# Supplementary material for: Bioinformatics analysis of C3 and CXCR4 demonstrates their potential as prognostic biomarkers in clear cell renal cell carcinoma (ccRCC)
Source: BMC Cancer. 2021 Jul 15;21:814. doi: 10.1186/s12885-021-08525-w (PMC8283915; doi:10.1186/s12885-021-08525-w)
Supplement: Supplementary file 1 — Additional file 1. [file 12885_2021_8525_MOESM1_ESM.gz]

Archive with 1 entries (1 files):
- 12885_2021_8525_MOESM1_ESM
