# Supplementary material for: Bioinformatics analysis of C3 and CXCR4 demonstrates their potential as prognostic biomarkers in clear cell renal cell carcinoma (ccRCC)
Source: BMC Cancer. 2021 Jul 15;21:814. doi: 10.1186/s12885-021-08525-w (PMC8283915; doi:10.1186/s12885-021-08525-w)
Supplement: Supplementary file 1 — Additional file 1. [file 12885_2021_8525_MOESM1_ESM.gz › 12885_2021_8525_MOESM1_ESM]

!Series_title	"Gene signatures of progression and metastasis in renal cell cancer"
!Series_geo_accession	"GSE15641"
!Series_status	"Public on Apr 28 2009"
!Series_submission_date	"Apr 11 2009"
!Series_last_update_date	"Aug 10 2018"
!Series_pubmed_id	"16115910"
!Series_summary	"In order to address the progression, metastasis, and clinical heterogeneity of renal cell cancer (RCC), transcriptional profiling with oligonucleotide microarrays (22,283 genes) was done on 49 RCC tumors, 20 non-RCC renal tumors, and 23 normal kidney samples. Samples were clustered based on gene expression profiles and specific gene sets for each renal tumor type were identified. Gene expression was correlated to disease progression and a metastasis gene signature was derived. Gene signatures were identified for each tumor type with 100% accuracy. Differentially expressed genes during early tumor formation and tumor progression to metastatic RCC were found. Subsets of these genes code for secreted proteins and membrane receptors and are both potential therapeutic or diagnostic targets. A gene pattern (""metastatic signature"") derived from primary tumors was very accurate in classifying tumors with and without metastases at the time of surgery. A previously described ""global"" metastatic signature derived by another group from various non-RCC tumors was validated in RCC. Unlike previous studies, we describe highly accurate and externally validated gene signatures for RCC subtypes and other renal tumors. Interestingly, the gene expression of primary tumors provides us information about the metastatic status in the respective patients and has the potential, if prospectively validated, to enrich the armamentarium of diagnostic tests in RCC. We validated in RCC, for the first time, a previously described metastatic signature and further showed the feasibility of applying a gene signature across different microarray platforms. Transcriptional profiling allows a better appreciation of the molecular and clinical heterogeneity in RCC."
!Series_overall_design	"We used the following tissue samples to obtain transcriptional profiling of kidney tumors using Affymetrix HGU-133A chips: 23 Normal, 32 clear cell RCC (cRCC), 11 papillary RCC (pRCC), 6 chromophobe RCC (chrRCC), 12 Oncocytoma (OC), and 8 transitional cell carcinoma (TCC)."
!Series_overall_design	""
!Series_overall_design	"The supplementary file 'GSE15641_mas5_data.txt' contains MAS5 signal values for the Samples included in Series GSE15641."
!Series_type	"Expression profiling by array"
!Series_contributor	"Jon,,Jones"
!Series_contributor	"Hasan,H,Otu"
!Series_contributor	"Dimitrios,,Spentzos"
!Series_contributor	"Mehmet,S,Inan"
!Series_contributor	"Wolf,D,Beecken"
!Series_contributor	"Christian,,Fellbaum"
!Series_contributor	"Xuesong,,Gu"
!Series_contributor	"Marie,,Joseph"
!Series_contributor	"Allan,J,Pantuck"
!Series_contributor	"Dietger,,Jonas"
!Series_contributor	"Towia,A,Libermann"
!Series_sample_id	"GSM391107 GSM391108 GSM391109 GSM391110 GSM391111 GSM391112 GSM391113 GSM391114 GSM391115 GSM391116 GSM391117 GSM391118 GSM391119 GSM391120 GSM391121 GSM391122 GSM391123 GSM391124 GSM391125 GSM391126 GSM391127 GSM391128 GSM391129 GSM391130 GSM391131 GSM391132 GSM391133 GSM391134 GSM391135 GSM391136 GSM391137 GSM391138 GSM391139 GSM391140 GSM391141 GSM391142 GSM391143 GSM391144 GSM391145 GSM391146 GSM391147 GSM391148 GSM391149 GSM391150 GSM391151 GSM391152 GSM391153 GSM391154 GSM391155 GSM391156 GSM391157 GSM391158 GSM391159 GSM391160 GSM391161 GSM391162 GSM391163 GSM391164 GSM391165 GSM391166 GSM391167 GSM391168 GSM391169 GSM391170 GSM391171 GSM391172 GSM391173 GSM391174 GSM391175 GSM391176 GSM391177 GSM391178 GSM391179 GSM391180 GSM391181 GSM391182 GSM391183 GSM391184 GSM391185 GSM391186 GSM391187 GSM391188 GSM391189 GSM391190 GSM391191 GSM391192 GSM391193 GSM391194 GSM391195 GSM391196 GSM391197 GSM391198 "
!Series_contact_name	"Hasan,Huseyin,Otu"
!Series_contact_email	"hotu@bidmc.harvard.edu"
!Series_contact_laboratory	"BIDMC Genomics Center"
!Series_contact_department	"Medicine"
!Series_contact_institute	"Harvard Medical School"
!Series_contact_address	"4 Blackfan Circle Rm. 238"
!Series_contact_city	"Boston"
!Series_contact_state	"MA"
!Series_contact_zip/postal_code	"02115"
!Series_contact_country	"USA"
!Series_supplementary_file	"ftp://ftp.ncbi.nlm.nih.gov/geo/series/GSE15nnn/GSE15641/suppl/GSE15641_RAW.tar"
!Series_supplementary_file	"ftp://ftp.ncbi.nlm.nih.gov/geo/series/GSE15nnn/GSE15641/suppl/GSE15641_mas5_data.txt.gz"
!Series_platform_id	"GPL96"
!Series_platform_taxid	"9606"
!Series_sample_taxid	"9606"
!Series_relation	"BioProject: https://www.ncbi.nlm.nih.gov/bioproject/PRJNA115645"

!Sample_title	"normal kidney sample, biological rep1"	"normal kidney sample, biological rep2"	"normal kidney sample, biological rep3"	"normal kidney sample, biological rep4"	"normal kidney sample, biological rep5"	"normal kidney sample, biological rep6"	"normal kidney sample, biological rep7"	"normal kidney sample, biological rep8"	"normal kidney sample, biological rep9"	"normal kidney sample, biological rep10"	"normal kidney sample, biological rep11"	"normal kidney sample, biological rep12"	"normal kidney sample, biological rep13"	"normal kidney sample, biological rep14"	"normal kidney sample, biological rep15"	"normal kidney sample, biological rep16"	"normal kidney sample, biological rep17"	"normal kidney sample, biological rep18"	"normal kidney sample, biological rep19"	"normal kidney sample, biological rep20"	"normal kidney sample, biological rep21"	"normal kidney sample, biological rep22"	"normal kidney sample, biological rep23"	"clear cell RCC kidney tumor sample, biological rep1"	"clear cell RCC kidney tumor sample, biological rep2"	"clear cell RCC kidney tumor sample, biological rep3"	"clear cell RCC kidney tumor sample, biological rep4"	"clear cell RCC kidney tumor sample, biological rep5"	"clear cell RCC kidney tumor sample, biological rep6"	"clear cell RCC kidney tumor sample, biological rep7"	"clear cell RCC kidney tumor sample, biological rep8"	"clear cell RCC kidney tumor sample, biological rep9"	"clear cell RCC kidney tumor sample, biological rep10"	"clear cell RCC kidney tumor sample, biological rep11"	"clear cell RCC kidney tumor sample, biological rep12"	"clear cell RCC kidney tumor sample, biological rep13"	"clear cell RCC kidney tumor sample, biological rep14"	"clear cell RCC kidney tumor sample, biological rep15"	"clear cell RCC kidney tumor sample, biological rep16"	"clear cell RCC kidney tumor sample, biological rep17"	"clear cell RCC kidney tumor sample, biological rep18"	"clear cell RCC kidney tumor sample, biological rep19"	"clear cell RCC kidney tumor sample, biological rep20"	"clear cell RCC kidney tumor sample, biological rep21"	"clear cell RCC kidney tumor sample, biological rep22"	"clear cell RCC kidney tumor sample, biological rep23"	"clear cell RCC kidney tumor sample, biological rep24"	"clear cell RCC kidney tumor sample, biological rep25"	"clear cell RCC kidney tumor sample, biological rep26"	"clear cell RCC kidney tumor sample, biological rep27"	"clear cell RCC kidney tumor sample, biological rep28"	"clear cell RCC kidney tumor sample, biological rep29"	"clear cell RCC kidney tumor sample, biological rep30"	"clear cell RCC kidney tumor sample, biological rep31"	"clear cell RCC kidney tumor sample, biological rep32"	"papillary RCC kidney tumor sample, biological rep1"	"papillary RCC kidney tumor sample, biological rep2"	"papillary RCC kidney tumor sample, biological rep3"	"papillary RCC kidney tumor sample, biological rep4"	"papillary RCC kidney tumor sample, biological rep5"	"papillary RCC kidney tumor sample, biological rep6"	"papillary RCC kidney tumor sample, biological rep7"	"papillary RCC kidney tumor sample, biological rep8"	"papillary RCC kidney tumor sample, biological rep9"	"papillary RCC kidney tumor sample, biological rep10"	"papillary RCC kidney tumor sample, biological rep11"	"Transitional cell cancer kidney tumor sample, biological rep1"	"Transitional cell cancer kidney tumor sample, biological rep2"	"Transitional cell cancer kidney tumor sample, biological rep3"	"Transitional cell cancer kidney tumor sample, biological rep4"	"Transitional cell cancer kidney tumor sample, biological rep5"	"Transitional cell cancer kidney tumor sample, biological rep6"	"Transitional cell cancer kidney tumor sample, biological rep7"	"Transitional cell cancer kidney tumor sample, biological rep8"	"chromophobe RCC kidney tumor sample, biological rep1"	"chromophobe RCC kidney tumor sample, biological rep2"	"chromophobe RCC kidney tumor sample, biological rep3"	"chromophobe RCC kidney tumor sample, biological rep4"	"chromophobe RCC kidney tumor sample, biological rep5"	"chromophobe RCC kidney tumor sample, biological rep6"	"Oncocytoma kidney tumor sample, biological rep1"	"Oncocytoma kidney tumor sample, biological rep2"	"Oncocytoma kidney tumor sample, biological rep3"	"Oncocytoma kidney tumor sample, biological rep4"	"Oncocytoma kidney tumor sample, biological rep5"	"Oncocytoma kidney tumor sample, biological rep6"	"Oncocytoma kidney tumor sample, biological rep7"	"Oncocytoma kidney tumor sample, biological rep8"	"Oncocytoma kidney tumor sample, biological rep9"	"Oncocytoma kidney tumor sample, biological rep10"	"Oncocytoma kidney tumor sample, biological rep11"	"Oncocytoma kidney tumor sample, biological rep12"
!Sample_geo_accession	"GSM391107"	"GSM391108"	"GSM391109"	"GSM391110"	"GSM391111"	"GSM391112"	"GSM391113"	"GSM391114"	"GSM391115"	"GSM391116"	"GSM391117"	"GSM391118"	"GSM391119"	"GSM391120"	"GSM391121"	"GSM391122"	"GSM391123"	"GSM391124"	"GSM391125"	"GSM391126"	"GSM391127"	"GSM391128"	"GSM391129"	"GSM391130"	"GSM391131"	"GSM391132"	"GSM391133"	"GSM391134"	"GSM391135"	"GSM391136"	"GSM391137"	"GSM391138"	"GSM391139"	"GSM391140"	"GSM391141"	"GSM391142"	"GSM391143"	"GSM391144"	"GSM391145"	"GSM391146"	"GSM391147"	"GSM391148"	"GSM391149"	"GSM391150"	"GSM391151"	"GSM391152"	"GSM391153"	"GSM391154"	"GSM391155"	"GSM391156"	"GSM391157"	"GSM391158"	"GSM391159"	"GSM391160"	"GSM391161"	"GSM391162"	"GSM391163"	"GSM391164"	"GSM391165"	"GSM391166"	"GSM391167"	"GSM391168"	"GSM391169"	"GSM391170"	"GSM391171"	"GSM391172"	"GSM391173"	"GSM391174"	"GSM391175"	"GSM391176"	"GSM391177"	"GSM391178"	"GSM391179"	"GSM391180"	"GSM391181"	"GSM391182"	"GSM391183"	"GSM391184"	"GSM391185"	"GSM391186"	"GSM391187"	"GSM391188"	"GSM391189"	"GSM391190"	"GSM391191"	"GSM391192"	"GSM391193"	"GSM391194"	"GSM391195"	"GSM391196"	"GSM391197"	"GSM391198"
!Sample_status	"Public on Apr 28 2009"	"Public on Apr 28 2009"	"Public on Apr 28 2009"	"Public on Apr 28 2009"	"Public on Apr 28 2009"	"Public on Apr 28 2009"	"Public on Apr 28 2009"	"Public on Apr 28 2009"	"Public on Apr 28 2009"	"Public on Apr 28 2009"	"Public on Apr 28 2009"	"Public on Apr 28 2009"	"Public on Apr 28 2009"	"Public on Apr 28 2009"	"Public on Apr 28 2009"	"Public on Apr 28 2009"	"Public on Apr 28 2009"	"Public on Apr 28 2009"	"Public on Apr 28 2009"	"Public on Apr 28 2009"	"Public on Apr 28 2009"	"Public on Apr 28 2009"	"Public on Apr 28 2009"	"Public on Apr 28 2009"	"Public on Apr 28 2009"	"Public on Apr 28 2009"	"Public on Apr 28 2009"	"Public on Apr 28 2009"	"Public on Apr 28 2009"	"Public on Apr 28 2009"	"Public on Apr 28 2009"	"Public on Apr 28 2009"	"Public on Apr 28 2009"	"Public on Apr 28 2009"	"Public on Apr 28 2009"	"Public on Apr 28 2009"	"Public on Apr 28 2009"	"Public on Apr 28 2009"	"Public on Apr 28 2009"	"Public on Apr 28 2009"	"Public on Apr 28 2009"	"Public on Apr 28 2009"	"Public on Apr 28 2009"	"Public on Apr 28 2009"	"Public on Apr 28 2009"	"Public on Apr 28 2009"	"Public on Apr 28 2009"	"Public on Apr 28 2009"	"Public on Apr 28 2009"	"Public on Apr 28 2009"	"Public on Apr 28 2009"	"Public on Apr 28 2009"	"Public on Apr 28 2009"	"Public on Apr 28 2009"	"Public on Apr 28 2009"	"Public on Apr 28 2009"	"Public on Apr 28 2009"	"Public on Apr 28 2009"	"Public on Apr 28 2009"	"Public on Apr 28 2009"	"Public on Apr 28 2009"	"Public on Apr 28 2009"	"Public on Apr 28 2009"	"Public on Apr 28 2009"	"Public on Apr 28 2009"	"Public on Apr 28 2009"	"Public on Apr 28 2009"	"Public on Apr 28 2009"	"Public on Apr 28 2009"	"Public on Apr 28 2009"	"Public on Apr 28 2009"	"Public on Apr 28 2009"	"Public on Apr 28 2009"	"Public on Apr 28 2009"	"Public on Apr 28 2009"	"Public on Apr 28 2009"	"Public on Apr 28 2009"	"Public on Apr 28 2009"	"Public on Apr 28 2009"	"Public on Apr 28 2009"	"Public on Apr 28 2009"	"Public on Apr 28 2009"	"Public on Apr 28 2009"	"Public on Apr 28 2009"	"Public on Apr 28 2009"	"Public on Apr 28 2009"	"Public on Apr 28 2009"	"Public on Apr 28 2009"	"Public on Apr 28 2009"	"Public on Apr 28 2009"	"Public on Apr 28 2009"	"Public on Apr 28 2009"
!Sample_submission_date	"Apr 09 2009"	"Apr 09 2009"	"Apr 09 2009"	"Apr 09 2009"	"Apr 09 2009"	"Apr 09 2009"	"Apr 09 2009"	"Apr 09 2009"	"Apr 09 2009"	"Apr 09 2009"	"Apr 09 2009"	"Apr 09 2009"	"Apr 09 2009"	"Apr 09 2009"	"Apr 09 2009"	"Apr 09 2009"	"Apr 09 2009"	"Apr 09 2009"	"Apr 09 2009"	"Apr 09 2009"	"Apr 09 2009"	"Apr 09 2009"	"Apr 09 2009"	"Apr 09 2009"	"Apr 09 2009"	"Apr 09 2009"	"Apr 09 2009"	"Apr 09 2009"	"Apr 09 2009"	"Apr 09 2009"	"Apr 09 2009"	"Apr 09 2009"	"Apr 09 2009"	"Apr 09 2009"	"Apr 09 2009"	"Apr 09 2009"	"Apr 09 2009"	"Apr 09 2009"	"Apr 09 2009"	"Apr 09 2009"	"Apr 09 2009"	"Apr 09 2009"	"Apr 09 2009"	"Apr 09 2009"	"Apr 09 2009"	"Apr 09 2009"	"Apr 09 2009"	"Apr 09 2009"	"Apr 09 2009"	"Apr 09 2009"	"Apr 09 2009"	"Apr 09 2009"	"Apr 09 2009"	"Apr 09 2009"	"Apr 09 2009"	"Apr 09 2009"	"Apr 09 2009"	"Apr 09 2009"	"Apr 09 2009"	"Apr 09 2009"	"Apr 09 2009"	"Apr 09 2009"	"Apr 09 2009"	"Apr 09 2009"	"Apr 09 2009"	"Apr 09 2009"	"Apr 09 2009"	"Apr 09 2009"	"Apr 09 2009"	"Apr 09 2009"	"Apr 09 2009"	"Apr 09 2009"	"Apr 09 2009"	"Apr 09 2009"	"Apr 09 2009"	"Apr 09 2009"	"Apr 09 2009"	"Apr 09 2009"	"Apr 09 2009"	"Apr 09 2009"	"Apr 09 2009"	"Apr 09 2009"	"Apr 09 2009"	"Apr 09 2009"	"Apr 09 2009"	"Apr 09 2009"	"Apr 09 2009"	"Apr 09 2009"	"Apr 09 2009"	"Apr 09 2009"	"Apr 09 2009"	"Apr 09 2009"
!Sample_last_update_date	"May 17 2009"	"May 17 2009"	"May 17 2009"	"May 17 2009"	"May 17 2009"	"May 17 2009"	"May 17 2009"	"May 17 2009"	"May 17 2009"	"May 17 2009"	"May 17 2009"	"May 17 2009"	"May 17 2009"	"May 17 2009"	"May 17 2009"	"May 17 2009"	"May 17 2009"	"May 17 2009"	"May 17 2009"	"May 17 2009"	"May 17 2009"	"May 17 2009"	"May 17 2009"	"May 17 2009"	"May 17 2009"	"May 17 2009"	"May 17 2009"	"May 17 2009"	"May 17 2009"	"May 17 2009"	"May 17 2009"	"May 17 2009"	"May 17 2009"	"May 17 2009"	"May 17 2009"	"May 17 2009"	"May 17 2009"	"May 17 2009"	"May 17 2009"	"May 17 2009"	"May 17 2009"	"May 17 2009"	"May 17 2009"	"May 17 2009"	"May 17 2009"	"May 17 2009"	"May 17 2009"	"May 17 2009"	"May 17 2009"	"May 17 2009"	"May 17 2009"	"May 17 2009"	"May 17 2009"	"May 17 2009"	"May 17 2009"	"May 17 2009"	"May 17 2009"	"May 17 2009"	"May 17 2009"	"May 17 2009"	"May 17 2009"	"May 17 2009"	"May 17 2009"	"May 17 2009"	"May 17 2009"	"May 17 2009"	"May 17 2009"	"May 17 2009"	"May 17 2009"	"May 17 2009"	"May 17 2009"	"May 17 2009"	"May 17 2009"	"May 17 2009"	"May 17 2009"	"May 17 2009"	"May 17 2009"	"May 17 2009"	"May 17 2009"	"May 17 2009"	"May 17 2009"	"May 17 2009"	"May 17 2009"	"May 17 2009"	"May 17 2009"	"May 17 2009"	"May 17 2009"	"May 17 2009"	"May 17 2009"	"May 17 2009"	"May 17 2009"	"May 17 2009"
!Sample_type	"RNA"	"RNA"	"RNA"	"RNA"	"RNA"	"RNA"	"RNA"	"RNA"	"RNA"	"RNA"	"RNA"	"RNA"	"RNA"	"RNA"	"RNA"	"RNA"	"RNA"	"RNA"	"RNA"	"RNA"	"RNA"	"RNA"	"RNA"	"RNA"	"RNA"	"RNA"	"RNA"	"RNA"	"RNA"	"RNA"	"RNA"	"RNA"	"RNA"	"RNA"	"RNA"	"RNA"	"RNA"	"RNA"	"RNA"	"RNA"	"RNA"	"RNA"	"RNA"	"RNA"	"RNA"	"RNA"	"RNA"	"RNA"	"RNA"	"RNA"	"RNA"	"RNA"	"RNA"	"RNA"	"RNA"	"RNA"	"RNA"	"RNA"	"RNA"	"RNA"	"RNA"	"RNA"	"RNA"	"RNA"	"RNA"	"RNA"	"RNA"	"RNA"	"RNA"	"RNA"	"RNA"	"RNA"	"RNA"	"RNA"	"RNA"	"RNA"	"RNA"	"RNA"	"RNA"	"RNA"	"RNA"	"RNA"	"RNA"	"RNA"	"RNA"	"RNA"	"RNA"	"RNA"	"RNA"	"RNA"	"RNA"	"RNA"
!Sample_channel_count	"1"	"1"	"1"	"1"	"1"	"1"	"1"	"1"	"1"	"1"	"1"	"1"	"1"	"1"	"1"	"1"	"1"	"1"	"1"	"1"	"1"	"1"	"1"	"1"	"1"	"1"	"1"	"1"	"1"	"1"	"1"	"1"	"1"	"1"	"1"	"1"	"1"	"1"	"1"	"1"	"1"	"1"	"1"	"1"	"1"	"1"	"1"	"1"	"1"	"1"	"1"	"1"	"1"	"1"	"1"	"1"	"1"	"1"	"1"	"1"	"1"	"1"	"1"	"1"	"1"	"1"	"1"	"1"	"1"	"1"	"1"	"1"	"1"	"1"	"1"	"1"	"1"	"1"	"1"	"1"	"1"	"1"	"1"	"1"	"1"	"1"	"1"	"1"	"1"	"1"	"1"	"1"
!Sample_source_name_ch1	"normal human kidney tissue"	"normal human kidney tissue"	"normal human kidney tissue"	"normal human kidney tissue"	"normal human kidney tissue"	"normal human kidney tissue"	"normal human kidney tissue"	"normal human kidney tissue"	"normal human kidney tissue"	"normal human kidney tissue"	"normal human kidney tissue"	"normal human kidney tissue"	"normal human kidney tissue"	"normal human kidney tissue"	"normal human kidney tissue"	"normal human kidney tissue"	"normal human kidney tissue"	"normal human kidney tissue"	"normal human kidney tissue"	"normal human kidney tissue"	"normal human kidney tissue"	"normal human kidney tissue"	"normal human kidney tissue"	"cancerous human kidney tissue, clear cell RCC"	"cancerous human kidney tissue, clear cell RCC"	"cancerous human kidney tissue, clear cell RCC"	"cancerous human kidney tissue, clear cell RCC"	"cancerous human kidney tissue, clear cell RCC"	"cancerous human kidney tissue, clear cell RCC"	"cancerous human kidney tissue, clear cell RCC"	"cancerous human kidney tissue, clear cell RCC"	"cancerous human kidney tissue, clear cell RCC"	"cancerous human kidney tissue, clear cell RCC"	"cancerous human kidney tissue, clear cell RCC"	"cancerous human kidney tissue, clear cell RCC"	"cancerous human kidney tissue, clear cell RCC"	"cancerous human kidney tissue, clear cell RCC"	"cancerous human kidney tissue, clear cell RCC"	"cancerous human kidney tissue, clear cell RCC"	"cancerous human kidney tissue, clear cell RCC"	"cancerous human kidney tissue, clear cell RCC"	"cancerous human kidney tissue, clear cell RCC"	"cancerous human kidney tissue, clear cell RCC"	"cancerous human kidney tissue, clear cell RCC"	"cancerous human kidney tissue, clear cell RCC"	"cancerous human kidney tissue, clear cell RCC"	"cancerous human kidney tissue, clear cell RCC"	"cancerous human kidney tissue, clear cell RCC"	"cancerous human kidney tissue, clear cell RCC"	"cancerous human kidney tissue, clear cell RCC"	"cancerous human kidney tissue, clear cell RCC"	"cancerous human kidney tissue, clear cell RCC"	"cancerous human kidney tissue, clear cell RCC"	"cancerous human kidney tissue, clear cell RCC"	"cancerous human kidney tissue, clear cell RCC"	"cancerous human kidney tissue, papillary RCC"	"cancerous human kidney tissue, papillary RCC"	"cancerous human kidney tissue, papillary RCC"	"cancerous human kidney tissue, papillary RCC"	"cancerous human kidney tissue, papillary RCC"	"cancerous human kidney tissue, papillary RCC"	"cancerous human kidney tissue, papillary RCC"	"cancerous human kidney tissue, papillary RCC"	"cancerous human kidney tissue, papillary RCC"	"cancerous human kidney tissue, papillary RCC"	"cancerous human kidney tissue, papillary RCC"	"cancerous human kidney tissue, transitional cell carcinoma"	"cancerous human kidney tissue, transitional cell carcinoma"	"cancerous human kidney tissue, transitional cell carcinoma"	"cancerous human kidney tissue, transitional cell carcinoma"	"cancerous human kidney tissue, transitional cell carcinoma"	"cancerous human kidney tissue, transitional cell carcinoma"	"cancerous human kidney tissue, transitional cell carcinoma"	"cancerous human kidney tissue, transitional cell carcinoma"	"cancerous human kidney tissue, chromophobe RCC"	"cancerous human kidney tissue, chromophobe RCC"	"cancerous human kidney tissue, chromophobe RCC"	"cancerous human kidney tissue, chromophobe RCC"	"cancerous human kidney tissue, chromophobe RCC"	"cancerous human kidney tissue, chromophobe RCC"	"cancerous human kidney tissue, oncocytoma"	"cancerous human kidney tissue, oncocytoma"	"cancerous human kidney tissue, oncocytoma"	"cancerous human kidney tissue, oncocytoma"	"cancerous human kidney tissue, oncocytoma"	"cancerous human kidney tissue, oncocytoma"	"cancerous human kidney tissue, oncocytoma"	"cancerous human kidney tissue, oncocytoma"	"cancerous human kidney tissue, oncocytoma"	"cancerous human kidney tissue, oncocytoma"	"cancerous human kidney tissue, oncocytoma"	"cancerous human kidney tissue, oncocytoma"
!Sample_organism_ch1	"Homo sapiens"	"Homo sapiens"	"Homo sapiens"	"Homo sapiens"	"Homo sapiens"	"Homo sapiens"	"Homo sapiens"	"Homo sapiens"	"Homo sapiens"	"Homo sapiens"	"Homo sapiens"	"Homo sapiens"	"Homo sapiens"	"Homo sapiens"	"Homo sapiens"	"Homo sapiens"	"Homo sapiens"	"Homo sapiens"	"Homo sapiens"	"Homo sapiens"	"Homo sapiens"	"Homo sapiens"	"Homo sapiens"	"Homo sapiens"	"Homo sapiens"	"Homo sapiens"	"Homo sapiens"	"Homo sapiens"	"Homo sapiens"	"Homo sapiens"	"Homo sapiens"	"Homo sapiens"	"Homo sapiens"	"Homo sapiens"	"Homo sapiens"	"Homo sapiens"	"Homo sapiens"	"Homo sapiens"	"Homo sapiens"	"Homo sapiens"	"Homo sapiens"	"Homo sapiens"	"Homo sapiens"	"Homo sapiens"	"Homo sapiens"	"Homo sapiens"	"Homo sapiens"	"Homo sapiens"	"Homo sapiens"	"Homo sapiens"	"Homo sapiens"	"Homo sapiens"	"Homo sapiens"	"Homo sapiens"	"Homo sapiens"	"Homo sapiens"	"Homo sapiens"	"Homo sapiens"	"Homo sapiens"	"Homo sapiens"	"Homo sapiens"	"Homo sapiens"	"Homo sapiens"	"Homo sapiens"	"Homo sapiens"	"Homo sapiens"	"Homo sapiens"	"Homo sapiens"	"Homo sapiens"	"Homo sapiens"	"Homo sapiens"	"Homo sapiens"	"Homo sapiens"	"Homo sapiens"	"Homo sapiens"	"Homo sapiens"	"Homo sapiens"	"Homo sapiens"	"Homo sapiens"	"Homo sapiens"	"Homo sapiens"	"Homo sapiens"	"Homo sapiens"	"Homo sapiens"	"Homo sapiens"	"Homo sapiens"	"Homo sapiens"	"Homo sapiens"	"Homo sapiens"	"Homo sapiens"	"Homo sapiens"	"Homo sapiens"
!Sample_characteristics_ch1	"tissue: Kidney"	"tissue: Kidney"	"tissue: Kidney"	"tissue: Kidney"	"tissue: Kidney"	"tissue: Kidney"	"tissue: Kidney"	"tissue: Kidney"	"tissue: Kidney"	"tissue: Kidney"	"tissue: Kidney"	"tissue: Kidney"	"tissue: Kidney"	"tissue: Kidney"	"tissue: Kidney"	"tissue: Kidney"	"tissue: Kidney"	"tissue: Kidney"	"tissue: Kidney"	"tissue: Kidney"	"tissue: Kidney"	"tissue: Kidney"	"tissue: Kidney"	"tissue: Kidney"	"tissue: Kidney"	"tissue: Kidney"	"tissue: Kidney"	"tissue: Kidney"	"tissue: Kidney"	"tissue: Kidney"	"tissue: Kidney"	"tissue: Kidney"	"tissue: Kidney"	"tissue: Kidney"	"tissue: Kidney"	"tissue: Kidney"	"tissue: Kidney"	"tissue: Kidney"	"tissue: Kidney"	"tissue: Kidney"	"tissue: Kidney"	"tissue: Kidney"	"tissue: Kidney"	"tissue: Kidney"	"tissue: Kidney"	"tissue: Kidney"	"tissue: Kidney"	"tissue: Kidney"	"tissue: Kidney"	"tissue: Kidney"	"tissue: Kidney"	"tissue: Kidney"	"tissue: Kidney"	"tissue: Kidney"	"tissue: Kidney"	"tissue: Kidney"	"tissue: Kidney"	"tissue: Kidney"	"tissue: Kidney"	"tissue: Kidney"	"tissue: Kidney"	"tissue: Kidney"	"tissue: Kidney"	"tissue: Kidney"	"tissue: Kidney"	"tissue: Kidney"	"tissue: Kidney"	"tissue: Kidney"	"tissue: Kidney"	"tissue: Kidney"	"tissue: Kidney"	"tissue: Kidney"	"tissue: Kidney"	"tissue: Kidney"	"tissue: Kidney"	"tissue: Kidney"	"tissue: Kidney"	"tissue: Kidney"	"tissue: Kidney"	"tissue: Kidney"	"tissue: Kidney"	"tissue: Kidney"	"tissue: Kidney"	"tissue: Kidney"	"tissue: Kidney"	"tissue: Kidney"	"tissue: Kidney"	"tissue: Kidney"	"tissue: Kidney"	"tissue: Kidney"	"tissue: Kidney"	"tissue: Kidney"
!Sample_molecule_ch1	"total RNA"	"total RNA"	"total RNA"	"total RNA"	"total RNA"	"total RNA"	"total RNA"	"total RNA"	"total RNA"	"total RNA"	"total RNA"	"total RNA"	"total RNA"	"total RNA"	"total RNA"	"total RNA"	"total RNA"	"total RNA"	"total RNA"	"total RNA"	"total RNA"	"total RNA"	"total RNA"	"total RNA"	"total RNA"	"total RNA"	"total RNA"	"total RNA"	"total RNA"	"total RNA"	"total RNA"	"total RNA"	"total RNA"	"total RNA"	"total RNA"	"total RNA"	"total RNA"	"total RNA"	"total RNA"	"total RNA"	"total RNA"	"total RNA"	"total RNA"	"total RNA"	"total RNA"	"total RNA"	"total RNA"	"total RNA"	"total RNA"	"total RNA"	"total RNA"	"total RNA"	"total RNA"	"total RNA"	"total RNA"	"total RNA"	"total RNA"	"total RNA"	"total RNA"	"total RNA"	"total RNA"	"total RNA"	"total RNA"	"total RNA"	"total RNA"	"total RNA"	"total RNA"	"total RNA"	"total RNA"	"total RNA"	"total RNA"	"total RNA"	"total RNA"	"total RNA"	"total RNA"	"total RNA"	"total RNA"	"total RNA"	"total RNA"	"total RNA"	"total RNA"	"total RNA"	"total RNA"	"total RNA"	"total RNA"	"total RNA"	"total RNA"	"total RNA"	"total RNA"	"total RNA"	"total RNA"	"total RNA"
!Sample_extract_protocol_ch1	"Trizol extraction of total RNA was performed according to the manufacturer's instructions."	"Trizol extraction of total RNA was performed according to the manufacturer's instructions."	"Trizol extraction of total RNA was performed according to the manufacturer's instructions."	"Trizol extraction of total RNA was performed according to the manufacturer's instructions."	"Trizol extraction of total RNA was performed according to the manufacturer's instructions."	"Trizol extraction of total RNA was performed according to the manufacturer's instructions."	"Trizol extraction of total RNA was performed according to the manufacturer's instructions."	"Trizol extraction of total RNA was performed according to the manufacturer's instructions."	"Trizol extraction of total RNA was performed according to the manufacturer's instructions."	"Trizol extraction of total RNA was performed according to the manufacturer's instructions."	"Trizol extraction of total RNA was performed according to the manufacturer's instructions."	"Trizol extraction of total RNA was performed according to the manufacturer's instructions."	"Trizol extraction of total RNA was performed according to the manufacturer's instructions."	"Trizol extraction of total RNA was performed according to the manufacturer's instructions."	"Trizol extraction of total RNA was performed according to the manufacturer's instructions."	"Trizol extraction of total RNA was performed according to the manufacturer's instructions."	"Trizol extraction of total RNA was performed according to the manufacturer's instructions."	"Trizol extraction of total RNA was performed according to the manufacturer's instructions."	"Trizol extraction of total RNA was performed according to the manufacturer's instructions."	"Trizol extraction of total RNA was performed according to the manufacturer's instructions."	"Trizol extraction of total RNA was performed according to the manufacturer's instructions."	"Trizol extraction of total RNA was performed according to the manufacturer's instructions."	"Trizol extraction of total RNA was performed according to the manufacturer's instructions."	"Trizol extraction of total RNA was performed according to the manufacturer's instructions."	"Trizol extraction of total RNA was performed according to the manufacturer's instructions."	"Trizol extraction of total RNA was performed according to the manufacturer's instructions."	"Trizol extraction of total RNA was performed according to the manufacturer's instructions."	"Trizol extraction of total RNA was performed according to the manufacturer's instructions."	"Trizol extraction of total RNA was performed according to the manufacturer's instructions."	"Trizol extraction of total RNA was performed according to the manufacturer's instructions."	"Trizol extraction of total RNA was performed according to the manufacturer's instructions."	"Trizol extraction of total RNA was performed according to the manufacturer's instructions."	"Trizol extraction of total RNA was performed according to the manufacturer's instructions."	"Trizol extraction of total RNA was performed according to the manufacturer's instructions."	"Trizol extraction of total RNA was performed according to the manufacturer's instructions."	"Trizol extraction of total RNA was performed according to the manufacturer's instructions."	"Trizol extraction of total RNA was performed according to the manufacturer's instructions."	"Trizol extraction of total RNA was performed according to the manufacturer's instructions."	"Trizol extraction of total RNA was performed according to the manufacturer's instructions."	"Trizol extraction of total RNA was performed according to the manufacturer's instructions."	"Trizol extraction of total RNA was performed according to the manufacturer's instructions."	"Trizol extraction of total RNA was performed according to the manufacturer's instructions."	"Trizol extraction of total RNA was performed according to the manufacturer's instructions."	"Trizol extraction of total RNA was performed according to the manufacturer's instructions."	"Trizol extraction of total RNA was performed according to the manufacturer's instructions."	"Trizol extraction of total RNA was performed according to the manufacturer's instructions."	"Trizol extraction of total RNA was performed according to the manufacturer's instructions."	"Trizol extraction of total RNA was performed according to the manufacturer's instructions."	"Trizol extraction of total RNA was performed according to the manufacturer's instructions."	"Trizol extraction of total RNA was performed according to the manufacturer's instructions."	"Trizol extraction of total RNA was performed according to the manufacturer's instructions."	"Trizol extraction of total RNA was performed according to the manufacturer's instructions."	"Trizol extraction of total RNA was performed according to the manufacturer's instructions."	"Trizol extraction of total RNA was performed according to the manufacturer's instructions."	"Trizol extraction of total RNA was performed according to the manufacturer's instructions."	"Trizol extraction of total RNA was performed according to the manufacturer's instructions."	"Trizol extraction of total RNA was performed according to the manufacturer's instructions."	"Trizol extraction of total RNA was performed according to the manufacturer's instructions."	"Trizol extraction of total RNA was performed according to the manufacturer's instructions."	"Trizol extraction of total RNA was performed according to the manufacturer's instructions."	"Trizol extraction of total RNA was performed according to the manufacturer's instructions."	"Trizol extraction of total RNA was performed according to the manufacturer's instructions."	"Trizol extraction of total RNA was performed according to the manufacturer's instructions."	"Trizol extraction of total RNA was performed according to the manufacturer's instructions."	"Trizol extraction of total RNA was performed according to the manufacturer's instructions."	"Trizol extraction of total RNA was performed according to the manufacturer's instructions."	"Trizol extraction of total RNA was performed according to the manufacturer's instructions."	"Trizol extraction of total RNA was performed according to the manufacturer's instructions."	"Trizol extraction of total RNA was performed according to the manufacturer's instructions."	"Trizol extraction of total RNA was performed according to the manufacturer's instructions."	"Trizol extraction of total RNA was performed according to the manufacturer's instructions."	"Trizol extraction of total RNA was performed according to the manufacturer's instructions."	"Trizol extraction of total RNA was performed according to the manufacturer's instructions."	"Trizol extraction of total RNA was performed according to the manufacturer's instructions."	"Trizol extraction of total RNA was performed according to the manufacturer's instructions."	"Trizol extraction of total RNA was performed according to the manufacturer's instructions."	"Trizol extraction of total RNA was performed according to the manufacturer's instructions."	"Trizol extraction of total RNA was performed according to the manufacturer's instructions."	"Trizol extraction of total RNA was performed according to the manufacturer's instructions."	"Trizol extraction of total RNA was performed according to the manufacturer's instructions."	"Trizol extraction of total RNA was performed according to the manufacturer's instructions."	"Trizol extraction of total RNA was performed according to the manufacturer's instructions."	"Trizol extraction of total RNA was performed according to the manufacturer's instructions."	"Trizol extraction of total RNA was performed according to the manufacturer's instructions."	"Trizol extraction of total RNA was performed according to the manufacturer's instructions."	"Trizol extraction of total RNA was performed according to the manufacturer's instructions."	"Trizol extraction of total RNA was performed according to the manufacturer's instructions."	"Trizol extraction of total RNA was performed according to the manufacturer's instructions."	"Trizol extraction of total RNA was performed according to the manufacturer's instructions."	"Trizol extraction of total RNA was performed according to the manufacturer's instructions."	"Trizol extraction of total RNA was performed according to the manufacturer's instructions."	"Trizol extraction of total RNA was performed according to the manufacturer's instructions."
!Sample_label_ch1	"biotin"	"biotin"	"biotin"	"biotin"	"biotin"	"biotin"	"biotin"	"biotin"	"biotin"	"biotin"	"biotin"	"biotin"	"biotin"	"biotin"	"biotin"	"biotin"	"biotin"	"biotin"	"biotin"	"biotin"	"biotin"	"biotin"	"biotin"	"biotin"	"biotin"	"biotin"	"biotin"	"biotin"	"biotin"	"biotin"	"biotin"	"biotin"	"biotin"	"biotin"	"biotin"	"biotin"	"biotin"	"biotin"	"biotin"	"biotin"	"biotin"	"biotin"	"biotin"	"biotin"	"biotin"	"biotin"	"biotin"	"biotin"	"biotin"	"biotin"	"biotin"	"biotin"	"biotin"	"biotin"	"biotin"	"biotin"	"biotin"	"biotin"	"biotin"	"biotin"	"biotin"	"biotin"	"biotin"	"biotin"	"biotin"	"biotin"	"biotin"	"biotin"	"biotin"	"biotin"	"biotin"	"biotin"	"biotin"	"biotin"	"biotin"	"biotin"	"biotin"	"biotin"	"biotin"	"biotin"	"biotin"	"biotin"	"biotin"	"biotin"	"biotin"	"biotin"	"biotin"	"biotin"	"biotin"	"biotin"	"biotin"	"biotin"
!Sample_label_protocol_ch1	"Biotinylated cRNA were prepared according to the standard Affymetrix protocol from ~5 microg total RNA (Expression Analysis Technical Manual, 2001, Affymetrix)."	"Biotinylated cRNA were prepared according to the standard Affymetrix protocol from ~5 microg total RNA (Expression Analysis Technical Manual, 2001, Affymetrix)."	"Biotinylated cRNA were prepared according to the standard Affymetrix protocol from ~5 microg total RNA (Expression Analysis Technical Manual, 2001, Affymetrix)."	"Biotinylated cRNA were prepared according to the standard Affymetrix protocol from ~5 microg total RNA (Expression Analysis Technical Manual, 2001, Affymetrix)."	"Biotinylated cRNA were prepared according to the standard Affymetrix protocol from ~5 microg total RNA (Expression Analysis Technical Manual, 2001, Affymetrix)."	"Biotinylated cRNA were prepared according to the standard Affymetrix protocol from ~5 microg total RNA (Expression Analysis Technical Manual, 2001, Affymetrix)."	"Biotinylated cRNA were prepared according to the standard Affymetrix protocol from ~5 microg total RNA (Expression Analysis Technical Manual, 2001, Affymetrix)."	"Biotinylated cRNA were prepared according to the standard Affymetrix protocol from ~5 microg total RNA (Expression Analysis Technical Manual, 2001, Affymetrix)."	"Biotinylated cRNA were prepared according to the standard Affymetrix protocol from ~5 microg total RNA (Expression Analysis Technical Manual, 2001, Affymetrix)."	"Biotinylated cRNA were prepared according to the standard Affymetrix protocol from ~5 microg total RNA (Expression Analysis Technical Manual, 2001, Affymetrix)."	"Biotinylated cRNA were prepared according to the standard Affymetrix protocol from ~5 microg total RNA (Expression Analysis Technical Manual, 2001, Affymetrix)."	"Biotinylated cRNA were prepared according to the standard Affymetrix protocol from ~5 microg total RNA (Expression Analysis Technical Manual, 2001, Affymetrix)."	"Biotinylated cRNA were prepared according to the standard Affymetrix protocol from ~5 microg total RNA (Expression Analysis Technical Manual, 2001, Affymetrix)."	"Biotinylated cRNA were prepared according to the standard Affymetrix protocol from ~5 microg total RNA (Expression Analysis Technical Manual, 2001, Affymetrix)."	"Biotinylated cRNA were prepared according to the standard Affymetrix protocol from ~5 microg total RNA (Expression Analysis Technical Manual, 2001, Affymetrix)."	"Biotinylated cRNA were prepared according to the standard Affymetrix protocol from ~5 microg total RNA (Expression Analysis Technical Manual, 2001, Affymetrix)."	"Biotinylated cRNA were prepared according to the standard Affymetrix protocol from ~5 microg total RNA (Expression Analysis Technical Manual, 2001, Affymetrix)."	"Biotinylated cRNA were prepared according to the standard Affymetrix protocol from ~5 microg total RNA (Expression Analysis Technical Manual, 2001, Affymetrix)."	"Biotinylated cRNA were prepared according to the standard Affymetrix protocol from ~5 microg total RNA (Expression Analysis Technical Manual, 2001, Affymetrix)."	"Biotinylated cRNA were prepared according to the standard Affymetrix protocol from ~5 microg total RNA (Expression Analysis Technical Manual, 2001, Affymetrix)."	"Biotinylated cRNA were prepared according to the standard Affymetrix protocol from ~5 microg total RNA (Expression Analysis Technical Manual, 2001, Affymetrix)."	"Biotinylated cRNA were prepared according to the standard Affymetrix protocol from ~5 microg total RNA (Expression Analysis Technical Manual, 2001, Affymetrix)."	"Biotinylated cRNA were prepared according to the standard Affymetrix protocol from ~5 microg total RNA (Expression Analysis Technical Manual, 2001, Affymetrix)."	"Biotinylated cRNA were prepared according to the standard Affymetrix protocol from ~5 microg total RNA (Expression Analysis Technical Manual, 2001, Affymetrix)."	"Biotinylated cRNA were prepared according to the standard Affymetrix protocol from ~5 microg total RNA (Expression Analysis Technical Manual, 2001, Affymetrix)."	"Biotinylated cRNA were prepared according to the standard Affymetrix protocol from ~5 microg total RNA (Expression Analysis Technical Manual, 2001, Affymetrix)."	"Biotinylated cRNA were prepared according to the standard Affymetrix protocol from ~5 microg total RNA (Expression Analysis Technical Manual, 2001, Affymetrix)."	"Biotinylated cRNA were prepared according to the standard Affymetrix protocol from ~5 microg total RNA (Expression Analysis Technical Manual, 2001, Affymetrix)."	"Biotinylated cRNA were prepared according to the standard Affymetrix protocol from ~5 microg total RNA (Expression Analysis Technical Manual, 2001, Affymetrix)."	"Biotinylated cRNA were prepared according to the standard Affymetrix protocol from ~5 microg total RNA (Expression Analysis Technical Manual, 2001, Affymetrix)."	"Biotinylated cRNA were prepared according to the standard Affymetrix protocol from ~5 microg total RNA (Expression Analysis Technical Manual, 2001, Affymetrix)."	"Biotinylated cRNA were prepared according to the standard Affymetrix protocol from ~5 microg total RNA (Expression Analysis Technical Manual, 2001, Affymetrix)."	"Biotinylated cRNA were prepared according to the standard Affymetrix protocol from ~5 microg total RNA (Expression Analysis Technical Manual, 2001, Affymetrix)."	"Biotinylated cRNA were prepared according to the standard Affymetrix protocol from ~5 microg total RNA (Expression Analysis Technical Manual, 2001, Affymetrix)."	"Biotinylated cRNA were prepared according to the standard Affymetrix protocol from ~5 microg total RNA (Expression Analysis Technical Manual, 2001, Affymetrix)."	"Biotinylated cRNA were prepared according to the standard Affymetrix protocol from ~5 microg total RNA (Expression Analysis Technical Manual, 2001, Affymetrix)."	"Biotinylated cRNA were prepared according to the standard Affymetrix protocol from ~5 microg total RNA (Expression Analysis Technical Manual, 2001, Affymetrix)."	"Biotinylated cRNA were prepared according to the standard Affymetrix protocol from ~5 microg total RNA (Expression Analysis Technical Manual, 2001, Affymetrix)."	"Biotinylated cRNA were prepared according to the standard Affymetrix protocol from ~5 microg total RNA (Expression Analysis Technical Manual, 2001, Affymetrix)."	"Biotinylated cRNA were prepared according to the standard Affymetrix protocol from ~5 microg total RNA (Expression Analysis Technical Manual, 2001, Affymetrix)."	"Biotinylated cRNA were prepared according to the standard Affymetrix protocol from ~5 microg total RNA (Expression Analysis Technical Manual, 2001, Affymetrix)."	"Biotinylated cRNA were prepared according to the standard Affymetrix protocol from ~5 microg total RNA (Expression Analysis Technical Manual, 2001, Affymetrix)."	"Biotinylated cRNA were prepared according to the standard Affymetrix protocol from ~5 microg total RNA (Expression Analysis Technical Manual, 2001, Affymetrix)."	"Biotinylated cRNA were prepared according to the standard Affymetrix protocol from ~5 microg total RNA (Expression Analysis Technical Manual, 2001, Affymetrix)."	"Biotinylated cRNA were prepared according to the standard Affymetrix protocol from ~5 microg total RNA (Expression Analysis Technical Manual, 2001, Affymetrix)."	"Biotinylated cRNA were prepared according to the standard Affymetrix protocol from ~5 microg total RNA (Expression Analysis Technical Manual, 2001, Affymetrix)."	"Biotinylated cRNA were prepared according to the standard Affymetrix protocol from ~5 microg total RNA (Expression Analysis Technical Manual, 2001, Affymetrix)."	"Biotinylated cRNA were prepared according to the standard Affymetrix protocol from ~5 microg total RNA (Expression Analysis Technical Manual, 2001, Affymetrix)."	"Biotinylated cRNA were prepared according to the standard Affymetrix protocol from ~5 microg total RNA (Expression Analysis Technical Manual, 2001, Affymetrix)."	"Biotinylated cRNA were prepared according to the standard Affymetrix protocol from ~5 microg total RNA (Expression Analysis Technical Manual, 2001, Affymetrix)."	"Biotinylated cRNA were prepared according to the standard Affymetrix protocol from ~5 microg total RNA (Expression Analysis Technical Manual, 2001, Affymetrix)."	"Biotinylated cRNA were prepared according to the standard Affymetrix protocol from ~5 microg total RNA (Expression Analysis Technical Manual, 2001, Affymetrix)."	"Biotinylated cRNA were prepared according to the standard Affymetrix protocol from ~5 microg total RNA (Expression Analysis Technical Manual, 2001, Affymetrix)."	"Biotinylated cRNA were prepared according to the standard Affymetrix protocol from ~5 microg total RNA (Expression Analysis Technical Manual, 2001, Affymetrix)."	"Biotinylated cRNA were prepared according to the standard Affymetrix protocol from ~5 microg total RNA (Expression Analysis Technical Manual, 2001, Affymetrix)."	"Biotinylated cRNA were prepared according to the standard Affymetrix protocol from ~5 microg total RNA (Expression Analysis Technical Manual, 2001, Affymetrix)."	"Biotinylated cRNA were prepared according to the standard Affymetrix protocol from ~5 microg total RNA (Expression Analysis Technical Manual, 2001, Affymetrix)."	"Biotinylated cRNA were prepared according to the standard Affymetrix protocol from ~5 microg total RNA (Expression Analysis Technical Manual, 2001, Affymetrix)."	"Biotinylated cRNA were prepared according to the standard Affymetrix protocol from ~5 microg total RNA (Expression Analysis Technical Manual, 2001, Affymetrix)."	"Biotinylated cRNA were prepared according to the standard Affymetrix protocol from ~5 microg total RNA (Expression Analysis Technical Manual, 2001, Affymetrix)."	"Biotinylated cRNA were prepared according to the standard Affymetrix protocol from ~5 microg total RNA (Expression Analysis Technical Manual, 2001, Affymetrix)."	"Biotinylated cRNA were prepared according to the standard Affymetrix protocol from ~5 microg total RNA (Expression Analysis Technical Manual, 2001, Affymetrix)."	"Biotinylated cRNA were prepared according to the standard Affymetrix protocol from ~5 microg total RNA (Expression Analysis Technical Manual, 2001, Affymetrix)."	"Biotinylated cRNA were prepared according to the standard Affymetrix protocol from ~5 microg total RNA (Expression Analysis Technical Manual, 2001, Affymetrix)."	"Biotinylated cRNA were prepared according to the standard Affymetrix protocol from ~5 microg total RNA (Expression Analysis Technical Manual, 2001, Affymetrix)."	"Biotinylated cRNA were prepared according to the standard Affymetrix protocol from ~5 microg total RNA (Expression Analysis Technical Manual, 2001, Affymetrix)."	"Biotinylated cRNA were prepared according to the standard Affymetrix protocol from ~5 microg total RNA (Expression Analysis Technical Manual, 2001, Affymetrix)."	"Biotinylated cRNA were prepared according to the standard Affymetrix protocol from ~5 microg total RNA (Expression Analysis Technical Manual, 2001, Affymetrix)."	"Biotinylated cRNA were prepared according to the standard Affymetrix protocol from ~5 microg total RNA (Expression Analysis Technical Manual, 2001, Affymetrix)."	"Biotinylated cRNA were prepared according to the standard Affymetrix protocol from ~5 microg total RNA (Expression Analysis Technical Manual, 2001, Affymetrix)."	"Biotinylated cRNA were prepared according to the standard Affymetrix protocol from ~5 microg total RNA (Expression Analysis Technical Manual, 2001, Affymetrix)."	"Biotinylated cRNA were prepared according to the standard Affymetrix protocol from ~5 microg total RNA (Expression Analysis Technical Manual, 2001, Affymetrix)."	"Biotinylated cRNA were prepared according to the standard Affymetrix protocol from ~5 microg total RNA (Expression Analysis Technical Manual, 2001, Affymetrix)."	"Biotinylated cRNA were prepared according to the standard Affymetrix protocol from ~5 microg total RNA (Expression Analysis Technical Manual, 2001, Affymetrix)."	"Biotinylated cRNA were prepared according to the standard Affymetrix protocol from ~5 microg total RNA (Expression Analysis Technical Manual, 2001, Affymetrix)."	"Biotinylated cRNA were prepared according to the standard Affymetrix protocol from ~5 microg total RNA (Expression Analysis Technical Manual, 2001, Affymetrix)."	"Biotinylated cRNA were prepared according to the standard Affymetrix protocol from ~5 microg total RNA (Expression Analysis Technical Manual, 2001, Affymetrix)."	"Biotinylated cRNA were prepared according to the standard Affymetrix protocol from ~5 microg total RNA (Expression Analysis Technical Manual, 2001, Affymetrix)."	"Biotinylated cRNA were prepared according to the standard Affymetrix protocol from ~5 microg total RNA (Expression Analysis Technical Manual, 2001, Affymetrix)."	"Biotinylated cRNA were prepared according to the standard Affymetrix protocol from ~5 microg total RNA (Expression Analysis Technical Manual, 2001, Affymetrix)."	"Biotinylated cRNA were prepared according to the standard Affymetrix protocol from ~5 microg total RNA (Expression Analysis Technical Manual, 2001, Affymetrix)."	"Biotinylated cRNA were prepared according to the standard Affymetrix protocol from ~5 microg total RNA (Expression Analysis Technical Manual, 2001, Affymetrix)."	"Biotinylated cRNA were prepared according to the standard Affymetrix protocol from ~5 microg total RNA (Expression Analysis Technical Manual, 2001, Affymetrix)."	"Biotinylated cRNA were prepared according to the standard Affymetrix protocol from ~5 microg total RNA (Expression Analysis Technical Manual, 2001, Affymetrix)."	"Biotinylated cRNA were prepared according to the standard Affymetrix protocol from ~5 microg total RNA (Expression Analysis Technical Manual, 2001, Affymetrix)."	"Biotinylated cRNA were prepared according to the standard Affymetrix protocol from ~5 microg total RNA (Expression Analysis Technical Manual, 2001, Affymetrix)."	"Biotinylated cRNA were prepared according to the standard Affymetrix protocol from ~5 microg total RNA (Expression Analysis Technical Manual, 2001, Affymetrix)."	"Biotinylated cRNA were prepared according to the standard Affymetrix protocol from ~5 microg total RNA (Expression Analysis Technical Manual, 2001, Affymetrix)."	"Biotinylated cRNA were prepared according to the standard Affymetrix protocol from ~5 microg total RNA (Expression Analysis Technical Manual, 2001, Affymetrix)."	"Biotinylated cRNA were prepared according to the standard Affymetrix protocol from ~5 microg total RNA (Expression Analysis Technical Manual, 2001, Affymetrix)."	"Biotinylated cRNA were prepared according to the standard Affymetrix protocol from ~5 microg total RNA (Expression Analysis Technical Manual, 2001, Affymetrix)."	"Biotinylated cRNA were prepared according to the standard Affymetrix protocol from ~5 microg total RNA (Expression Analysis Technical Manual, 2001, Affymetrix)."
!Sample_taxid_ch1	"9606"	"9606"	"9606"	"9606"	"9606"	"9606"	"9606"	"9606"	"9606"	"9606"	"9606"	"9606"	"9606"	"9606"	"9606"	"9606"	"9606"	"9606"	"9606"	"9606"	"9606"	"9606"	"9606"	"9606"	"9606"	"9606"	"9606"	"9606"	"9606"	"9606"	"9606"	"9606"	"9606"	"9606"	"9606"	"9606"	"9606"	"9606"	"9606"	"9606"	"9606"	"9606"	"9606"	"9606"	"9606"	"9606"	"9606"	"9606"	"9606"	"9606"	"9606"	"9606"	"9606"	"9606"	"9606"	"9606"	"9606"	"9606"	"9606"	"9606"	"9606"	"9606"	"9606"	"9606"	"9606"	"9606"	"9606"	"9606"	"9606"	"9606"	"9606"	"9606"	"9606"	"9606"	"9606"	"9606"	"9606"	"9606"	"9606"	"9606"	"9606"	"9606"	"9606"	"9606"	"9606"	"9606"	"9606"	"9606"	"9606"	"9606"	"9606"	"9606"
!Sample_hyb_protocol	"Following fragmentation, ~5 microg of cRNA were hybridized for 16 hr at 45C on Human Genome 133A Array. GeneChips were washed and stained in the Affymetrix Fluidics Station 400."	"Following fragmentation, ~5 microg of cRNA were hybridized for 16 hr at 45C on Human Genome 133A Array. GeneChips were washed and stained in the Affymetrix Fluidics Station 400."	"Following fragmentation, ~5 microg of cRNA were hybridized for 16 hr at 45C on Human Genome 133A Array. GeneChips were washed and stained in the Affymetrix Fluidics Station 400."	"Following fragmentation, ~5 microg of cRNA were hybridized for 16 hr at 45C on Human Genome 133A Array. GeneChips were washed and stained in the Affymetrix Fluidics Station 400."	"Following fragmentation, ~5 microg of cRNA were hybridized for 16 hr at 45C on Human Genome 133A Array. GeneChips were washed and stained in the Affymetrix Fluidics Station 400."	"Following fragmentation, ~5 microg of cRNA were hybridized for 16 hr at 45C on Human Genome 133A Array. GeneChips were washed and stained in the Affymetrix Fluidics Station 400."	"Following fragmentation, ~5 microg of cRNA were hybridized for 16 hr at 45C on Human Genome 133A Array. GeneChips were washed and stained in the Affymetrix Fluidics Station 400."	"Following fragmentation, ~5 microg of cRNA were hybridized for 16 hr at 45C on Human Genome 133A Array. GeneChips were washed and stained in the Affymetrix Fluidics Station 400."	"Following fragmentation, ~5 microg of cRNA were hybridized for 16 hr at 45C on Human Genome 133A Array. GeneChips were washed and stained in the Affymetrix Fluidics Station 400."	"Following fragmentation, ~5 microg of cRNA were hybridized for 16 hr at 45C on Human Genome 133A Array. GeneChips were washed and stained in the Affymetrix Fluidics Station 400."	"Following fragmentation, ~5 microg of cRNA were hybridized for 16 hr at 45C on Human Genome 133A Array. GeneChips were washed and stained in the Affymetrix Fluidics Station 400."	"Following fragmentation, ~5 microg of cRNA were hybridized for 16 hr at 45C on Human Genome 133A Array. GeneChips were washed and stained in the Affymetrix Fluidics Station 400."	"Following fragmentation, ~5 microg of cRNA were hybridized for 16 hr at 45C on Human Genome 133A Array. GeneChips were washed and stained in the Affymetrix Fluidics Station 400."	"Following fragmentation, ~5 microg of cRNA were hybridized for 16 hr at 45C on Human Genome 133A Array. GeneChips were washed and stained in the Affymetrix Fluidics Station 400."	"Following fragmentation, ~5 microg of cRNA were hybridized for 16 hr at 45C on Human Genome 133A Array. GeneChips were washed and stained in the Affymetrix Fluidics Station 400."	"Following fragmentation, ~5 microg of cRNA were hybridized for 16 hr at 45C on Human Genome 133A Array. GeneChips were washed and stained in the Affymetrix Fluidics Station 400."	"Following fragmentation, ~5 microg of cRNA were hybridized for 16 hr at 45C on Human Genome 133A Array. GeneChips were washed and stained in the Affymetrix Fluidics Station 400."	"Following fragmentation, ~5 microg of cRNA were hybridized for 16 hr at 45C on Human Genome 133A Array. GeneChips were washed and stained in the Affymetrix Fluidics Station 400."	"Following fragmentation, ~5 microg of cRNA were hybridized for 16 hr at 45C on Human Genome 133A Array. GeneChips were washed and stained in the Affymetrix Fluidics Station 400."	"Following fragmentation, ~5 microg of cRNA were hybridized for 16 hr at 45C on Human Genome 133A Array. GeneChips were washed and stained in the Affymetrix Fluidics Station 400."	"Following fragmentation, ~5 microg of cRNA were hybridized for 16 hr at 45C on Human Genome 133A Array. GeneChips were washed and stained in the Affymetrix Fluidics Station 400."	"Following fragmentation, ~5 microg of cRNA were hybridized for 16 hr at 45C on Human Genome 133A Array. GeneChips were washed and stained in the Affymetrix Fluidics Station 400."	"Following fragmentation, ~5 microg of cRNA were hybridized for 16 hr at 45C on Human Genome 133A Array. GeneChips were washed and stained in the Affymetrix Fluidics Station 400."	"Following fragmentation, ~5 microg of cRNA were hybridized for 16 hr at 45C on Human Genome 133A Array. GeneChips were washed and stained in the Affymetrix Fluidics Station 400."	"Following fragmentation, ~5 microg of cRNA were hybridized for 16 hr at 45C on Human Genome 133A Array. GeneChips were washed and stained in the Affymetrix Fluidics Station 400."	"Following fragmentation, ~5 microg of cRNA were hybridized for 16 hr at 45C on Human Genome 133A Array. GeneChips were washed and stained in the Affymetrix Fluidics Station 400."	"Following fragmentation, ~5 microg of cRNA were hybridized for 16 hr at 45C on Human Genome 133A Array. GeneChips were washed and stained in the Affymetrix Fluidics Station 400."	"Following fragmentation, ~5 microg of cRNA were hybridized for 16 hr at 45C on Human Genome 133A Array. GeneChips were washed and stained in the Affymetrix Fluidics Station 400."	"Following fragmentation, ~5 microg of cRNA were hybridized for 16 hr at 45C on Human Genome 133A Array. GeneChips were washed and stained in the Affymetrix Fluidics Station 400."	"Following fragmentation, ~5 microg of cRNA were hybridized for 16 hr at 45C on Human Genome 133A Array. GeneChips were washed and stained in the Affymetrix Fluidics Station 400."	"Following fragmentation, ~5 microg of cRNA were hybridized for 16 hr at 45C on Human Genome 133A Array. GeneChips were washed and stained in the Affymetrix Fluidics Station 400."	"Following fragmentation, ~5 microg of cRNA were hybridized for 16 hr at 45C on Human Genome 133A Array. GeneChips were washed and stained in the Affymetrix Fluidics Station 400."	"Following fragmentation, ~5 microg of cRNA were hybridized for 16 hr at 45C on Human Genome 133A Array. GeneChips were washed and stained in the Affymetrix Fluidics Station 400."	"Following fragmentation, ~5 microg of cRNA were hybridized for 16 hr at 45C on Human Genome 133A Array. GeneChips were washed and stained in the Affymetrix Fluidics Station 400."	"Following fragmentation, ~5 microg of cRNA were hybridized for 16 hr at 45C on Human Genome 133A Array. GeneChips were washed and stained in the Affymetrix Fluidics Station 400."	"Following fragmentation, ~5 microg of cRNA were hybridized for 16 hr at 45C on Human Genome 133A Array. GeneChips were washed and stained in the Affymetrix Fluidics Station 400."	"Following fragmentation, ~5 microg of cRNA were hybridized for 16 hr at 45C on Human Genome 133A Array. GeneChips were washed and stained in the Affymetrix Fluidics Station 400."	"Following fragmentation, ~5 microg of cRNA were hybridized for 16 hr at 45C on Human Genome 133A Array. GeneChips were washed and stained in the Affymetrix Fluidics Station 400."	"Following fragmentation, ~5 microg of cRNA were hybridized for 16 hr at 45C on Human Genome 133A Array. GeneChips were washed and stained in the Affymetrix Fluidics Station 400."	"Following fragmentation, ~5 microg of cRNA were hybridized for 16 hr at 45C on Human Genome 133A Array. GeneChips were washed and stained in the Affymetrix Fluidics Station 400."	"Following fragmentation, ~5 microg of cRNA were hybridized for 16 hr at 45C on Human Genome 133A Array. GeneChips were washed and stained in the Affymetrix Fluidics Station 400."	"Following fragmentation, ~5 microg of cRNA were hybridized for 16 hr at 45C on Human Genome 133A Array. GeneChips were washed and stained in the Affymetrix Fluidics Station 400."	"Following fragmentation, ~5 microg of cRNA were hybridized for 16 hr at 45C on Human Genome 133A Array. GeneChips were washed and stained in the Affymetrix Fluidics Station 400."	"Following fragmentation, ~5 microg of cRNA were hybridized for 16 hr at 45C on Human Genome 133A Array. GeneChips were washed and stained in the Affymetrix Fluidics Station 400."	"Following fragmentation, ~5 microg of cRNA were hybridized for 16 hr at 45C on Human Genome 133A Array. GeneChips were washed and stained in the Affymetrix Fluidics Station 400."	"Following fragmentation, ~5 microg of cRNA were hybridized for 16 hr at 45C on Human Genome 133A Array. GeneChips were washed and stained in the Affymetrix Fluidics Station 400."	"Following fragmentation, ~5 microg of cRNA were hybridized for 16 hr at 45C on Human Genome 133A Array. GeneChips were washed and stained in the Affymetrix Fluidics Station 400."	"Following fragmentation, ~5 microg of cRNA were hybridized for 16 hr at 45C on Human Genome 133A Array. GeneChips were washed and stained in the Affymetrix Fluidics Station 400."	"Following fragmentation, ~5 microg of cRNA were hybridized for 16 hr at 45C on Human Genome 133A Array. GeneChips were washed and stained in the Affymetrix Fluidics Station 400."	"Following fragmentation, ~5 microg of cRNA were hybridized for 16 hr at 45C on Human Genome 133A Array. GeneChips were washed and stained in the Affymetrix Fluidics Station 400."	"Following fragmentation, ~5 microg of cRNA were hybridized for 16 hr at 45C on Human Genome 133A Array. GeneChips were washed and stained in the Affymetrix Fluidics Station 400."	"Following fragmentation, ~5 microg of cRNA were hybridized for 16 hr at 45C on Human Genome 133A Array. GeneChips were washed and stained in the Affymetrix Fluidics Station 400."	"Following fragmentation, ~5 microg of cRNA were hybridized for 16 hr at 45C on Human Genome 133A Array. GeneChips were washed and stained in the Affymetrix Fluidics Station 400."	"Following fragmentation, ~5 microg of cRNA were hybridized for 16 hr at 45C on Human Genome 133A Array. GeneChips were washed and stained in the Affymetrix Fluidics Station 400."	"Following fragmentation, ~5 microg of cRNA were hybridized for 16 hr at 45C on Human Genome 133A Array. GeneChips were washed and stained in the Affymetrix Fluidics Station 400."	"Following fragmentation, ~5 microg of cRNA were hybridized for 16 hr at 45C on Human Genome 133A Array. GeneChips were washed and stained in the Affymetrix Fluidics Station 400."	"Following fragmentation, ~5 microg of cRNA were hybridized for 16 hr at 45C on Human Genome 133A Array. GeneChips were washed and stained in the Affymetrix Fluidics Station 400."	"Following fragmentation, ~5 microg of cRNA were hybridized for 16 hr at 45C on Human Genome 133A Array. GeneChips were washed and stained in the Affymetrix Fluidics Station 400."	"Following fragmentation, ~5 microg of cRNA were hybridized for 16 hr at 45C on Human Genome 133A Array. GeneChips were washed and stained in the Affymetrix Fluidics Station 400."	"Following fragmentation, ~5 microg of cRNA were hybridized for 16 hr at 45C on Human Genome 133A Array. GeneChips were washed and stained in the Affymetrix Fluidics Station 400."	"Following fragmentation, ~5 microg of cRNA were hybridized for 16 hr at 45C on Human Genome 133A Array. GeneChips were washed and stained in the Affymetrix Fluidics Station 400."	"Following fragmentation, ~5 microg of cRNA were hybridized for 16 hr at 45C on Human Genome 133A Array. GeneChips were washed and stained in the Affymetrix Fluidics Station 400."	"Following fragmentation, ~5 microg of cRNA were hybridized for 16 hr at 45C on Human Genome 133A Array. GeneChips were washed and stained in the Affymetrix Fluidics Station 400."	"Following fragmentation, ~5 microg of cRNA were hybridized for 16 hr at 45C on Human Genome 133A Array. GeneChips were washed and stained in the Affymetrix Fluidics Station 400."	"Following fragmentation, ~5 microg of cRNA were hybridized for 16 hr at 45C on Human Genome 133A Array. GeneChips were washed and stained in the Affymetrix Fluidics Station 400."	"Following fragmentation, ~5 microg of cRNA were hybridized for 16 hr at 45C on Human Genome 133A Array. GeneChips were washed and stained in the Affymetrix Fluidics Station 400."	"Following fragmentation, ~5 microg of cRNA were hybridized for 16 hr at 45C on Human Genome 133A Array. GeneChips were washed and stained in the Affymetrix Fluidics Station 400."	"Following fragmentation, ~5 microg of cRNA were hybridized for 16 hr at 45C on Human Genome 133A Array. GeneChips were washed and stained in the Affymetrix Fluidics Station 400."	"Following fragmentation, ~5 microg of cRNA were hybridized for 16 hr at 45C on Human Genome 133A Array. GeneChips were washed and stained in the Affymetrix Fluidics Station 400."	"Following fragmentation, ~5 microg of cRNA were hybridized for 16 hr at 45C on Human Genome 133A Array. GeneChips were washed and stained in the Affymetrix Fluidics Station 400."	"Following fragmentation, ~5 microg of cRNA were hybridized for 16 hr at 45C on Human Genome 133A Array. GeneChips were washed and stained in the Affymetrix Fluidics Station 400."	"Following fragmentation, ~5 microg of cRNA were hybridized for 16 hr at 45C on Human Genome 133A Array. GeneChips were washed and stained in the Affymetrix Fluidics Station 400."	"Following fragmentation, ~5 microg of cRNA were hybridized for 16 hr at 45C on Human Genome 133A Array. GeneChips were washed and stained in the Affymetrix Fluidics Station 400."	"Following fragmentation, ~5 microg of cRNA were hybridized for 16 hr at 45C on Human Genome 133A Array. GeneChips were washed and stained in the Affymetrix Fluidics Station 400."	"Following fragmentation, ~5 microg of cRNA were hybridized for 16 hr at 45C on Human Genome 133A Array. GeneChips were washed and stained in the Affymetrix Fluidics Station 400."	"Following fragmentation, ~5 microg of cRNA were hybridized for 16 hr at 45C on Human Genome 133A Array. GeneChips were washed and stained in the Affymetrix Fluidics Station 400."	"Following fragmentation, ~5 microg of cRNA were hybridized for 16 hr at 45C on Human Genome 133A Array. GeneChips were washed and stained in the Affymetrix Fluidics Station 400."	"Following fragmentation, ~5 microg of cRNA were hybridized for 16 hr at 45C on Human Genome 133A Array. GeneChips were washed and stained in the Affymetrix Fluidics Station 400."	"Following fragmentation, ~5 microg of cRNA were hybridized for 16 hr at 45C on Human Genome 133A Array. GeneChips were washed and stained in the Affymetrix Fluidics Station 400."	"Following fragmentation, ~5 microg of cRNA were hybridized for 16 hr at 45C on Human Genome 133A Array. GeneChips were washed and stained in the Affymetrix Fluidics Station 400."	"Following fragmentation, ~5 microg of cRNA were hybridized for 16 hr at 45C on Human Genome 133A Array. GeneChips were washed and stained in the Affymetrix Fluidics Station 400."	"Following fragmentation, ~5 microg of cRNA were hybridized for 16 hr at 45C on Human Genome 133A Array. GeneChips were washed and stained in the Affymetrix Fluidics Station 400."	"Following fragmentation, ~5 microg of cRNA were hybridized for 16 hr at 45C on Human Genome 133A Array. GeneChips were washed and stained in the Affymetrix Fluidics Station 400."	"Following fragmentation, ~5 microg of cRNA were hybridized for 16 hr at 45C on Human Genome 133A Array. GeneChips were washed and stained in the Affymetrix Fluidics Station 400."	"Following fragmentation, ~5 microg of cRNA were hybridized for 16 hr at 45C on Human Genome 133A Array. GeneChips were washed and stained in the Affymetrix Fluidics Station 400."	"Following fragmentation, ~5 microg of cRNA were hybridized for 16 hr at 45C on Human Genome 133A Array. GeneChips were washed and stained in the Affymetrix Fluidics Station 400."	"Following fragmentation, ~5 microg of cRNA were hybridized for 16 hr at 45C on Human Genome 133A Array. GeneChips were washed and stained in the Affymetrix Fluidics Station 400."	"Following fragmentation, ~5 microg of cRNA were hybridized for 16 hr at 45C on Human Genome 133A Array. GeneChips were washed and stained in the Affymetrix Fluidics Station 400."	"Following fragmentation, ~5 microg of cRNA were hybridized for 16 hr at 45C on Human Genome 133A Array. GeneChips were washed and stained in the Affymetrix Fluidics Station 400."	"Following fragmentation, ~5 microg of cRNA were hybridized for 16 hr at 45C on Human Genome 133A Array. GeneChips were washed and stained in the Affymetrix Fluidics Station 400."	"Following fragmentation, ~5 microg of cRNA were hybridized for 16 hr at 45C on Human Genome 133A Array. GeneChips were washed and stained in the Affymetrix Fluidics Station 400."	"Following fragmentation, ~5 microg of cRNA were hybridized for 16 hr at 45C on Human Genome 133A Array. GeneChips were washed and stained in the Affymetrix Fluidics Station 400."
!Sample_scan_protocol	"GeneChips were scanned using the Hewlett-Packard GeneArray Scanner G2500A."	"GeneChips were scanned using the Hewlett-Packard GeneArray Scanner G2500A."	"GeneChips were scanned using the Hewlett-Packard GeneArray Scanner G2500A."	"GeneChips were scanned using the Hewlett-Packard GeneArray Scanner G2500A."	"GeneChips were scanned using the Hewlett-Packard GeneArray Scanner G2500A."	"GeneChips were scanned using the Hewlett-Packard GeneArray Scanner G2500A."	"GeneChips were scanned using the Hewlett-Packard GeneArray Scanner G2500A."	"GeneChips were scanned using the Hewlett-Packard GeneArray Scanner G2500A."	"GeneChips were scanned using the Hewlett-Packard GeneArray Scanner G2500A."	"GeneChips were scanned using the Hewlett-Packard GeneArray Scanner G2500A."	"GeneChips were scanned using the Hewlett-Packard GeneArray Scanner G2500A."	"GeneChips were scanned using the Hewlett-Packard GeneArray Scanner G2500A."	"GeneChips were scanned using the Hewlett-Packard GeneArray Scanner G2500A."	"GeneChips were scanned using the Hewlett-Packard GeneArray Scanner G2500A."	"GeneChips were scanned using the Hewlett-Packard GeneArray Scanner G2500A."	"GeneChips were scanned using the Hewlett-Packard GeneArray Scanner G2500A."	"GeneChips were scanned using the Hewlett-Packard GeneArray Scanner G2500A."	"GeneChips were scanned using the Hewlett-Packard GeneArray Scanner G2500A."	"GeneChips were scanned using the Hewlett-Packard GeneArray Scanner G2500A."	"GeneChips were scanned using the Hewlett-Packard GeneArray Scanner G2500A."	"GeneChips were scanned using the Hewlett-Packard GeneArray Scanner G2500A."	"GeneChips were scanned using the Hewlett-Packard GeneArray Scanner G2500A."	"GeneChips were scanned using the Hewlett-Packard GeneArray Scanner G2500A."	"GeneChips were scanned using the Hewlett-Packard GeneArray Scanner G2500A."	"GeneChips were scanned using the Hewlett-Packard GeneArray Scanner G2500A."	"GeneChips were scanned using the Hewlett-Packard GeneArray Scanner G2500A."	"GeneChips were scanned using the Hewlett-Packard GeneArray Scanner G2500A."	"GeneChips were scanned using the Hewlett-Packard GeneArray Scanner G2500A."	"GeneChips were scanned using the Hewlett-Packard GeneArray Scanner G2500A."	"GeneChips were scanned using the Hewlett-Packard GeneArray Scanner G2500A."	"GeneChips were scanned using the Hewlett-Packard GeneArray Scanner G2500A."	"GeneChips were scanned using the Hewlett-Packard GeneArray Scanner G2500A."	"GeneChips were scanned using the Hewlett-Packard GeneArray Scanner G2500A."	"GeneChips were scanned using the Hewlett-Packard GeneArray Scanner G2500A."	"GeneChips were scanned using the Hewlett-Packard GeneArray Scanner G2500A."	"GeneChips were scanned using the Hewlett-Packard GeneArray Scanner G2500A."	"GeneChips were scanned using the Hewlett-Packard GeneArray Scanner G2500A."	"GeneChips were scanned using the Hewlett-Packard GeneArray Scanner G2500A."	"GeneChips were scanned using the Hewlett-Packard GeneArray Scanner G2500A."	"GeneChips were scanned using the Hewlett-Packard GeneArray Scanner G2500A."	"GeneChips were scanned using the Hewlett-Packard GeneArray Scanner G2500A."	"GeneChips were scanned using the Hewlett-Packard GeneArray Scanner G2500A."	"GeneChips were scanned using the Hewlett-Packard GeneArray Scanner G2500A."	"GeneChips were scanned using the Hewlett-Packard GeneArray Scanner G2500A."	"GeneChips were scanned using the Hewlett-Packard GeneArray Scanner G2500A."	"GeneChips were scanned using the Hewlett-Packard GeneArray Scanner G2500A."	"GeneChips were scanned using the Hewlett-Packard GeneArray Scanner G2500A."	"GeneChips were scanned using the Hewlett-Packard GeneArray Scanner G2500A."	"GeneChips were scanned using the Hewlett-Packard GeneArray Scanner G2500A."	"GeneChips were scanned using the Hewlett-Packard GeneArray Scanner G2500A."	"GeneChips were scanned using the Hewlett-Packard GeneArray Scanner G2500A."	"GeneChips were scanned using the Hewlett-Packard GeneArray Scanner G2500A."	"GeneChips were scanned using the Hewlett-Packard GeneArray Scanner G2500A."	"GeneChips were scanned using the Hewlett-Packard GeneArray Scanner G2500A."	"GeneChips were scanned using the Hewlett-Packard GeneArray Scanner G2500A."	"GeneChips were scanned using the Hewlett-Packard GeneArray Scanner G2500A."	"GeneChips were scanned using the Hewlett-Packard GeneArray Scanner G2500A."	"GeneChips were scanned using the Hewlett-Packard GeneArray Scanner G2500A."	"GeneChips were scanned using the Hewlett-Packard GeneArray Scanner G2500A."	"GeneChips were scanned using the Hewlett-Packard GeneArray Scanner G2500A."	"GeneChips were scanned using the Hewlett-Packard GeneArray Scanner G2500A."	"GeneChips were scanned using the Hewlett-Packard GeneArray Scanner G2500A."	"GeneChips were scanned using the Hewlett-Packard GeneArray Scanner G2500A."	"GeneChips were scanned using the Hewlett-Packard GeneArray Scanner G2500A."	"GeneChips were scanned using the Hewlett-Packard GeneArray Scanner G2500A."	"GeneChips were scanned using the Hewlett-Packard GeneArray Scanner G2500A."	"GeneChips were scanned using the Hewlett-Packard GeneArray Scanner G2500A."	"GeneChips were scanned using the Hewlett-Packard GeneArray Scanner G2500A."	"GeneChips were scanned using the Hewlett-Packard GeneArray Scanner G2500A."	"GeneChips were scanned using the Hewlett-Packard GeneArray Scanner G2500A."	"GeneChips were scanned using the Hewlett-Packard GeneArray Scanner G2500A."	"GeneChips were scanned using the Hewlett-Packard GeneArray Scanner G2500A."	"GeneChips were scanned using the Hewlett-Packard GeneArray Scanner G2500A."	"GeneChips were scanned using the Hewlett-Packard GeneArray Scanner G2500A."	"GeneChips were scanned using the Hewlett-Packard GeneArray Scanner G2500A."	"GeneChips were scanned using the Hewlett-Packard GeneArray Scanner G2500A."	"GeneChips were scanned using the Hewlett-Packard GeneArray Scanner G2500A."	"GeneChips were scanned using the Hewlett-Packard GeneArray Scanner G2500A."	"GeneChips were scanned using the Hewlett-Packard GeneArray Scanner G2500A."	"GeneChips were scanned using the Hewlett-Packard GeneArray Scanner G2500A."	"GeneChips were scanned using the Hewlett-Packard GeneArray Scanner G2500A."	"GeneChips were scanned using the Hewlett-Packard GeneArray Scanner G2500A."	"GeneChips were scanned using the Hewlett-Packard GeneArray Scanner G2500A."	"GeneChips were scanned using the Hewlett-Packard GeneArray Scanner G2500A."	"GeneChips were scanned using the Hewlett-Packard GeneArray Scanner G2500A."	"GeneChips were scanned using the Hewlett-Packard GeneArray Scanner G2500A."	"GeneChips were scanned using the Hewlett-Packard GeneArray Scanner G2500A."	"GeneChips were scanned using the Hewlett-Packard GeneArray Scanner G2500A."	"GeneChips were scanned using the Hewlett-Packard GeneArray Scanner G2500A."	"GeneChips were scanned using the Hewlett-Packard GeneArray Scanner G2500A."	"GeneChips were scanned using the Hewlett-Packard GeneArray Scanner G2500A."	"GeneChips were scanned using the Hewlett-Packard GeneArray Scanner G2500A."
!Sample_description	"Affymetrix HG-U133A gene expression data from normal kidney sample."	"Affymetrix HG-U133A gene expression data from normal kidney sample."	"Affymetrix HG-U133A gene expression data from normal kidney sample."	"Affymetrix HG-U133A gene expression data from normal kidney sample."	"Affymetrix HG-U133A gene expression data from normal kidney sample."	"Affymetrix HG-U133A gene expression data from normal kidney sample."	"Affymetrix HG-U133A gene expression data from normal kidney sample."	"Affymetrix HG-U133A gene expression data from normal kidney sample."	"Affymetrix HG-U133A gene expression data from normal kidney sample."	"Affymetrix HG-U133A gene expression data from normal kidney sample."	"Affymetrix HG-U133A gene expression data from normal kidney sample."	"Affymetrix HG-U133A gene expression data from normal kidney sample."	"Affymetrix HG-U133A gene expression data from normal kidney sample."	"Affymetrix HG-U133A gene expression data from normal kidney sample."	"Affymetrix HG-U133A gene expression data from normal kidney sample."	"Affymetrix HG-U133A gene expression data from normal kidney sample."	"Affymetrix HG-U133A gene expression data from normal kidney sample."	"Affymetrix HG-U133A gene expression data from normal kidney sample."	"Affymetrix HG-U133A gene expression data from normal kidney sample."	"Affymetrix HG-U133A gene expression data from normal kidney sample."	"Affymetrix HG-U133A gene expression data from normal kidney sample."	"Affymetrix HG-U133A gene expression data from normal kidney sample."	"Affymetrix HG-U133A gene expression data from normal kidney sample."	"Affymetrix HG-U133A gene expression data from clear cell RCC kidney tumor sample."	"Affymetrix HG-U133A gene expression data from clear cell RCC kidney tumor sample."	"Affymetrix HG-U133A gene expression data from clear cell RCC kidney tumor sample."	"Affymetrix HG-U133A gene expression data from clear cell RCC kidney tumor sample."	"Affymetrix HG-U133A gene expression data from clear cell RCC kidney tumor sample."	"Affymetrix HG-U133A gene expression data from clear cell RCC kidney tumor sample."	"Affymetrix HG-U133A gene expression data from clear cell RCC kidney tumor sample."	"Affymetrix HG-U133A gene expression data from clear cell RCC kidney tumor sample."	"Affymetrix HG-U133A gene expression data from clear cell RCC kidney tumor sample."	"Affymetrix HG-U133A gene expression data from clear cell RCC kidney tumor sample."	"Affymetrix HG-U133A gene expression data from clear cell RCC kidney tumor sample."	"Affymetrix HG-U133A gene expression data from clear cell RCC kidney tumor sample."	"Affymetrix HG-U133A gene expression data from clear cell RCC kidney tumor sample."	"Affymetrix HG-U133A gene expression data from clear cell RCC kidney tumor sample."	"Affymetrix HG-U133A gene expression data from clear cell RCC kidney tumor sample."	"Affymetrix HG-U133A gene expression data from clear cell RCC kidney tumor sample."	"Affymetrix HG-U133A gene expression data from clear cell RCC kidney tumor sample."	"Affymetrix HG-U133A gene expression data from clear cell RCC kidney tumor sample."	"Affymetrix HG-U133A gene expression data from clear cell RCC kidney tumor sample."	"Affymetrix HG-U133A gene expression data from clear cell RCC kidney tumor sample."	"Affymetrix HG-U133A gene expression data from clear cell RCC kidney tumor sample."	"Affymetrix HG-U133A gene expression data from clear cell RCC kidney tumor sample."	"Affymetrix HG-U133A gene expression data from clear cell RCC kidney tumor sample."	"Affymetrix HG-U133A gene expression data from clear cell RCC kidney tumor sample."	"Affymetrix HG-U133A gene expression data from clear cell RCC kidney tumor sample."	"Affymetrix HG-U133A gene expression data from clear cell RCC kidney tumor sample."	"Affymetrix HG-U133A gene expression data from clear cell RCC kidney tumor sample."	"Affymetrix HG-U133A gene expression data from clear cell RCC kidney tumor sample."	"Affymetrix HG-U133A gene expression data from clear cell RCC kidney tumor sample."	"Affymetrix HG-U133A gene expression data from clear cell RCC kidney tumor sample."	"Affymetrix HG-U133A gene expression data from clear cell RCC kidney tumor sample."	"Affymetrix HG-U133A gene expression data from clear cell RCC kidney tumor sample."	"Affymetrix HG-U133A gene expression data from papillary RCC kidney tumor sample."	"Affymetrix HG-U133A gene expression data from papillary RCC kidney tumor sample."	"Affymetrix HG-U133A gene expression data from papillary RCC kidney tumor sample."	"Affymetrix HG-U133A gene expression data from papillary RCC kidney tumor sample."	"Affymetrix HG-U133A gene expression data from papillary RCC kidney tumor sample."	"Affymetrix HG-U133A gene expression data from papillary RCC kidney tumor sample."	"Affymetrix HG-U133A gene expression data from papillary RCC kidney tumor sample."	"Affymetrix HG-U133A gene expression data from papillary RCC kidney tumor sample."	"Affymetrix HG-U133A gene expression data from papillary RCC kidney tumor sample."	"Affymetrix HG-U133A gene expression data from papillary RCC kidney tumor sample."	"Affymetrix HG-U133A gene expression data from papillary RCC kidney tumor sample."	"Affymetrix HG-U133A gene expression data from Transitional Cell Carcinoma kidney tumor sample."	"Affymetrix HG-U133A gene expression data from Transitional Cell Carcinoma kidney tumor sample."	"Affymetrix HG-U133A gene expression data from Transitional Cell Carcinoma kidney tumor sample."	"Affymetrix HG-U133A gene expression data from Transitional Cell Carcinoma kidney tumor sample."	"Affymetrix HG-U133A gene expression data from Transitional Cell Carcinoma kidney tumor sample."	"Affymetrix HG-U133A gene expression data from Transitional Cell Carcinoma kidney tumor sample."	"Affymetrix HG-U133A gene expression data from Transitional Cell Carcinoma kidney tumor sample."	"Affymetrix HG-U133A gene expression data from Transitional Cell Carcinoma kidney tumor sample."	"Affymetrix HG-U133A gene expression data from chromophobe RCC kidney tumor sample."	"Affymetrix HG-U133A gene expression data from chromophobe RCC kidney tumor sample."	"Affymetrix HG-U133A gene expression data from chromophobe RCC kidney tumor sample."	"Affymetrix HG-U133A gene expression data from chromophobe RCC kidney tumor sample."	"Affymetrix HG-U133A gene expression data from chromophobe RCC kidney tumor sample."	"Affymetrix HG-U133A gene expression data from chromophobe RCC kidney tumor sample."	"Affymetrix HG-U133A gene expression data from Oncocytoma kidney tumor sample."	"Affymetrix HG-U133A gene expression data from Oncocytoma kidney tumor sample."	"Affymetrix HG-U133A gene expression data from Oncocytoma kidney tumor sample."	"Affymetrix HG-U133A gene expression data from Oncocytoma kidney tumor sample."	"Affymetrix HG-U133A gene expression data from Oncocytoma kidney tumor sample."	"Affymetrix HG-U133A gene expression data from Oncocytoma kidney tumor sample."	"Affymetrix HG-U133A gene expression data from Oncocytoma kidney tumor sample."	"Affymetrix HG-U133A gene expression data from Oncocytoma kidney tumor sample."	"Affymetrix HG-U133A gene expression data from Oncocytoma kidney tumor sample."	"Affymetrix HG-U133A gene expression data from Oncocytoma kidney tumor sample."	"Affymetrix HG-U133A gene expression data from Oncocytoma kidney tumor sample."	"Affymetrix HG-U133A gene expression data from Oncocytoma kidney tumor sample."
!Sample_data_processing	"The data in the Sample table were analyzed with dChip using smoothing spline invariant set method with the model based expression algorithm following the perfect match (PM)-mismatch (MM) difference model. In the dChip analysis, array outliers are not treated as missing expression values and no truncation on signal values is applied."	"The data in the Sample table were analyzed with dChip using smoothing spline invariant set method with the model based expression algorithm following the perfect match (PM)-mismatch (MM) difference model. In the dChip analysis, array outliers are not treated as missing expression values and no truncation on signal values is applied."	"The data in the Sample table were analyzed with dChip using smoothing spline invariant set method with the model based expression algorithm following the perfect match (PM)-mismatch (MM) difference model. In the dChip analysis, array outliers are not treated as missing expression values and no truncation on signal values is applied."	"The data in the Sample table were analyzed with dChip using smoothing spline invariant set method with the model based expression algorithm following the perfect match (PM)-mismatch (MM) difference model. In the dChip analysis, array outliers are not treated as missing expression values and no truncation on signal values is applied."	"The data in the Sample table were analyzed with dChip using smoothing spline invariant set method with the model based expression algorithm following the perfect match (PM)-mismatch (MM) difference model. In the dChip analysis, array outliers are not treated as missing expression values and no truncation on signal values is applied."	"The data in the Sample table were analyzed with dChip using smoothing spline invariant set method with the model based expression algorithm following the perfect match (PM)-mismatch (MM) difference model. In the dChip analysis, array outliers are not treated as missing expression values and no truncation on signal values is applied."	"The data in the Sample table were analyzed with dChip using smoothing spline invariant set method with the model based expression algorithm following the perfect match (PM)-mismatch (MM) difference model. In the dChip analysis, array outliers are not treated as missing expression values and no truncation on signal values is applied."	"The data in the Sample table were analyzed with dChip using smoothing spline invariant set method with the model based expression algorithm following the perfect match (PM)-mismatch (MM) difference model. In the dChip analysis, array outliers are not treated as missing expression values and no truncation on signal values is applied."	"The data in the Sample table were analyzed with dChip using smoothing spline invariant set method with the model based expression algorithm following the perfect match (PM)-mismatch (MM) difference model. In the dChip analysis, array outliers are not treated as missing expression values and no truncation on signal values is applied."	"The data in the Sample table were analyzed with dChip using smoothing spline invariant set method with the model based expression algorithm following the perfect match (PM)-mismatch (MM) difference model. In the dChip analysis, array outliers are not treated as missing expression values and no truncation on signal values is applied."	"The data in the Sample table were analyzed with dChip using smoothing spline invariant set method with the model based expression algorithm following the perfect match (PM)-mismatch (MM) difference model. In the dChip analysis, array outliers are not treated as missing expression values and no truncation on signal values is applied."	"The data in the Sample table were analyzed with dChip using smoothing spline invariant set method with the model based expression algorithm following the perfect match (PM)-mismatch (MM) difference model. In the dChip analysis, array outliers are not treated as missing expression values and no truncation on signal values is applied."	"The data in the Sample table were analyzed with dChip using smoothing spline invariant set method with the model based expression algorithm following the perfect match (PM)-mismatch (MM) difference model. In the dChip analysis, array outliers are not treated as missing expression values and no truncation on signal values is applied."	"The data in the Sample table were analyzed with dChip using smoothing spline invariant set method with the model based expression algorithm following the perfect match (PM)-mismatch (MM) difference model. In the dChip analysis, array outliers are not treated as missing expression values and no truncation on signal values is applied."	"The data in the Sample table were analyzed with dChip using smoothing spline invariant set method with the model based expression algorithm following the perfect match (PM)-mismatch (MM) difference model. In the dChip analysis, array outliers are not treated as missing expression values and no truncation on signal values is applied."	"The data in the Sample table were analyzed with dChip using smoothing spline invariant set method with the model based expression algorithm following the perfect match (PM)-mismatch (MM) difference model. In the dChip analysis, array outliers are not treated as missing expression values and no truncation on signal values is applied."	"The data in the Sample table were analyzed with dChip using smoothing spline invariant set method with the model based expression algorithm following the perfect match (PM)-mismatch (MM) difference model. In the dChip analysis, array outliers are not treated as missing expression values and no truncation on signal values is applied."	"The data in the Sample table were analyzed with dChip using smoothing spline invariant set method with the model based expression algorithm following the perfect match (PM)-mismatch (MM) difference model. In the dChip analysis, array outliers are not treated as missing expression values and no truncation on signal values is applied."	"The data in the Sample table were analyzed with dChip using smoothing spline invariant set method with the model based expression algorithm following the perfect match (PM)-mismatch (MM) difference model. In the dChip analysis, array outliers are not treated as missing expression values and no truncation on signal values is applied."	"The data in the Sample table were analyzed with dChip using smoothing spline invariant set method with the model based expression algorithm following the perfect match (PM)-mismatch (MM) difference model. In the dChip analysis, array outliers are not treated as missing expression values and no truncation on signal values is applied."	"The data in the Sample table were analyzed with dChip using smoothing spline invariant set method with the model based expression algorithm following the perfect match (PM)-mismatch (MM) difference model. In the dChip analysis, array outliers are not treated as missing expression values and no truncation on signal values is applied."	"The data in the Sample table were analyzed with dChip using smoothing spline invariant set method with the model based expression algorithm following the perfect match (PM)-mismatch (MM) difference model. In the dChip analysis, array outliers are not treated as missing expression values and no truncation on signal values is applied."	"The data in the Sample table were analyzed with dChip using smoothing spline invariant set method with the model based expression algorithm following the perfect match (PM)-mismatch (MM) difference model. In the dChip analysis, array outliers are not treated as missing expression values and no truncation on signal values is applied."	"The data in the Sample table were analyzed with dChip using smoothing spline invariant set method with the model based expression algorithm following the perfect match (PM)-mismatch (MM) difference model. In the dChip analysis, array outliers are not treated as missing expression values and no truncation on signal values is applied."	"The data in the Sample table were analyzed with dChip using smoothing spline invariant set method with the model based expression algorithm following the perfect match (PM)-mismatch (MM) difference model. In the dChip analysis, array outliers are not treated as missing expression values and no truncation on signal values is applied."	"The data in the Sample table were analyzed with dChip using smoothing spline invariant set method with the model based expression algorithm following the perfect match (PM)-mismatch (MM) difference model. In the dChip analysis, array outliers are not treated as missing expression values and no truncation on signal values is applied."	"The data in the Sample table were analyzed with dChip using smoothing spline invariant set method with the model based expression algorithm following the perfect match (PM)-mismatch (MM) difference model. In the dChip analysis, array outliers are not treated as missing expression values and no truncation on signal values is applied."	"The data in the Sample table were analyzed with dChip using smoothing spline invariant set method with the model based expression algorithm following the perfect match (PM)-mismatch (MM) difference model. In the dChip analysis, array outliers are not treated as missing expression values and no truncation on signal values is applied."	"The data in the Sample table were analyzed with dChip using smoothing spline invariant set method with the model based expression algorithm following the perfect match (PM)-mismatch (MM) difference model. In the dChip analysis, array outliers are not treated as missing expression values and no truncation on signal values is applied."	"The data in the Sample table were analyzed with dChip using smoothing spline invariant set method with the model based expression algorithm following the perfect match (PM)-mismatch (MM) difference model. In the dChip analysis, array outliers are not treated as missing expression values and no truncation on signal values is applied."	"The data in the Sample table were analyzed with dChip using smoothing spline invariant set method with the model based expression algorithm following the perfect match (PM)-mismatch (MM) difference model. In the dChip analysis, array outliers are not treated as missing expression values and no truncation on signal values is applied."	"The data in the Sample table were analyzed with dChip using smoothing spline invariant set method with the model based expression algorithm following the perfect match (PM)-mismatch (MM) difference model. In the dChip analysis, array outliers are not treated as missing expression values and no truncation on signal values is applied."	"The data in the Sample table were analyzed with dChip using smoothing spline invariant set method with the model based expression algorithm following the perfect match (PM)-mismatch (MM) difference model. In the dChip analysis, array outliers are not treated as missing expression values and no truncation on signal values is applied."	"The data in the Sample table were analyzed with dChip using smoothing spline invariant set method with the model based expression algorithm following the perfect match (PM)-mismatch (MM) difference model. In the dChip analysis, array outliers are not treated as missing expression values and no truncation on signal values is applied."	"The data in the Sample table were analyzed with dChip using smoothing spline invariant set method with the model based expression algorithm following the perfect match (PM)-mismatch (MM) difference model. In the dChip analysis, array outliers are not treated as missing expression values and no truncation on signal values is applied."	"The data in the Sample table were analyzed with dChip using smoothing spline invariant set method with the model based expression algorithm following the perfect match (PM)-mismatch (MM) difference model. In the dChip analysis, array outliers are not treated as missing expression values and no truncation on signal values is applied."	"The data in the Sample table were analyzed with dChip using smoothing spline invariant set method with the model based expression algorithm following the perfect match (PM)-mismatch (MM) difference model. In the dChip analysis, array outliers are not treated as missing expression values and no truncation on signal values is applied."	"The data in the Sample table were analyzed with dChip using smoothing spline invariant set method with the model based expression algorithm following the perfect match (PM)-mismatch (MM) difference model. In the dChip analysis, array outliers are not treated as missing expression values and no truncation on signal values is applied."	"The data in the Sample table were analyzed with dChip using smoothing spline invariant set method with the model based expression algorithm following the perfect match (PM)-mismatch (MM) difference model. In the dChip analysis, array outliers are not treated as missing expression values and no truncation on signal values is applied."	"The data in the Sample table were analyzed with dChip using smoothing spline invariant set method with the model based expression algorithm following the perfect match (PM)-mismatch (MM) difference model. In the dChip analysis, array outliers are not treated as missing expression values and no truncation on signal values is applied."	"The data in the Sample table were analyzed with dChip using smoothing spline invariant set method with the model based expression algorithm following the perfect match (PM)-mismatch (MM) difference model. In the dChip analysis, array outliers are not treated as missing expression values and no truncation on signal values is applied."	"The data in the Sample table were analyzed with dChip using smoothing spline invariant set method with the model based expression algorithm following the perfect match (PM)-mismatch (MM) difference model. In the dChip analysis, array outliers are not treated as missing expression values and no truncation on signal values is applied."	"The data in the Sample table were analyzed with dChip using smoothing spline invariant set method with the model based expression algorithm following the perfect match (PM)-mismatch (MM) difference model. In the dChip analysis, array outliers are not treated as missing expression values and no truncation on signal values is applied."	"The data in the Sample table were analyzed with dChip using smoothing spline invariant set method with the model based expression algorithm following the perfect match (PM)-mismatch (MM) difference model. In the dChip analysis, array outliers are not treated as missing expression values and no truncation on signal values is applied."	"The data in the Sample table were analyzed with dChip using smoothing spline invariant set method with the model based expression algorithm following the perfect match (PM)-mismatch (MM) difference model. In the dChip analysis, array outliers are not treated as missing expression values and no truncation on signal values is applied."	"The data in the Sample table were analyzed with dChip using smoothing spline invariant set method with the model based expression algorithm following the perfect match (PM)-mismatch (MM) difference model. In the dChip analysis, array outliers are not treated as missing expression values and no truncation on signal values is applied."	"The data in the Sample table were analyzed with dChip using smoothing spline invariant set method with the model based expression algorithm following the perfect match (PM)-mismatch (MM) difference model. In the dChip analysis, array outliers are not treated as missing expression values and no truncation on signal values is applied."	"The data in the Sample table were analyzed with dChip using smoothing spline invariant set method with the model based expression algorithm following the perfect match (PM)-mismatch (MM) difference model. In the dChip analysis, array outliers are not treated as missing expression values and no truncation on signal values is applied."	"The data in the Sample table were analyzed with dChip using smoothing spline invariant set method with the model based expression algorithm following the perfect match (PM)-mismatch (MM) difference model. In the dChip analysis, array outliers are not treated as missing expression values and no truncation on signal values is applied."	"The data in the Sample table were analyzed with dChip using smoothing spline invariant set method with the model based expression algorithm following the perfect match (PM)-mismatch (MM) difference model. In the dChip analysis, array outliers are not treated as missing expression values and no truncation on signal values is applied."	"The data in the Sample table were analyzed with dChip using smoothing spline invariant set method with the model based expression algorithm following the perfect match (PM)-mismatch (MM) difference model. In the dChip analysis, array outliers are not treated as missing expression values and no truncation on signal values is applied."	"The data in the Sample table were analyzed with dChip using smoothing spline invariant set method with the model based expression algorithm following the perfect match (PM)-mismatch (MM) difference model. In the dChip analysis, array outliers are not treated as missing expression values and no truncation on signal values is applied."	"The data in the Sample table were analyzed with dChip using smoothing spline invariant set method with the model based expression algorithm following the perfect match (PM)-mismatch (MM) difference model. In the dChip analysis, array outliers are not treated as missing expression values and no truncation on signal values is applied."	"The data in the Sample table were analyzed with dChip using smoothing spline invariant set method with the model based expression algorithm following the perfect match (PM)-mismatch (MM) difference model. In the dChip analysis, array outliers are not treated as missing expression values and no truncation on signal values is applied."	"The data in the Sample table were analyzed with dChip using smoothing spline invariant set method with the model based expression algorithm following the perfect match (PM)-mismatch (MM) difference model. In the dChip analysis, array outliers are not treated as missing expression values and no truncation on signal values is applied."	"The data in the Sample table were analyzed with dChip using smoothing spline invariant set method with the model based expression algorithm following the perfect match (PM)-mismatch (MM) difference model. In the dChip analysis, array outliers are not treated as missing expression values and no truncation on signal values is applied."	"The data in the Sample table were analyzed with dChip using smoothing spline invariant set method with the model based expression algorithm following the perfect match (PM)-mismatch (MM) difference model. In the dChip analysis, array outliers are not treated as missing expression values and no truncation on signal values is applied."	"The data in the Sample table were analyzed with dChip using smoothing spline invariant set method with the model based expression algorithm following the perfect match (PM)-mismatch (MM) difference model. In the dChip analysis, array outliers are not treated as missing expression values and no truncation on signal values is applied."	"The data in the Sample table were analyzed with dChip using smoothing spline invariant set method with the model based expression algorithm following the perfect match (PM)-mismatch (MM) difference model. In the dChip analysis, array outliers are not treated as missing expression values and no truncation on signal values is applied."	"The data in the Sample table were analyzed with dChip using smoothing spline invariant set method with the model based expression algorithm following the perfect match (PM)-mismatch (MM) difference model. In the dChip analysis, array outliers are not treated as missing expression values and no truncation on signal values is applied."	"The data in the Sample table were analyzed with dChip using smoothing spline invariant set method with the model based expression algorithm following the perfect match (PM)-mismatch (MM) difference model. In the dChip analysis, array outliers are not treated as missing expression values and no truncation on signal values is applied."	"The data in the Sample table were analyzed with dChip using smoothing spline invariant set method with the model based expression algorithm following the perfect match (PM)-mismatch (MM) difference model. In the dChip analysis, array outliers are not treated as missing expression values and no truncation on signal values is applied."	"The data in the Sample table were analyzed with dChip using smoothing spline invariant set method with the model based expression algorithm following the perfect match (PM)-mismatch (MM) difference model. In the dChip analysis, array outliers are not treated as missing expression values and no truncation on signal values is applied."	"The data in the Sample table were analyzed with dChip using smoothing spline invariant set method with the model based expression algorithm following the perfect match (PM)-mismatch (MM) difference model. In the dChip analysis, array outliers are not treated as missing expression values and no truncation on signal values is applied."	"The data in the Sample table were analyzed with dChip using smoothing spline invariant set method with the model based expression algorithm following the perfect match (PM)-mismatch (MM) difference model. In the dChip analysis, array outliers are not treated as missing expression values and no truncation on signal values is applied."	"The data in the Sample table were analyzed with dChip using smoothing spline invariant set method with the model based expression algorithm following the perfect match (PM)-mismatch (MM) difference model. In the dChip analysis, array outliers are not treated as missing expression values and no truncation on signal values is applied."	"The data in the Sample table were analyzed with dChip using smoothing spline invariant set method with the model based expression algorithm following the perfect match (PM)-mismatch (MM) difference model. In the dChip analysis, array outliers are not treated as missing expression values and no truncation on signal values is applied."	"The data in the Sample table were analyzed with dChip using smoothing spline invariant set method with the model based expression algorithm following the perfect match (PM)-mismatch (MM) difference model. In the dChip analysis, array outliers are not treated as missing expression values and no truncation on signal values is applied."	"The data in the Sample table were analyzed with dChip using smoothing spline invariant set method with the model based expression algorithm following the perfect match (PM)-mismatch (MM) difference model. In the dChip analysis, array outliers are not treated as missing expression values and no truncation on signal values is applied."	"The data in the Sample table were analyzed with dChip using smoothing spline invariant set method with the model based expression algorithm following the perfect match (PM)-mismatch (MM) difference model. In the dChip analysis, array outliers are not treated as missing expression values and no truncation on signal values is applied."	"The data in the Sample table were analyzed with dChip using smoothing spline invariant set method with the model based expression algorithm following the perfect match (PM)-mismatch (MM) difference model. In the dChip analysis, array outliers are not treated as missing expression values and no truncation on signal values is applied."	"The data in the Sample table were analyzed with dChip using smoothing spline invariant set method with the model based expression algorithm following the perfect match (PM)-mismatch (MM) difference model. In the dChip analysis, array outliers are not treated as missing expression values and no truncation on signal values is applied."	"The data in the Sample table were analyzed with dChip using smoothing spline invariant set method with the model based expression algorithm following the perfect match (PM)-mismatch (MM) difference model. In the dChip analysis, array outliers are not treated as missing expression values and no truncation on signal values is applied."	"The data in the Sample table were analyzed with dChip using smoothing spline invariant set method with the model based expression algorithm following the perfect match (PM)-mismatch (MM) difference model. In the dChip analysis, array outliers are not treated as missing expression values and no truncation on signal values is applied."	"The data in the Sample table were analyzed with dChip using smoothing spline invariant set method with the model based expression algorithm following the perfect match (PM)-mismatch (MM) difference model. In the dChip analysis, array outliers are not treated as missing expression values and no truncation on signal values is applied."	"The data in the Sample table were analyzed with dChip using smoothing spline invariant set method with the model based expression algorithm following the perfect match (PM)-mismatch (MM) difference model. In the dChip analysis, array outliers are not treated as missing expression values and no truncation on signal values is applied."	"The data in the Sample table were analyzed with dChip using smoothing spline invariant set method with the model based expression algorithm following the perfect match (PM)-mismatch (MM) difference model. In the dChip analysis, array outliers are not treated as missing expression values and no truncation on signal values is applied."	"The data in the Sample table were analyzed with dChip using smoothing spline invariant set method with the model based expression algorithm following the perfect match (PM)-mismatch (MM) difference model. In the dChip analysis, array outliers are not treated as missing expression values and no truncation on signal values is applied."	"The data in the Sample table were analyzed with dChip using smoothing spline invariant set method with the model based expression algorithm following the perfect match (PM)-mismatch (MM) difference model. In the dChip analysis, array outliers are not treated as missing expression values and no truncation on signal values is applied."	"The data in the Sample table were analyzed with dChip using smoothing spline invariant set method with the model based expression algorithm following the perfect match (PM)-mismatch (MM) difference model. In the dChip analysis, array outliers are not treated as missing expression values and no truncation on signal values is applied."	"The data in the Sample table were analyzed with dChip using smoothing spline invariant set method with the model based expression algorithm following the perfect match (PM)-mismatch (MM) difference model. In the dChip analysis, array outliers are not treated as missing expression values and no truncation on signal values is applied."	"The data in the Sample table were analyzed with dChip using smoothing spline invariant set method with the model based expression algorithm following the perfect match (PM)-mismatch (MM) difference model. In the dChip analysis, array outliers are not treated as missing expression values and no truncation on signal values is applied."	"The data in the Sample table were analyzed with dChip using smoothing spline invariant set method with the model based expression algorithm following the perfect match (PM)-mismatch (MM) difference model. In the dChip analysis, array outliers are not treated as missing expression values and no truncation on signal values is applied."	"The data in the Sample table were analyzed with dChip using smoothing spline invariant set method with the model based expression algorithm following the perfect match (PM)-mismatch (MM) difference model. In the dChip analysis, array outliers are not treated as missing expression values and no truncation on signal values is applied."	"The data in the Sample table were analyzed with dChip using smoothing spline invariant set method with the model based expression algorithm following the perfect match (PM)-mismatch (MM) difference model. In the dChip analysis, array outliers are not treated as missing expression values and no truncation on signal values is applied."	"The data in the Sample table were analyzed with dChip using smoothing spline invariant set method with the model based expression algorithm following the perfect match (PM)-mismatch (MM) difference model. In the dChip analysis, array outliers are not treated as missing expression values and no truncation on signal values is applied."	"The data in the Sample table were analyzed with dChip using smoothing spline invariant set method with the model based expression algorithm following the perfect match (PM)-mismatch (MM) difference model. In the dChip analysis, array outliers are not treated as missing expression values and no truncation on signal values is applied."	"The data in the Sample table were analyzed with dChip using smoothing spline invariant set method with the model based expression algorithm following the perfect match (PM)-mismatch (MM) difference model. In the dChip analysis, array outliers are not treated as missing expression values and no truncation on signal values is applied."	"The data in the Sample table were analyzed with dChip using smoothing spline invariant set method with the model based expression algorithm following the perfect match (PM)-mismatch (MM) difference model. In the dChip analysis, array outliers are not treated as missing expression values and no truncation on signal values is applied."	"The data in the Sample table were analyzed with dChip using smoothing spline invariant set method with the model based expression algorithm following the perfect match (PM)-mismatch (MM) difference model. In the dChip analysis, array outliers are not treated as missing expression values and no truncation on signal values is applied."	"The data in the Sample table were analyzed with dChip using smoothing spline invariant set method with the model based expression algorithm following the perfect match (PM)-mismatch (MM) difference model. In the dChip analysis, array outliers are not treated as missing expression values and no truncation on signal values is applied."	"The data in the Sample table were analyzed with dChip using smoothing spline invariant set method with the model based expression algorithm following the perfect match (PM)-mismatch (MM) difference model. In the dChip analysis, array outliers are not treated as missing expression values and no truncation on signal values is applied."
!Sample_data_processing	""	""	""	""	""	""	""	""	""	""	""	""	""	""	""	""	""	""	""	""	""	""	""	""	""	""	""	""	""	""	""	""	""	""	""	""	""	""	""	""	""	""	""	""	""	""	""	""	""	""	""	""	""	""	""	""	""	""	""	""	""	""	""	""	""	""	""	""	""	""	""	""	""	""	""	""	""	""	""	""	""	""	""	""	""	""	""	""	""	""	""	""
!Sample_data_processing	"Signal values from a MAS5 analysis are available in the 'GSE15641_mas5_data.txt' file, which is linked to the GSE15641 record as as supplementary file."	"Signal values from a MAS5 analysis are available in the 'GSE15641_mas5_data.txt' file, which is linked to the GSE15641 record as as supplementary file."	"Signal values from a MAS5 analysis are available in the 'GSE15641_mas5_data.txt' file, which is linked to the GSE15641 record as as supplementary file."	"Signal values from a MAS5 analysis are available in the 'GSE15641_mas5_data.txt' file, which is linked to the GSE15641 record as as supplementary file."	"Signal values from a MAS5 analysis are available in the 'GSE15641_mas5_data.txt' file, which is linked to the GSE15641 record as as supplementary file."	"Signal values from a MAS5 analysis are available in the 'GSE15641_mas5_data.txt' file, which is linked to the GSE15641 record as as supplementary file."	"Signal values from a MAS5 analysis are available in the 'GSE15641_mas5_data.txt' file, which is linked to the GSE15641 record as as supplementary file."	"Signal values from a MAS5 analysis are available in the 'GSE15641_mas5_data.txt' file, which is linked to the GSE15641 record as as supplementary file."	"Signal values from a MAS5 analysis are available in the 'GSE15641_mas5_data.txt' file, which is linked to the GSE15641 record as as supplementary file."	"Signal values from a MAS5 analysis are available in the 'GSE15641_mas5_data.txt' file, which is linked to the GSE15641 record as as supplementary file."	"Signal values from a MAS5 analysis are available in the 'GSE15641_mas5_data.txt' file, which is linked to the GSE15641 record as as supplementary file."	"Signal values from a MAS5 analysis are available in the 'GSE15641_mas5_data.txt' file, which is linked to the GSE15641 record as as supplementary file."	"Signal values from a MAS5 analysis are available in the 'GSE15641_mas5_data.txt' file, which is linked to the GSE15641 record as as supplementary file."	"Signal values from a MAS5 analysis are available in the 'GSE15641_mas5_data.txt' file, which is linked to the GSE15641 record as as supplementary file."	"Signal values from a MAS5 analysis are available in the 'GSE15641_mas5_data.txt' file, which is linked to the GSE15641 record as as supplementary file."	"Signal values from a MAS5 analysis are available in the 'GSE15641_mas5_data.txt' file, which is linked to the GSE15641 record as as supplementary file."	"Signal values from a MAS5 analysis are available in the 'GSE15641_mas5_data.txt' file, which is linked to the GSE15641 record as as supplementary file."	"Signal values from a MAS5 analysis are available in the 'GSE15641_mas5_data.txt' file, which is linked to the GSE15641 record as as supplementary file."	"Signal values from a MAS5 analysis are available in the 'GSE15641_mas5_data.txt' file, which is linked to the GSE15641 record as as supplementary file."	"Signal values from a MAS5 analysis are available in the 'GSE15641_mas5_data.txt' file, which is linked to the GSE15641 record as as supplementary file."	"Signal values from a MAS5 analysis are available in the 'GSE15641_mas5_data.txt' file, which is linked to the GSE15641 record as as supplementary file."	"Signal values from a MAS5 analysis are available in the 'GSE15641_mas5_data.txt' file, which is linked to the GSE15641 record as as supplementary file."	"Signal values from a MAS5 analysis are available in the 'GSE15641_mas5_data.txt' file, which is linked to the GSE15641 record as as supplementary file."	"Signal values from a MAS5 analysis are available in the 'GSE15641_mas5_data.txt' file, which is linked to the GSE15641 record as as supplementary file."	"Signal values from a MAS5 analysis are available in the 'GSE15641_mas5_data.txt' file, which is linked to the GSE15641 record as as supplementary file."	"Signal values from a MAS5 analysis are available in the 'GSE15641_mas5_data.txt' file, which is linked to the GSE15641 record as as supplementary file."	"Signal values from a MAS5 analysis are available in the 'GSE15641_mas5_data.txt' file, which is linked to the GSE15641 record as as supplementary file."	"Signal values from a MAS5 analysis are available in the 'GSE15641_mas5_data.txt' file, which is linked to the GSE15641 record as as supplementary file."	"Signal values from a MAS5 analysis are available in the 'GSE15641_mas5_data.txt' file, which is linked to the GSE15641 record as as supplementary file."	"Signal values from a MAS5 analysis are available in the 'GSE15641_mas5_data.txt' file, which is linked to the GSE15641 record as as supplementary file."	"Signal values from a MAS5 analysis are available in the 'GSE15641_mas5_data.txt' file, which is linked to the GSE15641 record as as supplementary file."	"Signal values from a MAS5 analysis are available in the 'GSE15641_mas5_data.txt' file, which is linked to the GSE15641 record as as supplementary file."	"Signal values from a MAS5 analysis are available in the 'GSE15641_mas5_data.txt' file, which is linked to the GSE15641 record as as supplementary file."	"Signal values from a MAS5 analysis are available in the 'GSE15641_mas5_data.txt' file, which is linked to the GSE15641 record as as supplementary file."	"Signal values from a MAS5 analysis are available in the 'GSE15641_mas5_data.txt' file, which is linked to the GSE15641 record as as supplementary file."	"Signal values from a MAS5 analysis are available in the 'GSE15641_mas5_data.txt' file, which is linked to the GSE15641 record as as supplementary file."	"Signal values from a MAS5 analysis are available in the 'GSE15641_mas5_data.txt' file, which is linked to the GSE15641 record as as supplementary file."	"Signal values from a MAS5 analysis are available in the 'GSE15641_mas5_data.txt' file, which is linked to the GSE15641 record as as supplementary file."	"Signal values from a MAS5 analysis are available in the 'GSE15641_mas5_data.txt' file, which is linked to the GSE15641 record as as supplementary file."	"Signal values from a MAS5 analysis are available in the 'GSE15641_mas5_data.txt' file, which is linked to the GSE15641 record as as supplementary file."	"Signal values from a MAS5 analysis are available in the 'GSE15641_mas5_data.txt' file, which is linked to the GSE15641 record as as supplementary file."	"Signal values from a MAS5 analysis are available in the 'GSE15641_mas5_data.txt' file, which is linked to the GSE15641 record as as supplementary file."	"Signal values from a MAS5 analysis are available in the 'GSE15641_mas5_data.txt' file, which is linked to the GSE15641 record as as supplementary file."	"Signal values from a MAS5 analysis are available in the 'GSE15641_mas5_data.txt' file, which is linked to the GSE15641 record as as supplementary file."	"Signal values from a MAS5 analysis are available in the 'GSE15641_mas5_data.txt' file, which is linked to the GSE15641 record as as supplementary file."	"Signal values from a MAS5 analysis are available in the 'GSE15641_mas5_data.txt' file, which is linked to the GSE15641 record as as supplementary file."	"Signal values from a MAS5 analysis are available in the 'GSE15641_mas5_data.txt' file, which is linked to the GSE15641 record as as supplementary file."	"Signal values from a MAS5 analysis are available in the 'GSE15641_mas5_data.txt' file, which is linked to the GSE15641 record as as supplementary file."	"Signal values from a MAS5 analysis are available in the 'GSE15641_mas5_data.txt' file, which is linked to the GSE15641 record as as supplementary file."	"Signal values from a MAS5 analysis are available in the 'GSE15641_mas5_data.txt' file, which is linked to the GSE15641 record as as supplementary file."	"Signal values from a MAS5 analysis are available in the 'GSE15641_mas5_data.txt' file, which is linked to the GSE15641 record as as supplementary file."	"Signal values from a MAS5 analysis are available in the 'GSE15641_mas5_data.txt' file, which is linked to the GSE15641 record as as supplementary file."	"Signal values from a MAS5 analysis are available in the 'GSE15641_mas5_data.txt' file, which is linked to the GSE15641 record as as supplementary file."	"Signal values from a MAS5 analysis are available in the 'GSE15641_mas5_data.txt' file, which is linked to the GSE15641 record as as supplementary file."	"Signal values from a MAS5 analysis are available in the 'GSE15641_mas5_data.txt' file, which is linked to the GSE15641 record as as supplementary file."	"Signal values from a MAS5 analysis are available in the 'GSE15641_mas5_data.txt' file, which is linked to the GSE15641 record as as supplementary file."	"Signal values from a MAS5 analysis are available in the 'GSE15641_mas5_data.txt' file, which is linked to the GSE15641 record as as supplementary file."	"Signal values from a MAS5 analysis are available in the 'GSE15641_mas5_data.txt' file, which is linked to the GSE15641 record as as supplementary file."	"Signal values from a MAS5 analysis are available in the 'GSE15641_mas5_data.txt' file, which is linked to the GSE15641 record as as supplementary file."	"Signal values from a MAS5 analysis are available in the 'GSE15641_mas5_data.txt' file, which is linked to the GSE15641 record as as supplementary file."	"Signal values from a MAS5 analysis are available in the 'GSE15641_mas5_data.txt' file, which is linked to the GSE15641 record as as supplementary file."	"Signal values from a MAS5 analysis are available in the 'GSE15641_mas5_data.txt' file, which is linked to the GSE15641 record as as supplementary file."	"Signal values from a MAS5 analysis are available in the 'GSE15641_mas5_data.txt' file, which is linked to the GSE15641 record as as supplementary file."	"Signal values from a MAS5 analysis are available in the 'GSE15641_mas5_data.txt' file, which is linked to the GSE15641 record as as supplementary file."	"Signal values from a MAS5 analysis are available in the 'GSE15641_mas5_data.txt' file, which is linked to the GSE15641 record as as supplementary file."	"Signal values from a MAS5 analysis are available in the 'GSE15641_mas5_data.txt' file, which is linked to the GSE15641 record as as supplementary file."	"Signal values from a MAS5 analysis are available in the 'GSE15641_mas5_data.txt' file, which is linked to the GSE15641 record as as supplementary file."	"Signal values from a MAS5 analysis are available in the 'GSE15641_mas5_data.txt' file, which is linked to the GSE15641 record as as supplementary file."	"Signal values from a MAS5 analysis are available in the 'GSE15641_mas5_data.txt' file, which is linked to the GSE15641 record as as supplementary file."	"Signal values from a MAS5 analysis are available in the 'GSE15641_mas5_data.txt' file, which is linked to the GSE15641 record as as supplementary file."	"Signal values from a MAS5 analysis are available in the 'GSE15641_mas5_data.txt' file, which is linked to the GSE15641 record as as supplementary file."	"Signal values from a MAS5 analysis are available in the 'GSE15641_mas5_data.txt' file, which is linked to the GSE15641 record as as supplementary file."	"Signal values from a MAS5 analysis are available in the 'GSE15641_mas5_data.txt' file, which is linked to the GSE15641 record as as supplementary file."	"Signal values from a MAS5 analysis are available in the 'GSE15641_mas5_data.txt' file, which is linked to the GSE15641 record as as supplementary file."	"Signal values from a MAS5 analysis are available in the 'GSE15641_mas5_data.txt' file, which is linked to the GSE15641 record as as supplementary file."	"Signal values from a MAS5 analysis are available in the 'GSE15641_mas5_data.txt' file, which is linked to the GSE15641 record as as supplementary file."	"Signal values from a MAS5 analysis are available in the 'GSE15641_mas5_data.txt' file, which is linked to the GSE15641 record as as supplementary file."	"Signal values from a MAS5 analysis are available in the 'GSE15641_mas5_data.txt' file, which is linked to the GSE15641 record as as supplementary file."	"Signal values from a MAS5 analysis are available in the 'GSE15641_mas5_data.txt' file, which is linked to the GSE15641 record as as supplementary file."	"Signal values from a MAS5 analysis are available in the 'GSE15641_mas5_data.txt' file, which is linked to the GSE15641 record as as supplementary file."	"Signal values from a MAS5 analysis are available in the 'GSE15641_mas5_data.txt' file, which is linked to the GSE15641 record as as supplementary file."	"Signal values from a MAS5 analysis are available in the 'GSE15641_mas5_data.txt' file, which is linked to the GSE15641 record as as supplementary file."	"Signal values from a MAS5 analysis are available in the 'GSE15641_mas5_data.txt' file, which is linked to the GSE15641 record as as supplementary file."	"Signal values from a MAS5 analysis are available in the 'GSE15641_mas5_data.txt' file, which is linked to the GSE15641 record as as supplementary file."	"Signal values from a MAS5 analysis are available in the 'GSE15641_mas5_data.txt' file, which is linked to the GSE15641 record as as supplementary file."	"Signal values from a MAS5 analysis are available in the 'GSE15641_mas5_data.txt' file, which is linked to the GSE15641 record as as supplementary file."	"Signal values from a MAS5 analysis are available in the 'GSE15641_mas5_data.txt' file, which is linked to the GSE15641 record as as supplementary file."	"Signal values from a MAS5 analysis are available in the 'GSE15641_mas5_data.txt' file, which is linked to the GSE15641 record as as supplementary file."	"Signal values from a MAS5 analysis are available in the 'GSE15641_mas5_data.txt' file, which is linked to the GSE15641 record as as supplementary file."	"Signal values from a MAS5 analysis are available in the 'GSE15641_mas5_data.txt' file, which is linked to the GSE15641 record as as supplementary file."	"Signal values from a MAS5 analysis are available in the 'GSE15641_mas5_data.txt' file, which is linked to the GSE15641 record as as supplementary file."	"Signal values from a MAS5 analysis are available in the 'GSE15641_mas5_data.txt' file, which is linked to the GSE15641 record as as supplementary file."
!Sample_platform_id	"GPL96"	"GPL96"	"GPL96"	"GPL96"	"GPL96"	"GPL96"	"GPL96"	"GPL96"	"GPL96"	"GPL96"	"GPL96"	"GPL96"	"GPL96"	"GPL96"	"GPL96"	"GPL96"	"GPL96"	"GPL96"	"GPL96"	"GPL96"	"GPL96"	"GPL96"	"GPL96"	"GPL96"	"GPL96"	"GPL96"	"GPL96"	"GPL96"	"GPL96"	"GPL96"	"GPL96"	"GPL96"	"GPL96"	"GPL96"	"GPL96"	"GPL96"	"GPL96"	"GPL96"	"GPL96"	"GPL96"	"GPL96"	"GPL96"	"GPL96"	"GPL96"	"GPL96"	"GPL96"	"GPL96"	"GPL96"	"GPL96"	"GPL96"	"GPL96"	"GPL96"	"GPL96"	"GPL96"	"GPL96"	"GPL96"	"GPL96"	"GPL96"	"GPL96"	"GPL96"	"GPL96"	"GPL96"	"GPL96"	"GPL96"	"GPL96"	"GPL96"	"GPL96"	"GPL96"	"GPL96"	"GPL96"	"GPL96"	"GPL96"	"GPL96"	"GPL96"	"GPL96"	"GPL96"	"GPL96"	"GPL96"	"GPL96"	"GPL96"	"GPL96"	"GPL96"	"GPL96"	"GPL96"	"GPL96"	"GPL96"	"GPL96"	"GPL96"	"GPL96"	"GPL96"	"GPL96"	"GPL96"
!Sample_contact_name	"Hasan,Huseyin,Otu"	"Hasan,Huseyin,Otu"	"Hasan,Huseyin,Otu"	"Hasan,Huseyin,Otu"	"Hasan,Huseyin,Otu"	"Hasan,Huseyin,Otu"	"Hasan,Huseyin,Otu"	"Hasan,Huseyin,Otu"	"Hasan,Huseyin,Otu"	"Hasan,Huseyin,Otu"	"Hasan,Huseyin,Otu"	"Hasan,Huseyin,Otu"	"Hasan,Huseyin,Otu"	"Hasan,Huseyin,Otu"	"Hasan,Huseyin,Otu"	"Hasan,Huseyin,Otu"	"Hasan,Huseyin,Otu"	"Hasan,Huseyin,Otu"	"Hasan,Huseyin,Otu"	"Hasan,Huseyin,Otu"	"Hasan,Huseyin,Otu"	"Hasan,Huseyin,Otu"	"Hasan,Huseyin,Otu"	"Hasan,Huseyin,Otu"	"Hasan,Huseyin,Otu"	"Hasan,Huseyin,Otu"	"Hasan,Huseyin,Otu"	"Hasan,Huseyin,Otu"	"Hasan,Huseyin,Otu"	"Hasan,Huseyin,Otu"	"Hasan,Huseyin,Otu"	"Hasan,Huseyin,Otu"	"Hasan,Huseyin,Otu"	"Hasan,Huseyin,Otu"	"Hasan,Huseyin,Otu"	"Hasan,Huseyin,Otu"	"Hasan,Huseyin,Otu"	"Hasan,Huseyin,Otu"	"Hasan,Huseyin,Otu"	"Hasan,Huseyin,Otu"	"Hasan,Huseyin,Otu"	"Hasan,Huseyin,Otu"	"Hasan,Huseyin,Otu"	"Hasan,Huseyin,Otu"	"Hasan,Huseyin,Otu"	"Hasan,Huseyin,Otu"	"Hasan,Huseyin,Otu"	"Hasan,Huseyin,Otu"	"Hasan,Huseyin,Otu"	"Hasan,Huseyin,Otu"	"Hasan,Huseyin,Otu"	"Hasan,Huseyin,Otu"	"Hasan,Huseyin,Otu"	"Hasan,Huseyin,Otu"	"Hasan,Huseyin,Otu"	"Hasan,Huseyin,Otu"	"Hasan,Huseyin,Otu"	"Hasan,Huseyin,Otu"	"Hasan,Huseyin,Otu"	"Hasan,Huseyin,Otu"	"Hasan,Huseyin,Otu"	"Hasan,Huseyin,Otu"	"Hasan,Huseyin,Otu"	"Hasan,Huseyin,Otu"	"Hasan,Huseyin,Otu"	"Hasan,Huseyin,Otu"	"Hasan,Huseyin,Otu"	"Hasan,Huseyin,Otu"	"Hasan,Huseyin,Otu"	"Hasan,Huseyin,Otu"	"Hasan,Huseyin,Otu"	"Hasan,Huseyin,Otu"	"Hasan,Huseyin,Otu"	"Hasan,Huseyin,Otu"	"Hasan,Huseyin,Otu"	"Hasan,Huseyin,Otu"	"Hasan,Huseyin,Otu"	"Hasan,Huseyin,Otu"	"Hasan,Huseyin,Otu"	"Hasan,Huseyin,Otu"	"Hasan,Huseyin,Otu"	"Hasan,Huseyin,Otu"	"Hasan,Huseyin,Otu"	"Hasan,Huseyin,Otu"	"Hasan,Huseyin,Otu"	"Hasan,Huseyin,Otu"	"Hasan,Huseyin,Otu"	"Hasan,Huseyin,Otu"	"Hasan,Huseyin,Otu"	"Hasan,Huseyin,Otu"	"Hasan,Huseyin,Otu"	"Hasan,Huseyin,Otu"
!Sample_contact_email	"hotu@bidmc.harvard.edu"	"hotu@bidmc.harvard.edu"	"hotu@bidmc.harvard.edu"	"hotu@bidmc.harvard.edu"	"hotu@bidmc.harvard.edu"	"hotu@bidmc.harvard.edu"	"hotu@bidmc.harvard.edu"	"hotu@bidmc.harvard.edu"	"hotu@bidmc.harvard.edu"	"hotu@bidmc.harvard.edu"	"hotu@bidmc.harvard.edu"	"hotu@bidmc.harvard.edu"	"hotu@bidmc.harvard.edu"	"hotu@bidmc.harvard.edu"	"hotu@bidmc.harvard.edu"	"hotu@bidmc.harvard.edu"	"hotu@bidmc.harvard.edu"	"hotu@bidmc.harvard.edu"	"hotu@bidmc.harvard.edu"	"hotu@bidmc.harvard.edu"	"hotu@bidmc.harvard.edu"	"hotu@bidmc.harvard.edu"	"hotu@bidmc.harvard.edu"	"hotu@bidmc.harvard.edu"	"hotu@bidmc.harvard.edu"	"hotu@bidmc.harvard.edu"	"hotu@bidmc.harvard.edu"	"hotu@bidmc.harvard.edu"	"hotu@bidmc.harvard.edu"	"hotu@bidmc.harvard.edu"	"hotu@bidmc.harvard.edu"	"hotu@bidmc.harvard.edu"	"hotu@bidmc.harvard.edu"	"hotu@bidmc.harvard.edu"	"hotu@bidmc.harvard.edu"	"hotu@bidmc.harvard.edu"	"hotu@bidmc.harvard.edu"	"hotu@bidmc.harvard.edu"	"hotu@bidmc.harvard.edu"	"hotu@bidmc.harvard.edu"	"hotu@bidmc.harvard.edu"	"hotu@bidmc.harvard.edu"	"hotu@bidmc.harvard.edu"	"hotu@bidmc.harvard.edu"	"hotu@bidmc.harvard.edu"	"hotu@bidmc.harvard.edu"	"hotu@bidmc.harvard.edu"	"hotu@bidmc.harvard.edu"	"hotu@bidmc.harvard.edu"	"hotu@bidmc.harvard.edu"	"hotu@bidmc.harvard.edu"	"hotu@bidmc.harvard.edu"	"hotu@bidmc.harvard.edu"	"hotu@bidmc.harvard.edu"	"hotu@bidmc.harvard.edu"	"hotu@bidmc.harvard.edu"	"hotu@bidmc.harvard.edu"	"hotu@bidmc.harvard.edu"	"hotu@bidmc.harvard.edu"	"hotu@bidmc.harvard.edu"	"hotu@bidmc.harvard.edu"	"hotu@bidmc.harvard.edu"	"hotu@bidmc.harvard.edu"	"hotu@bidmc.harvard.edu"	"hotu@bidmc.harvard.edu"	"hotu@bidmc.harvard.edu"	"hotu@bidmc.harvard.edu"	"hotu@bidmc.harvard.edu"	"hotu@bidmc.harvard.edu"	"hotu@bidmc.harvard.edu"	"hotu@bidmc.harvard.edu"	"hotu@bidmc.harvard.edu"	"hotu@bidmc.harvard.edu"	"hotu@bidmc.harvard.edu"	"hotu@bidmc.harvard.edu"	"hotu@bidmc.harvard.edu"	"hotu@bidmc.harvard.edu"	"hotu@bidmc.harvard.edu"	"hotu@bidmc.harvard.edu"	"hotu@bidmc.harvard.edu"	"hotu@bidmc.harvard.edu"	"hotu@bidmc.harvard.edu"	"hotu@bidmc.harvard.edu"	"hotu@bidmc.harvard.edu"	"hotu@bidmc.harvard.edu"	"hotu@bidmc.harvard.edu"	"hotu@bidmc.harvard.edu"	"hotu@bidmc.harvard.edu"	"hotu@bidmc.harvard.edu"	"hotu@bidmc.harvard.edu"	"hotu@bidmc.harvard.edu"	"hotu@bidmc.harvard.edu"
!Sample_contact_laboratory	"BIDMC Genomics Center"	"BIDMC Genomics Center"	"BIDMC Genomics Center"	"BIDMC Genomics Center"	"BIDMC Genomics Center"	"BIDMC Genomics Center"	"BIDMC Genomics Center"	"BIDMC Genomics Center"	"BIDMC Genomics Center"	"BIDMC Genomics Center"	"BIDMC Genomics Center"	"BIDMC Genomics Center"	"BIDMC Genomics Center"	"BIDMC Genomics Center"	"BIDMC Genomics Center"	"BIDMC Genomics Center"	"BIDMC Genomics Center"	"BIDMC Genomics Center"	"BIDMC Genomics Center"	"BIDMC Genomics Center"	"BIDMC Genomics Center"	"BIDMC Genomics Center"	"BIDMC Genomics Center"	"BIDMC Genomics Center"	"BIDMC Genomics Center"	"BIDMC Genomics Center"	"BIDMC Genomics Center"	"BIDMC Genomics Center"	"BIDMC Genomics Center"	"BIDMC Genomics Center"	"BIDMC Genomics Center"	"BIDMC Genomics Center"	"BIDMC Genomics Center"	"BIDMC Genomics Center"	"BIDMC Genomics Center"	"BIDMC Genomics Center"	"BIDMC Genomics Center"	"BIDMC Genomics Center"	"BIDMC Genomics Center"	"BIDMC Genomics Center"	"BIDMC Genomics Center"	"BIDMC Genomics Center"	"BIDMC Genomics Center"	"BIDMC Genomics Center"	"BIDMC Genomics Center"	"BIDMC Genomics Center"	"BIDMC Genomics Center"	"BIDMC Genomics Center"	"BIDMC Genomics Center"	"BIDMC Genomics Center"	"BIDMC Genomics Center"	"BIDMC Genomics Center"	"BIDMC Genomics Center"	"BIDMC Genomics Center"	"BIDMC Genomics Center"	"BIDMC Genomics Center"	"BIDMC Genomics Center"	"BIDMC Genomics Center"	"BIDMC Genomics Center"	"BIDMC Genomics Center"	"BIDMC Genomics Center"	"BIDMC Genomics Center"	"BIDMC Genomics Center"	"BIDMC Genomics Center"	"BIDMC Genomics Center"	"BIDMC Genomics Center"	"BIDMC Genomics Center"	"BIDMC Genomics Center"	"BIDMC Genomics Center"	"BIDMC Genomics Center"	"BIDMC Genomics Center"	"BIDMC Genomics Center"	"BIDMC Genomics Center"	"BIDMC Genomics Center"	"BIDMC Genomics Center"	"BIDMC Genomics Center"	"BIDMC Genomics Center"	"BIDMC Genomics Center"	"BIDMC Genomics Center"	"BIDMC Genomics Center"	"BIDMC Genomics Center"	"BIDMC Genomics Center"	"BIDMC Genomics Center"	"BIDMC Genomics Center"	"BIDMC Genomics Center"	"BIDMC Genomics Center"	"BIDMC Genomics Center"	"BIDMC Genomics Center"	"BIDMC Genomics Center"	"BIDMC Genomics Center"	"BIDMC Genomics Center"	"BIDMC Genomics Center"
!Sample_contact_department	"Medicine"	"Medicine"	"Medicine"	"Medicine"	"Medicine"	"Medicine"	"Medicine"	"Medicine"	"Medicine"	"Medicine"	"Medicine"	"Medicine"	"Medicine"	"Medicine"	"Medicine"	"Medicine"	"Medicine"	"Medicine"	"Medicine"	"Medicine"	"Medicine"	"Medicine"	"Medicine"	"Medicine"	"Medicine"	"Medicine"	"Medicine"	"Medicine"	"Medicine"	"Medicine"	"Medicine"	"Medicine"	"Medicine"	"Medicine"	"Medicine"	"Medicine"	"Medicine"	"Medicine"	"Medicine"	"Medicine"	"Medicine"	"Medicine"	"Medicine"	"Medicine"	"Medicine"	"Medicine"	"Medicine"	"Medicine"	"Medicine"	"Medicine"	"Medicine"	"Medicine"	"Medicine"	"Medicine"	"Medicine"	"Medicine"	"Medicine"	"Medicine"	"Medicine"	"Medicine"	"Medicine"	"Medicine"	"Medicine"	"Medicine"	"Medicine"	"Medicine"	"Medicine"	"Medicine"	"Medicine"	"Medicine"	"Medicine"	"Medicine"	"Medicine"	"Medicine"	"Medicine"	"Medicine"	"Medicine"	"Medicine"	"Medicine"	"Medicine"	"Medicine"	"Medicine"	"Medicine"	"Medicine"	"Medicine"	"Medicine"	"Medicine"	"Medicine"	"Medicine"	"Medicine"	"Medicine"	"Medicine"
!Sample_contact_institute	"Harvard Medical School"	"Harvard Medical School"	"Harvard Medical School"	"Harvard Medical School"	"Harvard Medical School"	"Harvard Medical School"	"Harvard Medical School"	"Harvard Medical School"	"Harvard Medical School"	"Harvard Medical School"	"Harvard Medical School"	"Harvard Medical School"	"Harvard Medical School"	"Harvard Medical School"	"Harvard Medical School"	"Harvard Medical School"	"Harvard Medical School"	"Harvard Medical School"	"Harvard Medical School"	"Harvard Medical School"	"Harvard Medical School"	"Harvard Medical School"	"Harvard Medical School"	"Harvard Medical School"	"Harvard Medical School"	"Harvard Medical School"	"Harvard Medical School"	"Harvard Medical School"	"Harvard Medical School"	"Harvard Medical School"	"Harvard Medical School"	"Harvard Medical School"	"Harvard Medical School"	"Harvard Medical School"	"Harvard Medical School"	"Harvard Medical School"	"Harvard Medical School"	"Harvard Medical School"	"Harvard Medical School"	"Harvard Medical School"	"Harvard Medical School"	"Harvard Medical School"	"Harvard Medical School"	"Harvard Medical School"	"Harvard Medical School"	"Harvard Medical School"	"Harvard Medical School"	"Harvard Medical School"	"Harvard Medical School"	"Harvard Medical School"	"Harvard Medical School"	"Harvard Medical School"	"Harvard Medical School"	"Harvard Medical School"	"Harvard Medical School"	"Harvard Medical School"	"Harvard Medical School"	"Harvard Medical School"	"Harvard Medical School"	"Harvard Medical School"	"Harvard Medical School"	"Harvard Medical School"	"Harvard Medical School"	"Harvard Medical School"	"Harvard Medical School"	"Harvard Medical School"	"Harvard Medical School"	"Harvard Medical School"	"Harvard Medical School"	"Harvard Medical School"	"Harvard Medical School"	"Harvard Medical School"	"Harvard Medical School"	"Harvard Medical School"	"Harvard Medical School"	"Harvard Medical School"	"Harvard Medical School"	"Harvard Medical School"	"Harvard Medical School"	"Harvard Medical School"	"Harvard Medical School"	"Harvard Medical School"	"Harvard Medical School"	"Harvard Medical School"	"Harvard Medical School"	"Harvard Medical School"	"Harvard Medical School"	"Harvard Medical School"	"Harvard Medical School"	"Harvard Medical School"	"Harvard Medical School"	"Harvard Medical School"
!Sample_contact_address	"4 Blackfan Circle Rm. 238"	"4 Blackfan Circle Rm. 238"	"4 Blackfan Circle Rm. 238"	"4 Blackfan Circle Rm. 238"	"4 Blackfan Circle Rm. 238"	"4 Blackfan Circle Rm. 238"	"4 Blackfan Circle Rm. 238"	"4 Blackfan Circle Rm. 238"	"4 Blackfan Circle Rm. 238"	"4 Blackfan Circle Rm. 238"	"4 Blackfan Circle Rm. 238"	"4 Blackfan Circle Rm. 238"	"4 Blackfan Circle Rm. 238"	"4 Blackfan Circle Rm. 238"	"4 Blackfan Circle Rm. 238"	"4 Blackfan Circle Rm. 238"	"4 Blackfan Circle Rm. 238"	"4 Blackfan Circle Rm. 238"	"4 Blackfan Circle Rm. 238"	"4 Blackfan Circle Rm. 238"	"4 Blackfan Circle Rm. 238"	"4 Blackfan Circle Rm. 238"	"4 Blackfan Circle Rm. 238"	"4 Blackfan Circle Rm. 238"	"4 Blackfan Circle Rm. 238"	"4 Blackfan Circle Rm. 238"	"4 Blackfan Circle Rm. 238"	"4 Blackfan Circle Rm. 238"	"4 Blackfan Circle Rm. 238"	"4 Blackfan Circle Rm. 238"	"4 Blackfan Circle Rm. 238"	"4 Blackfan Circle Rm. 238"	"4 Blackfan Circle Rm. 238"	"4 Blackfan Circle Rm. 238"	"4 Blackfan Circle Rm. 238"	"4 Blackfan Circle Rm. 238"	"4 Blackfan Circle Rm. 238"	"4 Blackfan Circle Rm. 238"	"4 Blackfan Circle Rm. 238"	"4 Blackfan Circle Rm. 238"	"4 Blackfan Circle Rm. 238"	"4 Blackfan Circle Rm. 238"	"4 Blackfan Circle Rm. 238"	"4 Blackfan Circle Rm. 238"	"4 Blackfan Circle Rm. 238"	"4 Blackfan Circle Rm. 238"	"4 Blackfan Circle Rm. 238"	"4 Blackfan Circle Rm. 238"	"4 Blackfan Circle Rm. 238"	"4 Blackfan Circle Rm. 238"	"4 Blackfan Circle Rm. 238"	"4 Blackfan Circle Rm. 238"	"4 Blackfan Circle Rm. 238"	"4 Blackfan Circle Rm. 238"	"4 Blackfan Circle Rm. 238"	"4 Blackfan Circle Rm. 238"	"4 Blackfan Circle Rm. 238"	"4 Blackfan Circle Rm. 238"	"4 Blackfan Circle Rm. 238"	"4 Blackfan Circle Rm. 238"	"4 Blackfan Circle Rm. 238"	"4 Blackfan Circle Rm. 238"	"4 Blackfan Circle Rm. 238"	"4 Blackfan Circle Rm. 238"	"4 Blackfan Circle Rm. 238"	"4 Blackfan Circle Rm. 238"	"4 Blackfan Circle Rm. 238"	"4 Blackfan Circle Rm. 238"	"4 Blackfan Circle Rm. 238"	"4 Blackfan Circle Rm. 238"	"4 Blackfan Circle Rm. 238"	"4 Blackfan Circle Rm. 238"	"4 Blackfan Circle Rm. 238"	"4 Blackfan Circle Rm. 238"	"4 Blackfan Circle Rm. 238"	"4 Blackfan Circle Rm. 238"	"4 Blackfan Circle Rm. 238"	"4 Blackfan Circle Rm. 238"	"4 Blackfan Circle Rm. 238"	"4 Blackfan Circle Rm. 238"	"4 Blackfan Circle Rm. 238"	"4 Blackfan Circle Rm. 238"	"4 Blackfan Circle Rm. 238"	"4 Blackfan Circle Rm. 238"	"4 Blackfan Circle Rm. 238"	"4 Blackfan Circle Rm. 238"	"4 Blackfan Circle Rm. 238"	"4 Blackfan Circle Rm. 238"	"4 Blackfan Circle Rm. 238"	"4 Blackfan Circle Rm. 238"	"4 Blackfan Circle Rm. 238"	"4 Blackfan Circle Rm. 238"
!Sample_contact_city	"Boston"	"Boston"	"Boston"	"Boston"	"Boston"	"Boston"	"Boston"	"Boston"	"Boston"	"Boston"	"Boston"	"Boston"	"Boston"	"Boston"	"Boston"	"Boston"	"Boston"	"Boston"	"Boston"	"Boston"	"Boston"	"Boston"	"Boston"	"Boston"	"Boston"	"Boston"	"Boston"	"Boston"	"Boston"	"Boston"	"Boston"	"Boston"	"Boston"	"Boston"	"Boston"	"Boston"	"Boston"	"Boston"	"Boston"	"Boston"	"Boston"	"Boston"	"Boston"	"Boston"	"Boston"	"Boston"	"Boston"	"Boston"	"Boston"	"Boston"	"Boston"	"Boston"	"Boston"	"Boston"	"Boston"	"Boston"	"Boston"	"Boston"	"Boston"	"Boston"	"Boston"	"Boston"	"Boston"	"Boston"	"Boston"	"Boston"	"Boston"	"Boston"	"Boston"	"Boston"	"Boston"	"Boston"	"Boston"	"Boston"	"Boston"	"Boston"	"Boston"	"Boston"	"Boston"	"Boston"	"Boston"	"Boston"	"Boston"	"Boston"	"Boston"	"Boston"	"Boston"	"Boston"	"Boston"	"Boston"	"Boston"	"Boston"
!Sample_contact_state	"MA"	"MA"	"MA"	"MA"	"MA"	"MA"	"MA"	"MA"	"MA"	"MA"	"MA"	"MA"	"MA"	"MA"	"MA"	"MA"	"MA"	"MA"	"MA"	"MA"	"MA"	"MA"	"MA"	"MA"	"MA"	"MA"	"MA"	"MA"	"MA"	"MA"	"MA"	"MA"	"MA"	"MA"	"MA"	"MA"	"MA"	"MA"	"MA"	"MA"	"MA"	"MA"	"MA"	"MA"	"MA"	"MA"	"MA"	"MA"	"MA"	"MA"	"MA"	"MA"	"MA"	"MA"	"MA"	"MA"	"MA"	"MA"	"MA"	"MA"	"MA"	"MA"	"MA"	"MA"	"MA"	"MA"	"MA"	"MA"	"MA"	"MA"	"MA"	"MA"	"MA"	"MA"	"MA"	"MA"	"MA"	"MA"	"MA"	"MA"	"MA"	"MA"	"MA"	"MA"	"MA"	"MA"	"MA"	"MA"	"MA"	"MA"	"MA"	"MA"
!Sample_contact_zip/postal_code	"02115"	"02115"	"02115"	"02115"	"02115"	"02115"	"02115"	"02115"	"02115"	"02115"	"02115"	"02115"	"02115"	"02115"	"02115"	"02115"	"02115"	"02115"	"02115"	"02115"	"02115"	"02115"	"02115"	"02115"	"02115"	"02115"	"02115"	"02115"	"02115"	"02115"	"02115"	"02115"	"02115"	"02115"	"02115"	"02115"	"02115"	"02115"	"02115"	"02115"	"02115"	"02115"	"02115"	"02115"	"02115"	"02115"	"02115"	"02115"	"02115"	"02115"	"02115"	"02115"	"02115"	"02115"	"02115"	"02115"	"02115"	"02115"	"02115"	"02115"	"02115"	"02115"	"02115"	"02115"	"02115"	"02115"	"02115"	"02115"	"02115"	"02115"	"02115"	"02115"	"02115"	"02115"	"02115"	"02115"	"02115"	"02115"	"02115"	"02115"	"02115"	"02115"	"02115"	"02115"	"02115"	"02115"	"02115"	"02115"	"02115"	"02115"	"02115"	"02115"
!Sample_contact_country	"USA"	"USA"	"USA"	"USA"	"USA"	"USA"	"USA"	"USA"	"USA"	"USA"	"USA"	"USA"	"USA"	"USA"	"USA"	"USA"	"USA"	"USA"	"USA"	"USA"	"USA"	"USA"	"USA"	"USA"	"USA"	"USA"	"USA"	"USA"	"USA"	"USA"	"USA"	"USA"	"USA"	"USA"	"USA"	"USA"	"USA"	"USA"	"USA"	"USA"	"USA"	"USA"	"USA"	"USA"	"USA"	"USA"	"USA"	"USA"	"USA"	"USA"	"USA"	"USA"	"USA"	"USA"	"USA"	"USA"	"USA"	"USA"	"USA"	"USA"	"USA"	"USA"	"USA"	"USA"	"USA"	"USA"	"USA"	"USA"	"USA"	"USA"	"USA"	"USA"	"USA"	"USA"	"USA"	"USA"	"USA"	"USA"	"USA"	"USA"	"USA"	"USA"	"USA"	"USA"	"USA"	"USA"	"USA"	"USA"	"USA"	"USA"	"USA"	"USA"
!Sample_supplementary_file	"ftp://ftp.ncbi.nlm.nih.gov/geo/samples/GSM391nnn/GSM391107/suppl/GSM391107.CEL.gz"	"ftp://ftp.ncbi.nlm.nih.gov/geo/samples/GSM391nnn/GSM391108/suppl/GSM391108.CEL.gz"	"ftp://ftp.ncbi.nlm.nih.gov/geo/samples/GSM391nnn/GSM391109/suppl/GSM391109.CEL.gz"	"ftp://ftp.ncbi.nlm.nih.gov/geo/samples/GSM391nnn/GSM391110/suppl/GSM391110.CEL.gz"	"ftp://ftp.ncbi.nlm.nih.gov/geo/samples/GSM391nnn/GSM391111/suppl/GSM391111.CEL.gz"	"ftp://ftp.ncbi.nlm.nih.gov/geo/samples/GSM391nnn/GSM391112/suppl/GSM391112.CEL.gz"	"ftp://ftp.ncbi.nlm.nih.gov/geo/samples/GSM391nnn/GSM391113/suppl/GSM391113.CEL.gz"	"ftp://ftp.ncbi.nlm.nih.gov/geo/samples/GSM391nnn/GSM391114/suppl/GSM391114.CEL.gz"	"ftp://ftp.ncbi.nlm.nih.gov/geo/samples/GSM391nnn/GSM391115/suppl/GSM391115.CEL.gz"	"ftp://ftp.ncbi.nlm.nih.gov/geo/samples/GSM391nnn/GSM391116/suppl/GSM391116.CEL.gz"	"ftp://ftp.ncbi.nlm.nih.gov/geo/samples/GSM391nnn/GSM391117/suppl/GSM391117.CEL.gz"	"ftp://ftp.ncbi.nlm.nih.gov/geo/samples/GSM391nnn/GSM391118/suppl/GSM391118.CEL.gz"	"ftp://ftp.ncbi.nlm.nih.gov/geo/samples/GSM391nnn/GSM391119/suppl/GSM391119.CEL.gz"	"ftp://ftp.ncbi.nlm.nih.gov/geo/samples/GSM391nnn/GSM391120/suppl/GSM391120.CEL.gz"	"ftp://ftp.ncbi.nlm.nih.gov/geo/samples/GSM391nnn/GSM391121/suppl/GSM391121.CEL.gz"	"ftp://ftp.ncbi.nlm.nih.gov/geo/samples/GSM391nnn/GSM391122/suppl/GSM391122.CEL.gz"	"ftp://ftp.ncbi.nlm.nih.gov/geo/samples/GSM391nnn/GSM391123/suppl/GSM391123.CEL.gz"	"ftp://ftp.ncbi.nlm.nih.gov/geo/samples/GSM391nnn/GSM391124/suppl/GSM391124.CEL.gz"	"ftp://ftp.ncbi.nlm.nih.gov/geo/samples/GSM391nnn/GSM391125/suppl/GSM391125.CEL.gz"	"ftp://ftp.ncbi.nlm.nih.gov/geo/samples/GSM391nnn/GSM391126/suppl/GSM391126.CEL.gz"	"ftp://ftp.ncbi.nlm.nih.gov/geo/samples/GSM391nnn/GSM391127/suppl/GSM391127.CEL.gz"	"ftp://ftp.ncbi.nlm.nih.gov/geo/samples/GSM391nnn/GSM391128/suppl/GSM391128.CEL.gz"	"ftp://ftp.ncbi.nlm.nih.gov/geo/samples/GSM391nnn/GSM391129/suppl/GSM391129.CEL.gz"	"ftp://ftp.ncbi.nlm.nih.gov/geo/samples/GSM391nnn/GSM391130/suppl/GSM391130.CEL.gz"	"ftp://ftp.ncbi.nlm.nih.gov/geo/samples/GSM391nnn/GSM391131/suppl/GSM391131.CEL.gz"	"ftp://ftp.ncbi.nlm.nih.gov/geo/samples/GSM391nnn/GSM391132/suppl/GSM391132.CEL.gz"	"ftp://ftp.ncbi.nlm.nih.gov/geo/samples/GSM391nnn/GSM391133/suppl/GSM391133.CEL.gz"	"ftp://ftp.ncbi.nlm.nih.gov/geo/samples/GSM391nnn/GSM391134/suppl/GSM391134.CEL.gz"	"ftp://ftp.ncbi.nlm.nih.gov/geo/samples/GSM391nnn/GSM391135/suppl/GSM391135.CEL.gz"	"ftp://ftp.ncbi.nlm.nih.gov/geo/samples/GSM391nnn/GSM391136/suppl/GSM391136.CEL.gz"	"ftp://ftp.ncbi.nlm.nih.gov/geo/samples/GSM391nnn/GSM391137/suppl/GSM391137.CEL.gz"	"ftp://ftp.ncbi.nlm.nih.gov/geo/samples/GSM391nnn/GSM391138/suppl/GSM391138.CEL.gz"	"ftp://ftp.ncbi.nlm.nih.gov/geo/samples/GSM391nnn/GSM391139/suppl/GSM391139.CEL.gz"	"ftp://ftp.ncbi.nlm.nih.gov/geo/samples/GSM391nnn/GSM391140/suppl/GSM391140.CEL.gz"	"ftp://ftp.ncbi.nlm.nih.gov/geo/samples/GSM391nnn/GSM391141/suppl/GSM391141.CEL.gz"	"ftp://ftp.ncbi.nlm.nih.gov/geo/samples/GSM391nnn/GSM391142/suppl/GSM391142.CEL.gz"	"ftp://ftp.ncbi.nlm.nih.gov/geo/samples/GSM391nnn/GSM391143/suppl/GSM391143.CEL.gz"	"ftp://ftp.ncbi.nlm.nih.gov/geo/samples/GSM391nnn/GSM391144/suppl/GSM391144.CEL.gz"	"ftp://ftp.ncbi.nlm.nih.gov/geo/samples/GSM391nnn/GSM391145/suppl/GSM391145.CEL.gz"	"ftp://ftp.ncbi.nlm.nih.gov/geo/samples/GSM391nnn/GSM391146/suppl/GSM391146.CEL.gz"	"ftp://ftp.ncbi.nlm.nih.gov/geo/samples/GSM391nnn/GSM391147/suppl/GSM391147.CEL.gz"	"ftp://ftp.ncbi.nlm.nih.gov/geo/samples/GSM391nnn/GSM391148/suppl/GSM391148.CEL.gz"	"ftp://ftp.ncbi.nlm.nih.gov/geo/samples/GSM391nnn/GSM391149/suppl/GSM391149.CEL.gz"	"ftp://ftp.ncbi.nlm.nih.gov/geo/samples/GSM391nnn/GSM391150/suppl/GSM391150.CEL.gz"	"ftp://ftp.ncbi.nlm.nih.gov/geo/samples/GSM391nnn/GSM391151/suppl/GSM391151.CEL.gz"	"ftp://ftp.ncbi.nlm.nih.gov/geo/samples/GSM391nnn/GSM391152/suppl/GSM391152.CEL.gz"	"ftp://ftp.ncbi.nlm.nih.gov/geo/samples/GSM391nnn/GSM391153/suppl/GSM391153.CEL.gz"	"ftp://ftp.ncbi.nlm.nih.gov/geo/samples/GSM391nnn/GSM391154/suppl/GSM391154.CEL.gz"	"ftp://ftp.ncbi.nlm.nih.gov/geo/samples/GSM391nnn/GSM391155/suppl/GSM391155.CEL.gz"	"ftp://ftp.ncbi.nlm.nih.gov/geo/samples/GSM391nnn/GSM391156/suppl/GSM391156.CEL.gz"	"ftp://ftp.ncbi.nlm.nih.gov/geo/samples/GSM391nnn/GSM391157/suppl/GSM391157.CEL.gz"	"ftp://ftp.ncbi.nlm.nih.gov/geo/samples/GSM391nnn/GSM391158/suppl/GSM391158.CEL.gz"	"ftp://ftp.ncbi.nlm.nih.gov/geo/samples/GSM391nnn/GSM391159/suppl/GSM391159.CEL.gz"	"ftp://ftp.ncbi.nlm.nih.gov/geo/samples/GSM391nnn/GSM391160/suppl/GSM391160.CEL.gz"	"ftp://ftp.ncbi.nlm.nih.gov/geo/samples/GSM391nnn/GSM391161/suppl/GSM391161.CEL.gz"	"ftp://ftp.ncbi.nlm.nih.gov/geo/samples/GSM391nnn/GSM391162/suppl/GSM391162.CEL.gz"	"ftp://ftp.ncbi.nlm.nih.gov/geo/samples/GSM391nnn/GSM391163/suppl/GSM391163.CEL.gz"	"ftp://ftp.ncbi.nlm.nih.gov/geo/samples/GSM391nnn/GSM391164/suppl/GSM391164.CEL.gz"	"ftp://ftp.ncbi.nlm.nih.gov/geo/samples/GSM391nnn/GSM391165/suppl/GSM391165.CEL.gz"	"ftp://ftp.ncbi.nlm.nih.gov/geo/samples/GSM391nnn/GSM391166/suppl/GSM391166.CEL.gz"	"ftp://ftp.ncbi.nlm.nih.gov/geo/samples/GSM391nnn/GSM391167/suppl/GSM391167.CEL.gz"	"ftp://ftp.ncbi.nlm.nih.gov/geo/samples/GSM391nnn/GSM391168/suppl/GSM391168.CEL.gz"	"ftp://ftp.ncbi.nlm.nih.gov/geo/samples/GSM391nnn/GSM391169/suppl/GSM391169.CEL.gz"	"ftp://ftp.ncbi.nlm.nih.gov/geo/samples/GSM391nnn/GSM391170/suppl/GSM391170.CEL.gz"	"ftp://ftp.ncbi.nlm.nih.gov/geo/samples/GSM391nnn/GSM391171/suppl/GSM391171.CEL.gz"	"ftp://ftp.ncbi.nlm.nih.gov/geo/samples/GSM391nnn/GSM391172/suppl/GSM391172.CEL.gz"	"ftp://ftp.ncbi.nlm.nih.gov/geo/samples/GSM391nnn/GSM391173/suppl/GSM391173.CEL.gz"	"ftp://ftp.ncbi.nlm.nih.gov/geo/samples/GSM391nnn/GSM391174/suppl/GSM391174.CEL.gz"	"ftp://ftp.ncbi.nlm.nih.gov/geo/samples/GSM391nnn/GSM391175/suppl/GSM391175.CEL.gz"	"ftp://ftp.ncbi.nlm.nih.gov/geo/samples/GSM391nnn/GSM391176/suppl/GSM391176.CEL.gz"	"ftp://ftp.ncbi.nlm.nih.gov/geo/samples/GSM391nnn/GSM391177/suppl/GSM391177.CEL.gz"	"ftp://ftp.ncbi.nlm.nih.gov/geo/samples/GSM391nnn/GSM391178/suppl/GSM391178.CEL.gz"	"ftp://ftp.ncbi.nlm.nih.gov/geo/samples/GSM391nnn/GSM391179/suppl/GSM391179.CEL.gz"	"ftp://ftp.ncbi.nlm.nih.gov/geo/samples/GSM391nnn/GSM391180/suppl/GSM391180.CEL.gz"	"ftp://ftp.ncbi.nlm.nih.gov/geo/samples/GSM391nnn/GSM391181/suppl/GSM391181.CEL.gz"	"ftp://ftp.ncbi.nlm.nih.gov/geo/samples/GSM391nnn/GSM391182/suppl/GSM391182.CEL.gz"	"ftp://ftp.ncbi.nlm.nih.gov/geo/samples/GSM391nnn/GSM391183/suppl/GSM391183.CEL.gz"	"ftp://ftp.ncbi.nlm.nih.gov/geo/samples/GSM391nnn/GSM391184/suppl/GSM391184.CEL.gz"	"ftp://ftp.ncbi.nlm.nih.gov/geo/samples/GSM391nnn/GSM391185/suppl/GSM391185.CEL.gz"	"ftp://ftp.ncbi.nlm.nih.gov/geo/samples/GSM391nnn/GSM391186/suppl/GSM391186.CEL.gz"	"ftp://ftp.ncbi.nlm.nih.gov/geo/samples/GSM391nnn/GSM391187/suppl/GSM391187.CEL.gz"	"ftp://ftp.ncbi.nlm.nih.gov/geo/samples/GSM391nnn/GSM391188/suppl/GSM391188.CEL.gz"	"ftp://ftp.ncbi.nlm.nih.gov/geo/samples/GSM391nnn/GSM391189/suppl/GSM391189.CEL.gz"	"ftp://ftp.ncbi.nlm.nih.gov/geo/samples/GSM391nnn/GSM391190/suppl/GSM391190.CEL.gz"	"ftp://ftp.ncbi.nlm.nih.gov/geo/samples/GSM391nnn/GSM391191/suppl/GSM391191.CEL.gz"	"ftp://ftp.ncbi.nlm.nih.gov/geo/samples/GSM391nnn/GSM391192/suppl/GSM391192.CEL.gz"	"ftp://ftp.ncbi.nlm.nih.gov/geo/samples/GSM391nnn/GSM391193/suppl/GSM391193.CEL.gz"	"ftp://ftp.ncbi.nlm.nih.gov/geo/samples/GSM391nnn/GSM391194/suppl/GSM391194.CEL.gz"	"ftp://ftp.ncbi.nlm.nih.gov/geo/samples/GSM391nnn/GSM391195/suppl/GSM391195.CEL.gz"	"ftp://ftp.ncbi.nlm.nih.gov/geo/samples/GSM391nnn/GSM391196/suppl/GSM391196.CEL.gz"	"ftp://ftp.ncbi.nlm.nih.gov/geo/samples/GSM391nnn/GSM391197/suppl/GSM391197.CEL.gz"	"ftp://ftp.ncbi.nlm.nih.gov/geo/samples/GSM391nnn/GSM391198/suppl/GSM391198.CEL.gz"
!Sample_data_row_count	"22283"	"22283"	"22283"	"22283"	"22283"	"22283"	"22283"	"22283"	"22283"	"22283"	"22283"	"22283"	"22283"	"22283"	"22283"	"22283"	"22283"	"22283"	"22283"	"22283"	"22283"	"22283"	"22283"	"22283"	"22283"	"22283"	"22283"	"22283"	"22283"	"22283"	"22283"	"22283"	"22283"	"22283"	"22283"	"22283"	"22283"	"22283"	"22283"	"22283"	"22283"	"22283"	"22283"	"22283"	"22283"	"22283"	"22283"	"22283"	"22283"	"22283"	"22283"	"22283"	"22283"	"22283"	"22283"	"22283"	"22283"	"22283"	"22283"	"22283"	"22283"	"22283"	"22283"	"22283"	"22283"	"22283"	"22283"	"22283"	"22283"	"22283"	"22283"	"22283"	"22283"	"22283"	"22283"	"22283"	"22283"	"22283"	"22283"	"22283"	"22283"	"22283"	"22283"	"22283"	"22283"	"22283"	"22283"	"22283"	"22283"	"22283"	"22283"	"22283"
!series_matrix_table_begin
"ID_REF"	"GSM391107"	"GSM391108"	"GSM391109"	"GSM391110"	"GSM391111"	"GSM391112"	"GSM391113"	"GSM391114"	"GSM391115"	"GSM391116"	"GSM391117"	"GSM391118"	"GSM391119"	"GSM391120"	"GSM391121"	"GSM391122"	"GSM391123"	"GSM391124"	"GSM391125"	"GSM391126"	"GSM391127"	"GSM391128"	"GSM391129"	"GSM391130"	"GSM391131"	"GSM391132"	"GSM391133"	"GSM391134"	"GSM391135"	"GSM391136"	"GSM391137"	"GSM391138"	"GSM391139"	"GSM391140"	"GSM391141"	"GSM391142"	"GSM391143"	"GSM391144"	"GSM391145"	"GSM391146"	"GSM391147"	"GSM391148"	"GSM391149"	"GSM391150"	"GSM391151"	"GSM391152"	"GSM391153"	"GSM391154"	"GSM391155"	"GSM391156"	"GSM391157"	"GSM391158"	"GSM391159"	"GSM391160"	"GSM391161"	"GSM391162"	"GSM391163"	"GSM391164"	"GSM391165"	"GSM391166"	"GSM391167"	"GSM391168"	"GSM391169"	"GSM391170"	"GSM391171"	"GSM391172"	"GSM391173"	"GSM391174"	"GSM391175"	"GSM391176"	"GSM391177"	"GSM391178"	"GSM391179"	"GSM391180"	"GSM391181"	"GSM391182"	"GSM391183"	"GSM391184"	"GSM391185"	"GSM391186"	"GSM391187"	"GSM391188"	"GSM391189"	"GSM391190"	"GSM391191"	"GSM391192"	"GSM391193"	"GSM391194"	"GSM391195"	"GSM391196"	"GSM391197"	"GSM391198"
"1007_s_at"	679.53	349.90	711.66	946.14	1027.44	726.10	820.66	861.99	796.80	811.09	884.22	765.67	803.05	844.05	907.86	857.30	750.27	920.51	853.82	651.22	603.75	932.89	455.94	1289.41	1015.76	1007.93	1213.99	661.52	1233.44	1075.69	1191.30	929.37	892.22	1216.44	1572.20	921.89	1252.11	1164.50	1089.40	1348.60	1444.38	1214.56	836.26	1181.61	1113.37	1053.88	1106.97	1429.34	812.68	1958.30	1561.06	1162.11	1130.01	1171.18	1032.99	1398.04	890.83	1493.39	1603.29	1128.35	1847.64	1560.23	1497.64	1292.56	1547.27	1926.47	861.84	855.78	1351.67	968.44	636.38	1320.70	1330.27	1417.72	898.56	1584.52	1090.10	881.35	910.85	898.00	923.21	894.95	909.19	761.81	1159.35	850.96	862.82	840.91	1069.96	951.86	1140.19	1422.83
"1053_at"	190.75	179.89	192.90	182.62	168.39	150.40	148.28	145.87	136.88	151.87	141.00	158.87	156.07	159.31	209.58	189.69	122.53	163.35	201.36	167.93	175.99	140.17	191.29	311.40	204.47	220.49	214.34	251.28	350.25	321.19	206.57	203.32	339.90	259.96	230.29	236.39	267.01	317.79	201.16	349.45	238.98	317.67	255.63	246.24	213.62	206.26	199.77	202.37	216.62	220.78	176.97	204.76	241.45	192.67	262.61	181.05	109.17	145.48	115.27	146.78	172.95	145.54	167.48	126.98	135.17	136.02	156.30	138.04	123.92	127.77	142.73	142.60	129.61	130.95	154.83	161.74	153.77	152.37	164.35	166.76	160.50	203.62	204.78	158.85	175.79	157.64	151.13	150.52	143.85	186.49	158.97	150.36
"117_at"	154.05	163.18	158.30	155.36	153.08	140.50	133.20	121.55	130.79	147.74	120.63	146.25	109.97	139.12	149.77	134.80	110.48	132.07	158.26	145.59	134.36	144.63	142.61	233.19	292.62	183.54	200.35	225.52	347.19	238.42	203.83	195.71	246.09	221.60	231.64	284.45	274.93	523.77	186.99	284.31	209.10	271.15	213.77	210.39	227.31	248.52	211.91	259.56	212.53	184.26	300.95	237.41	306.44	212.38	214.45	118.57	172.75	128.63	152.01	121.64	158.00	137.12	133.78	110.96	160.27	132.06	121.04	187.51	134.70	124.47	144.33	148.64	134.99	120.33	165.66	143.89	170.89	136.05	168.39	146.70	144.57	136.66	145.93	137.33	161.83	139.11	137.51	131.97	133.61	152.76	149.31	131.13
"121_at"	1851.76	1347.33	1278.88	1530.74	1695.97	1427.47	1573.13	1658.89	1423.71	1585.53	1445.77	1380.48	1573.15	1437.56	1482.94	1648.49	1163.33	1841.75	1317.30	1102.46	1025.56	1976.52	1516.27	1912.30	1309.76	1638.06	1779.04	1842.32	1656.87	1595.56	1123.54	1745.69	1217.95	1535.35	1692.57	1318.30	1709.44	1267.43	1199.18	1984.98	2148.52	1607.37	1519.49	1207.40	1400.97	1827.26	1488.49	1555.59	1144.93	1714.43	1664.67	1143.27	1117.85	1324.86	1416.44	2640.86	1253.32	1143.40	2598.55	1417.28	2518.42	2014.56	2277.54	1018.76	2084.40	2529.64	679.01	925.67	699.54	485.14	872.82	687.43	1004.15	687.77	696.21	801.31	1309.26	1460.96	990.86	542.34	1170.01	1785.15	1125.78	1358.90	1091.68	1310.38	1997.77	1711.60	2078.28	1865.49	789.54	916.89
"1255_g_at"	51.55	56.91	41.02	28.71	33.50	21.63	33.36	32.96	27.96	34.43	35.52	30.45	31.29	30.98	34.51	25.24	15.19	32.01	34.25	34.15	39.01	41.36	59.87	34.05	37.23	31.14	38.12	63.77	71.66	33.92	51.05	36.03	37.61	31.13	41.57	29.56	36.26	38.29	35.13	41.53	30.72	36.14	45.96	36.17	38.28	35.58	29.37	35.40	47.86	33.49	29.17	29.69	37.16	32.55	49.03	43.38	34.58	44.39	44.15	37.22	36.32	39.17	40.68	30.32	40.89	39.36	25.07	23.72	24.00	29.07	30.50	30.27	32.66	29.20	62.16	51.13	69.88	64.03	64.24	56.21	31.13	33.03	33.25	40.68	51.91	38.29	32.97	34.79	33.54	33.61	42.25	33.67
"1294_at"	316.05	259.83	299.48	315.22	314.28	275.41	300.41	267.68	292.24	304.40	293.03	314.23	271.26	295.35	333.92	322.50	272.91	319.42	371.61	272.89	246.06	304.60	281.00	534.14	452.43	338.18	360.89	443.58	523.40	560.74	450.82	468.73	378.40	506.61	422.34	510.25	449.14	662.00	548.50	517.41	386.75	591.59	368.80	520.29	392.91	671.43	440.66	477.31	719.93	451.01	441.91	488.57	473.93	547.20	445.35	337.94	275.57	280.84	280.35	240.11	406.90	297.48	304.85	216.08	287.46	273.34	275.98	375.49	334.00	284.10	286.62	260.66	354.65	310.73	346.15	306.16	326.77	311.77	324.84	255.73	355.95	352.97	311.41	288.89	354.55	341.24	381.74	350.24	365.61	367.15	362.12	337.90
"1316_at"	523.98	326.44	466.49	383.18	439.82	385.26	430.53	468.17	427.91	443.92	511.27	454.02	426.47	507.41	357.45	385.15	344.71	444.69	473.41	306.81	291.15	502.31	321.84	112.36	135.59	93.16	127.66	174.75	221.15	117.44	147.79	136.32	164.41	104.03	152.32	132.88	112.02	125.42	130.77	126.29	90.47	156.69	129.86	141.77	148.66	132.82	138.02	152.31	149.45	123.51	96.84	102.15	99.80	118.97	146.99	413.85	452.11	380.37	438.35	368.27	671.19	630.91	510.37	367.19	696.31	434.22	433.20	544.59	395.42	305.75	354.49	448.56	444.85	373.08	102.54	84.57	103.91	108.33	89.28	108.28	44.81	44.48	47.43	64.31	60.92	58.44	67.41	59.75	61.21	56.01	49.26	50.09
"1320_at"	83.82	68.68	56.90	62.94	80.26	63.90	78.02	82.22	66.63	62.69	81.96	61.58	58.01	62.05	60.22	47.77	49.59	60.14	55.98	60.02	55.91	64.62	66.87	56.22	60.49	53.15	45.13	71.02	59.34	57.81	48.29	70.13	79.97	56.10	71.26	62.90	46.09	70.60	64.75	63.78	47.18	63.20	55.07	78.24	70.25	71.64	73.76	74.97	62.79	74.18	63.27	67.10	72.92	67.21	61.29	63.29	66.43	57.03	53.29	54.26	60.92	57.02	49.52	58.97	61.92	57.65	39.41	55.19	44.69	42.73	33.61	38.56	43.75	40.37	142.54	106.53	169.94	116.45	119.81	111.45	159.88	152.94	154.63	136.94	142.90	108.74	127.39	111.38	110.34	118.55	147.28	130.18
"1405_i_at"	129.23	138.22	119.06	94.99	83.69	117.63	108.86	95.84	136.98	138.68	146.72	138.99	131.88	145.01	113.22	210.82	99.98	120.96	154.38	108.29	98.25	119.68	231.58	934.47	456.15	489.87	181.78	288.81	185.45	308.39	512.66	262.65	257.46	561.45	179.71	1648.22	253.09	448.82	1152.08	1241.28	452.11	724.48	212.52	968.35	201.69	804.02	437.81	552.79	1330.49	168.33	204.91	504.74	317.17	422.71	532.76	137.11	193.41	105.54	100.47	156.19	151.61	141.75	86.00	82.17	158.17	104.95	94.55	454.23	66.11	63.54	100.03	177.45	81.73	85.98	81.53	91.24	99.42	102.65	68.28	80.44	93.63	153.62	141.83	155.52	151.72	134.33	160.77	178.03	209.96	145.84	167.19	103.40
"1431_at"	22.45	17.94	27.15	25.21	108.16	17.76	40.76	49.21	33.30	41.37	27.51	27.21	18.38	23.32	26.86	22.67	22.49	21.89	28.90	29.62	34.70	37.37	32.47	237.00	204.85	169.86	169.51	237.78	293.38	217.47	190.04	183.10	243.73	200.98	195.13	157.12	157.43	267.13	184.39	253.66	172.28	206.79	210.67	227.08	161.49	169.36	153.29	170.30	206.59	124.80	186.89	185.17	166.15	191.61	204.73	52.43	38.68	40.87	51.84	36.76	44.84	43.75	46.29	35.07	43.45	46.04	18.83	22.97	15.50	23.01	22.84	22.57	21.18	23.82	146.67	105.07	173.95	140.47	157.77	120.76	154.07	149.25	170.58	145.02	189.86	184.34	141.91	143.90	147.13	132.44	181.54	148.70
"1438_at"	159.97	151.14	123.76	120.77	115.20	113.18	121.09	121.58	112.48	125.36	123.70	129.11	128.68	109.21	114.22	108.47	107.65	121.63	135.19	107.43	102.98	98.24	149.13	182.54	142.85	144.33	147.15	225.64	255.87	179.80	135.37	151.20	219.38	134.42	176.26	133.19	154.65	198.53	118.31	193.59	137.18	161.96	163.76	148.37	165.29	138.19	190.90	140.85	150.22	147.91	130.73	135.13	146.76	162.24	160.70	97.25	93.18	81.50	89.04	86.47	108.86	84.05	95.16	93.61	87.35	86.38	95.88	109.82	84.56	110.81	84.31	81.71	92.36	95.70	142.16	136.12	138.74	124.53	206.35	117.92	120.49	141.96	140.39	147.42	156.26	119.53	122.59	133.43	119.02	150.90	146.00	133.27
"1487_at"	300.10	259.85	456.91	463.10	408.93	471.88	423.21	412.17	444.21	453.45	378.33	524.09	505.65	495.15	542.05	557.99	427.76	498.85	496.20	432.34	402.00	552.66	381.85	578.60	644.56	589.17	515.60	405.77	520.49	557.81	585.97	404.40	674.05	618.62	596.79	487.33	502.17	488.51	668.34	557.29	666.54	622.70	524.40	758.70	581.44	495.81	635.39	482.19	377.38	460.75	456.32	561.16	496.09	821.08	534.47	484.70	388.88	228.19	477.39	558.70	368.95	348.45	413.25	508.53	438.79	399.08	239.39	139.49	293.11	208.86	161.50	142.40	251.37	237.53	857.46	588.03	778.88	554.11	679.33	715.24	666.82	651.25	709.53	623.84	722.90	654.58	465.19	705.05	642.54	590.72	577.95	740.77
"1494_f_at"	163.90	147.88	126.24	100.95	97.73	108.45	124.26	122.71	110.00	108.94	124.16	110.42	97.36	125.37	108.90	104.52	86.69	105.68	122.49	88.10	91.53	111.39	165.98	220.18	201.04	167.85	230.01	434.31	416.25	294.80	244.60	242.09	327.96	218.69	366.32	254.11	209.20	179.59	296.50	269.64	185.38	347.43	205.65	254.28	366.17	350.61	217.55	284.17	326.33	243.25	305.97	262.38	312.78	177.24	368.37	185.07	168.41	159.58	139.49	167.11	231.46	196.76	166.67	98.72	191.40	185.39	192.88	267.27	154.51	142.16	203.29	159.53	222.43	192.85	259.71	209.63	256.38	222.04	199.53	186.86	208.24	247.41	273.56	271.20	294.00	251.43	254.98	245.94	217.74	245.60	233.73	223.57
"1598_g_at"	1011.22	396.92	781.23	866.30	854.01	716.37	777.27	758.42	769.38	803.29	1008.17	853.71	846.42	763.08	907.24	895.16	843.79	1084.16	1124.72	719.05	652.85	957.38	483.29	1062.59	1380.69	794.82	873.65	806.66	1276.16	1371.74	944.48	1530.16	803.45	1024.85	1210.28	1259.10	813.16	1565.89	1713.30	1416.01	1250.25	1410.56	1094.29	1393.97	1117.88	1464.25	793.82	970.51	1675.87	1039.27	1049.69	1299.60	1361.19	1092.98	949.81	646.08	869.95	959.65	538.63	394.47	665.97	656.17	460.50	732.83	442.89	410.91	383.50	1129.41	432.16	348.61	623.63	548.01	465.86	410.62	1412.97	966.07	986.53	1771.45	1138.72	1392.70	1977.91	2222.68	2640.44	2382.89	3266.66	2703.71	1017.11	2970.03	2364.77	2857.10	1806.44	2115.82
"160020_at"	189.76	145.11	136.17	172.51	158.65	154.09	146.98	145.61	148.54	182.93	173.42	158.29	132.78	143.24	129.38	125.76	123.94	117.44	147.28	133.05	132.46	165.62	160.79	1708.99	1640.41	1271.87	1550.45	1509.78	2272.15	1997.88	1704.29	1413.97	1712.77	1795.40	2284.57	1629.04	1746.43	2163.47	1718.77	1809.92	1469.36	1927.89	1392.35	1879.41	2031.36	1665.27	1663.33	1759.67	1690.00	1850.91	2125.44	1996.60	2297.93	1782.18	1761.65	117.57	185.46	163.55	157.88	126.52	198.52	159.38	254.93	129.41	142.72	137.08	1360.95	2152.94	1546.96	1197.95	1328.08	1382.17	1630.38	1393.85	1189.32	1317.10	1325.93	1044.65	1426.29	1014.91	163.36	167.00	161.59	160.52	161.99	167.61	177.25	161.67	166.08	140.59	171.94	162.92
"1729_at"	191.05	167.67	244.95	249.39	218.47	247.25	256.65	237.55	234.10	247.16	217.66	237.15	229.53	242.29	209.36	210.25	220.81	169.63	244.55	221.23	227.45	213.96	172.00	606.53	569.33	638.97	556.99	331.99	446.15	471.40	627.58	498.29	357.15	637.36	404.19	516.72	653.33	563.39	452.40	439.21	487.42	455.10	499.03	479.46	600.66	473.70	544.92	475.46	378.93	442.14	688.16	573.95	483.76	645.29	463.00	319.50	243.18	278.97	248.20	411.75	436.83	254.72	402.43	338.86	367.55	318.34	248.00	247.96	299.29	317.34	245.30	320.20	280.39	285.48	266.94	210.86	238.86	247.85	249.34	239.49	263.57	247.50	233.12	266.10	233.08	228.18	265.64	270.46	281.64	271.34	222.17	276.29
"1773_at"	117.61	88.03	95.33	99.74	99.38	107.06	99.75	105.98	91.71	104.05	112.29	88.70	94.36	102.56	101.55	101.51	90.23	84.17	92.79	86.00	81.96	92.14	92.28	132.96	123.31	96.55	103.99	144.69	154.31	148.14	141.46	131.02	139.65	113.41	109.12	145.24	107.71	171.59	117.01	109.86	104.49	154.66	138.13	131.74	126.06	123.30	160.00	134.89	127.50	163.40	147.14	134.26	151.49	167.21	106.37	90.36	92.16	101.68	101.07	101.86	98.17	107.07	100.55	109.73	85.52	87.40	106.08	95.26	100.18	79.41	70.58	69.82	92.19	103.03	145.62	128.52	116.55	104.88	119.34	112.91	118.75	98.95	104.33	93.74	88.93	87.19	90.99	90.60	96.93	80.93	95.01	105.31
"177_at"	150.11	172.32	153.38	130.38	115.51	158.97	143.47	134.97	135.12	135.94	115.34	147.57	133.41	156.82	110.20	134.47	111.86	119.58	146.17	121.23	139.43	133.53	164.16	167.72	208.28	166.36	199.16	229.76	290.01	203.08	234.82	216.10	225.63	161.09	218.17	216.90	155.34	137.23	170.57	196.06	168.48	194.97	211.85	190.58	223.36	189.81	186.10	183.81	210.49	160.16	162.54	163.77	159.05	159.61	226.66	129.79	110.29	99.97	110.55	107.34	158.90	137.35	111.65	132.39	140.88	127.50	91.50	138.32	121.28	175.00	122.26	116.27	142.72	110.94	140.16	129.04	163.02	149.56	124.09	115.42	142.80	142.15	163.47	148.33	173.20	140.11	153.76	141.91	127.81	145.26	130.73	162.14
"179_at"	470.66	311.42	611.20	653.29	651.86	531.53	620.05	616.00	588.84	666.15	696.19	620.44	589.83	598.94	581.64	596.06	536.91	572.26	619.95	408.68	426.73	484.38	346.74	902.72	625.36	572.65	572.49	615.45	752.42	957.12	729.71	788.85	841.65	672.22	894.87	752.89	696.72	978.60	771.98	740.30	671.78	780.49	583.14	836.17	769.54	938.65	866.80	914.39	962.21	825.56	989.85	861.20	913.47	869.19	876.90	482.04	533.55	499.53	545.88	504.22	963.03	701.25	622.42	531.86	609.43	500.96	535.72	659.38	626.43	614.08	411.54	347.13	808.84	620.21	636.35	563.40	650.04	598.27	629.98	487.04	733.68	736.52	787.13	766.36	886.51	642.34	686.36	711.10	673.75	819.00	865.37	809.88
"1861_at"	60.12	35.33	69.60	80.60	60.46	64.54	67.67	74.71	76.56	73.45	71.06	69.17	75.11	70.60	54.43	66.52	76.38	56.22	70.03	37.56	37.96	54.34	34.43	118.18	47.90	30.20	55.48	38.04	51.96	77.65	143.48	178.99	90.96	132.35	136.73	129.14	171.64	94.63	126.62	86.37	88.73	141.97	36.06	129.16	88.40	97.77	146.63	198.84	161.34	172.54	137.46	112.59	124.08	215.58	112.45	61.16	64.25	98.27	64.95	109.09	50.94	76.31	76.76	121.93	55.09	77.54	98.27	93.36	68.82	123.45	28.47	40.16	77.51	72.53	102.29	122.07	73.06	89.41	116.13	86.42	105.17	77.96	76.95	79.77	79.53	86.47	90.38	84.10	102.13	96.30	65.78	100.58
"200000_s_at"	313.28	78.35	311.65	342.33	398.05	305.06	339.31	367.69	355.57	297.27	345.85	331.53	384.90	346.69	382.07	309.08	358.14	347.53	334.00	322.77	340.00	287.46	67.18	876.57	510.69	506.89	519.89	163.09	163.99	856.01	629.88	620.05	536.71	732.88	459.14	543.03	619.50	847.90	781.07	554.24	881.53	472.64	205.93	496.58	768.23	727.07	492.07	631.46	626.89	629.39	664.52	699.69	737.75	496.95	693.38	446.47	389.64	666.34	377.41	212.03	439.59	647.08	552.01	383.09	670.41	431.06	310.74	402.84	582.41	320.25	418.89	226.98	446.19	510.14	251.66	325.24	255.00	613.16	225.32	461.62	1086.37	431.84	473.99	470.04	363.58	586.98	464.71	584.56	662.21	646.63	426.29	539.33
"200001_at"	590.22	190.52	872.21	1160.29	1194.19	911.78	843.78	836.82	843.77	1050.96	1026.58	1012.85	1232.48	1093.92	937.13	915.28	835.80	889.84	845.05	578.52	501.41	660.39	175.88	1851.11	517.18	454.22	502.17	213.89	231.73	2046.79	990.36	1445.25	1237.40	1558.48	1774.03	1711.72	2133.36	1823.00	1101.30	1070.05	1169.45	723.01	166.40	1125.44	1172.14	1476.68	1353.91	1598.59	1423.43	1374.10	1773.00	1705.02	2317.02	1845.01	1366.53	1121.68	971.61	1035.32	1328.63	1545.19	1684.47	1332.71	1535.52	1728.49	1561.26	1443.44	1061.69	1095.52	1288.12	854.57	771.05	892.34	1181.54	1340.10	1488.90	1643.42	1211.05	1334.03	1690.15	961.91	1775.25	1213.20	1364.33	964.59	1151.72	1389.52	953.85	1387.98	1432.29	1225.67	1109.47	1402.90
"200002_at"	2096.84	813.34	1939.58	1999.56	1780.42	2102.16	2115.49	1829.50	2079.57	2006.07	1615.41	2154.61	2292.82	2069.62	1903.90	2073.36	2087.19	2123.34	2147.53	2179.21	1823.70	2047.63	2289.90	4522.94	4688.22	5111.98	4513.46	5306.75	2458.87	4318.33	4184.30	4624.29	4129.35	3669.40	3939.75	4949.16	3276.15	3850.44	4577.11	3690.25	4825.07	5646.60	3454.90	4572.56	4454.76	4568.56	4101.88	3800.33	4659.74	4974.21	3860.83	3955.59	3953.76	4198.01	5127.28	2998.68	3315.28	3793.80	2877.29	3278.96	2494.94	2663.63	2575.01	3405.55	2855.96	3139.23	3530.22	3124.47	3458.84	3962.40	3642.53	2686.42	2303.49	3761.52	1841.29	1892.51	1499.10	2646.05	1554.37	2793.09	3102.71	3174.73	3420.73	3483.36	3043.11	3307.79	2960.72	3397.10	3308.55	3541.84	2639.67	2976.40
"200003_s_at"	1528.96	179.43	1349.00	1456.23	1468.10	1545.67	1677.77	1630.41	1635.02	1608.11	1334.95	1540.70	1518.09	1318.15	1576.48	1742.56	1526.56	1501.48	1823.01	1898.68	1421.23	2531.96	734.69	4383.93	4966.16	5320.97	4465.03	3198.06	1419.64	4502.56	4603.94	4695.89	4106.91	5266.87	3256.48	5276.99	4850.19	4712.23	4249.58	3417.62	4690.69	5464.30	1499.92	5509.65	4148.75	4799.61	4051.94	4322.19	5021.32	5386.57	5529.02	6520.36	5889.84	5494.24	5281.63	2371.17	4259.69	2327.46	3315.82	3165.84	2379.80	3058.65	2937.42	2880.82	2692.04	3519.46	5980.27	4137.34	5084.16	4345.23	4053.39	3472.76	4877.38	4928.46	2303.25	1379.78	1239.17	2105.82	1832.70	1527.29	2830.36	2112.75	2264.29	3612.68	2049.96	2773.51	2217.28	2689.98	3367.50	2709.09	1800.12	2211.20
"200004_at"	839.06	1066.77	1476.25	1934.76	2214.89	1352.69	1594.69	1610.52	1722.31	1794.03	1772.31	1603.10	1553.01	1482.55	1930.65	1789.74	1667.52	1650.50	1651.53	1444.58	1435.64	1416.62	1109.28	3244.77	2471.90	2968.46	2650.23	2027.23	1275.59	2744.62	2623.39	3309.18	1896.48	3438.97	3259.13	3066.76	3259.17	2406.26	2931.40	3401.41	2415.44	1972.08	1994.39	2966.98	3040.14	2748.97	3184.18	3172.60	2648.85	3535.38	2798.61	2714.25	3021.94	3077.68	1829.88	1814.73	2348.16	2505.43	2133.03	2342.93	2779.41	2458.86	2321.03	1914.38	2547.18	2414.01	2434.13	2710.87	2687.77	2516.90	2451.29	2348.08	2434.41	2261.40	1730.30	2164.26	1746.55	1382.96	1672.72	1749.62	1802.70	2388.72	2095.99	1421.20	1720.87	1815.36	2065.06	1887.72	1893.76	2070.31	2148.62	1708.13
"200005_at"	287.02	476.12	736.16	735.95	816.94	687.91	763.14	696.70	758.68	601.88	570.41	620.72	612.91	600.60	767.54	773.78	756.30	556.45	740.16	751.35	728.78	902.29	571.50	1476.17	1871.86	1840.95	1537.43	1533.06	1516.42	1336.21	2191.58	1636.65	1504.71	1750.85	1179.98	1237.47	1740.19	1516.44	1482.62	1801.98	1694.42	1749.71	1965.71	1705.65	1485.46	1652.08	1168.74	1081.90	1535.90	1509.97	1727.99	1654.04	1658.01	1438.06	2288.97	1084.24	1108.91	579.91	1126.76	1013.57	732.53	796.68	983.83	1159.06	779.28	992.14	1189.95	1344.78	1798.47	1183.30	1273.47	1341.45	1245.64	1449.60	1184.16	500.07	688.63	1125.78	562.12	675.11	1330.88	855.40	1185.98	1416.68	1175.88	1468.59	1193.44	1405.06	1318.62	1382.89	931.47	1231.14
"200006_at"	1300.70	1105.95	1131.30	1350.30	1307.04	1344.80	1336.84	1445.01	1270.11	1141.69	1012.12	1074.60	1198.65	1262.81	1337.00	1169.81	1311.29	1288.25	1283.61	1136.30	1086.40	1224.55	1368.10	2277.43	2101.29	2855.42	2446.37	2698.14	1482.56	1758.52	2638.36	2761.91	1816.60	2435.93	1621.60	1784.52	2469.71	2145.20	2031.99	1827.38	2463.04	2799.59	2103.30	2620.37	1594.76	1794.81	1692.90	1797.67	2159.25	1635.15	1864.58	1917.86	1584.93	2357.65	2051.16	2156.73	1575.61	2305.87	1614.07	1783.70	1476.00	1471.55	1529.07	2017.18	888.80	1630.52	1354.15	1183.51	1373.02	1581.37	1567.65	1440.98	1595.29	1725.92	981.93	1580.60	660.24	1039.64	1054.94	1388.00	1788.84	828.01	832.92	1666.58	1449.25	1691.05	1950.43	1310.51	1384.51	986.69	1474.31	1042.46
"200007_at"	1376.08	1056.51	1497.35	1962.01	1857.85	2079.90	2063.36	2100.39	1816.77	1966.61	2015.06	1854.32	2204.39	1929.42	1940.22	1781.62	1703.43	2044.12	1525.03	1623.03	1644.31	1499.48	1524.28	2833.65	2470.14	3054.88	2485.49	1780.69	1428.77	2520.76	2652.43	3062.47	2025.17	2894.17	2865.35	3323.62	2855.02	2938.63	2927.25	2923.88	2782.47	2015.75	2483.68	2349.37	3290.15	2819.69	3843.24	2961.18	2442.02	3371.85	2891.90	1971.27	2685.63	3222.36	2136.06	1517.98	2523.45	3242.36	2105.55	2298.32	2327.82	1893.21	1901.14	2306.83	2599.66	2063.08	2086.33	2048.17	2167.96	1882.85	2252.07	1913.89	2293.46	2264.86	1950.99	2398.07	1044.49	1837.59	1716.41	2511.78	2229.09	2956.32	2436.88	2329.48	2342.25	2138.29	2681.12	2678.36	2318.06	2316.75	2707.54	2258.26
"200008_s_at"	230.30	160.90	317.78	555.63	604.73	499.40	349.45	466.24	464.50	460.76	456.93	509.89	533.09	493.99	362.70	298.49	199.47	293.11	188.20	184.93	235.36	193.86	186.41	554.23	153.67	376.18	220.14	206.80	222.41	981.39	162.83	284.78	283.21	303.88	1089.09	1329.55	431.40	1414.38	731.88	313.47	399.54	187.08	137.59	240.04	747.75	593.47	999.18	691.26	392.51	1001.43	1186.49	1168.42	1438.53	1445.89	330.15	113.33	573.73	461.51	708.47	603.23	533.91	552.51	502.98	827.57	545.05	442.53	712.77	874.49	988.43	547.39	486.22	99.04	818.56	641.03	574.15	579.84	409.63	295.79	774.12	204.53	720.93	429.82	529.31	339.12	330.47	298.31	336.43	272.27	257.87	352.35	443.94	613.01
"200009_at"	542.45	614.28	983.90	1029.01	1140.25	1035.26	714.21	971.61	987.03	982.36	837.12	950.96	988.97	777.50	1184.41	1042.33	845.02	759.28	746.83	1005.30	1054.42	1117.98	1071.66	1785.14	2491.46	3045.26	2300.43	2118.00	1532.76	2598.04	1986.27	1614.21	868.76	2198.67	2092.01	2177.40	1930.82	2336.75	2343.52	1727.43	1994.86	2046.90	1715.29	2339.87	1828.52	1609.95	1864.70	1812.20	1432.20	2139.21	2182.58	1792.66	2210.82	2227.44	1868.21	975.84	1424.09	1189.55	1378.74	1614.43	1361.22	1157.44	1194.45	1559.80	1287.35	1111.84	1361.88	1575.34	1430.87	1619.48	1991.98	1054.88	1388.95	1524.55	788.27	994.51	689.45	829.59	1068.31	702.95	1051.21	765.30	834.38	896.83	814.06	1036.29	1042.07	720.50	984.81	950.14	748.56	789.24
"200010_at"	1467.56	417.09	1387.61	2022.79	1919.03	1907.78	2002.05	1953.52	1990.27	1774.09	1887.62	1624.73	1751.80	1546.67	1590.62	1561.55	1642.73	1350.86	1551.45	1475.22	1459.78	1450.19	1375.46	3114.29	3360.63	3660.81	3534.64	2529.35	858.36	3417.89	3030.95	3361.37	4409.02	2878.89	3517.96	4218.13	2517.76	4226.74	3368.26	2130.36	3379.52	2648.50	2233.76	3774.56	4326.01	3523.49	2847.07	2739.42	3207.59	3200.13	3973.61	4187.02	3491.84	4041.97	3899.10	1859.94	3259.10	3503.90	2431.71	3151.12	2202.59	2702.37	2544.68	2436.10	1604.93	2764.61	3125.88	2683.19	3287.25	3572.12	2700.94	1796.51	2741.70	3398.17	1718.07	1581.38	1002.20	1670.39	1422.70	1800.69	3072.11	1998.66	2349.14	3035.09	2226.40	3043.34	2512.64	2360.97	2283.84	2136.48	2624.58	2162.65
"200011_s_at"	374.40	457.86	500.57	601.34	593.43	523.73	488.99	458.37	475.10	462.36	453.41	506.73	503.78	534.74	551.41	577.18	528.57	458.79	505.67	496.45	482.04	495.95	468.46	940.02	755.41	865.64	794.37	691.07	614.54	886.54	835.63	987.71	702.57	1001.66	850.30	934.05	950.98	904.57	787.46	1022.16	894.28	691.24	800.33	762.15	685.63	829.29	792.25	756.90	658.41	1009.29	923.08	684.16	863.84	850.66	533.22	1105.14	466.22	888.85	615.83	824.00	755.43	738.21	722.34	734.63	794.11	732.99	610.47	524.78	567.73	383.79	562.19	545.88	521.31	522.81	503.84	853.07	421.12	663.63	807.80	846.83	593.55	551.08	498.54	427.42	505.06	578.95	665.55	635.59	739.92	714.83	411.15	705.64
"200012_x_at"	2061.67	2041.03	2998.92	3067.41	3055.75	2864.78	3256.21	3027.70	3170.70	2826.75	2547.18	3094.10	2604.69	2922.20	3118.81	2887.31	2965.25	2846.42	3350.55	3285.49	3263.03	2678.43	3310.49	6312.88	6822.98	6400.01	6546.21	4017.71	5030.09	4702.24	6071.82	5498.11	4300.10	4827.17	5567.61	5844.83	4555.69	5462.18	6173.64	4217.16	5634.31	4121.20	6117.23	5599.89	5733.10	5491.74	4949.50	5137.56	4714.15	5541.87	4641.61	5467.55	5401.51	6071.88	5811.16	1980.96	4754.54	3750.33	4022.65	3604.19	3555.93	4636.46	3030.42	3789.22	3174.53	3135.12	3924.63	4195.73	3673.18	5956.27	4383.23	4164.32	3920.24	3699.59	2315.41	2466.28	1445.27	3152.29	2106.87	2144.41	4470.95	4947.20	5139.70	4873.98	4510.81	4917.95	4726.04	4931.55	4523.66	4822.85	4348.28	4683.35
"200013_at"	1806.51	1813.55	1973.98	1883.25	1850.31	1309.98	1868.55	1750.36	1643.17	1678.19	1507.59	1765.45	1785.80	1656.36	1726.66	1854.54	1899.67	1638.66	1861.91	2101.07	2243.25	1847.32	3008.82	3785.67	3678.98	4769.16	4650.20	3757.51	2506.65	3508.00	3912.09	2775.14	4895.75	3799.49	2017.45	3934.37	2781.51	4769.32	3604.80	2588.78	4613.76	3292.64	3217.15	4108.83	4393.38	4086.26	3037.58	3345.09	3753.79	3796.57	4903.77	3059.67	4341.62	4460.67	4428.16	2898.34	2779.26	2668.71	2453.15	3039.17	2691.11	2782.13	2970.84	2258.28	2992.89	2601.01	2839.92	2706.98	3476.75	2965.85	3142.96	2695.50	3209.72	2625.38	2327.62	1656.94	960.25	2305.59	1622.65	2303.62	3240.33	2310.82	3081.44	2739.40	2322.65	3476.98	2739.89	3334.70	2995.88	3427.54	2310.48	3122.05
"200014_s_at"	594.78	965.67	649.58	862.95	1090.68	804.71	824.99	776.91	918.63	758.87	722.75	643.51	832.18	734.59	860.68	773.84	731.78	784.19	690.43	833.94	788.90	888.84	1088.30	1372.38	1419.68	1630.10	1331.71	984.35	466.56	1078.64	987.45	1202.62	747.41	1480.17	1304.50	1538.97	1269.70	1039.19	1356.54	1083.40	1897.11	845.19	1648.49	1050.69	1274.10	1255.93	1365.33	1131.12	938.56	1357.92	1009.59	1101.23	1133.73	1367.30	817.42	657.98	1329.42	1572.19	1069.11	1311.85	1058.93	1008.50	1256.78	1133.30	1004.29	1259.48	1315.26	1125.61	1436.04	1142.44	1506.43	1376.37	1319.06	1334.16	381.28	613.94	322.39	550.26	410.39	634.58	1048.90	651.52	658.12	642.62	523.98	1034.63	1047.37	757.67	993.15	736.29	632.47	557.67
"200015_s_at"	545.41	683.75	945.54	980.91	1071.71	858.15	1105.54	890.31	962.12	1014.21	900.13	931.15	959.93	901.30	1202.00	1148.35	1130.98	857.97	749.05	979.69	983.96	1096.79	1090.47	1916.03	918.56	1814.66	1611.07	1151.55	271.11	1848.90	831.17	1880.38	1481.73	1765.24	2027.24	1997.05	1936.89	2131.72	2127.88	1797.77	2122.75	541.18	905.21	1430.56	1879.46	1517.03	1569.16	1670.41	1282.57	1778.89	1873.29	1752.31	1988.84	1688.45	949.18	1267.87	1269.57	1371.21	1207.27	1347.05	1323.86	1149.05	1604.16	1207.93	1361.32	1155.35	789.44	1082.77	990.11	716.20	1628.79	626.37	1336.89	1268.12	457.65	1134.45	686.73	810.49	1152.80	494.76	1049.38	640.98	674.19	535.40	573.97	1020.89	1175.05	1163.32	956.74	919.19	502.04	823.59
"200016_x_at"	2085.38	2863.37	2364.94	2924.12	3508.94	2911.60	3067.77	3399.49	2913.30	2759.28	2954.85	2879.73	2836.33	2622.09	2928.92	2777.24	3021.54	2824.51	2866.71	2793.98	2705.65	3408.87	2795.04	5311.60	5720.13	5241.59	5497.70	3553.83	4109.03	4833.19	4957.86	5061.56	4391.69	4867.37	5517.14	5572.03	3427.92	4660.78	4947.49	3322.76	5661.39	3961.14	6461.92	5518.67	6183.53	4653.18	4813.47	4067.10	3965.77	4916.37	4080.96	4948.38	4628.79	5279.24	5351.32	3833.88	4765.38	3674.91	4837.49	3760.98	3444.67	4532.31	3155.40	3357.65	3660.78	4209.17	3803.73	3624.16	4211.94	3323.37	3888.19	3626.93	3551.23	3861.57	2217.44	2160.92	2042.79	2480.67	2080.58	2908.13	3483.15	3614.20	4124.31	3549.19	3090.89	3781.42	4377.25	3859.90	3744.41	3998.62	3098.49	3756.90
"200017_at"	1984.81	2210.88	2672.87	2759.48	2738.43	2222.88	2781.60	2553.93	2508.70	2521.55	2495.98	2369.67	2541.37	2342.96	2514.99	2590.36	2708.65	2439.18	2658.52	2421.29	2678.09	2530.52	2666.48	4608.70	4352.57	4668.32	4917.51	3839.07	3543.08	4702.20	5055.50	4565.69	3661.19	4472.32	4581.85	4861.30	3698.32	4848.69	4731.34	4068.27	4112.13	4117.40	4226.43	4187.02	4830.18	4641.47	4248.86	4109.49	3750.24	4371.59	4369.37	4371.32	4542.84	4636.88	4361.13	2834.32	3561.08	3545.09	2968.64	2828.32	2460.38	3456.58	3251.93	2633.12	2830.71	3094.54	3151.64	3097.73	3091.24	3843.55	3386.70	3120.84	3194.45	3338.84	1899.65	2210.70	2083.92	2848.44	2303.21	1596.53	3461.86	3194.53	3593.89	3735.40	3185.37	3513.83	3741.80	3769.36	3319.93	3697.83	3087.23	3240.73
"200018_at"	2464.99	4439.85	2884.33	2466.44	2740.52	2596.12	2964.97	2450.32	2485.16	2588.77	2207.82	2739.94	2739.15	2584.38	2638.09	2455.51	2660.18	2563.46	2777.61	2620.04	2737.54	2501.44	3651.05	5374.75	5399.89	5748.85	5800.36	5477.25	4516.53	5386.28	5520.44	4825.01	4662.38	5215.01	4564.04	5243.51	4420.11	5125.90	5103.23	4824.67	5656.36	4324.59	5631.44	5248.47	5541.15	4585.24	5092.62	4199.61	4985.55	4906.47	5126.69	5006.10	4558.68	5445.89	4776.24	3048.32	4119.44	3619.96	3974.35	3620.90	3238.76	3670.74	3295.38	3944.96	3496.44	3209.62	4253.77	3567.81	3796.40	4843.09	4212.28	3620.79	3856.49	3898.59	3280.89	2209.03	2271.03	2868.15	2136.91	3100.31	3968.49	3852.21	4488.14	4075.69	3391.23	4069.27	4009.88	4144.72	3606.37	3788.12	3650.72	3398.73
"200019_s_at"	1556.69	1188.77	1522.76	1474.00	1476.95	1214.27	1257.71	1161.03	1234.47	1235.00	949.53	1454.06	1615.19	1347.72	1594.18	1539.36	1717.58	1284.82	1673.88	1447.67	1387.64	1671.52	1728.31	3941.20	4051.30	4056.81	3879.78	3677.12	2887.17	3498.36	5040.22	4316.40	3452.34	3794.50	2751.82	4039.53	3216.16	3245.65	4213.43	3192.05	4006.36	3746.26	3826.37	4619.15	3174.37	3646.92	2517.55	3404.55	3787.59	2897.73	3507.85	3133.58	2789.81	3516.98	4129.96	2350.84	2383.86	2136.44	1931.22	2100.36	1653.50	1905.80	1774.58	2405.81	1826.32	1584.21	2217.18	2533.95	2901.54	3722.07	2171.53	2342.57	2675.06	2350.61	2412.94	1374.51	1244.82	1891.33	1377.81	1956.07	2525.68	1454.45	2115.97	2655.84	2233.99	2951.04	2387.10	2820.42	2438.31	2633.05	1714.47	1950.66
"200020_at"	204.29	339.56	442.52	518.62	551.92	504.09	420.61	461.69	473.73	437.47	338.65	367.84	391.73	408.92	585.10	493.38	525.50	392.20	566.79	571.62	540.85	533.56	358.64	935.69	1157.86	1002.09	1146.45	473.89	1008.24	820.74	1265.99	862.75	551.25	1030.46	740.64	762.12	921.47	698.11	882.48	859.93	1219.21	1182.28	1251.20	881.18	874.73	806.09	705.70	587.87	528.75	665.76	599.59	711.28	615.65	712.32	767.51	430.50	412.02	406.78	412.26	433.55	386.94	361.73	486.01	391.06	340.61	490.33	481.27	468.28	636.73	431.25	761.08	852.41	482.97	637.58	205.41	406.22	221.51	392.15	309.75	512.61	397.08	289.46	232.74	367.86	341.56	550.47	669.63	480.59	576.18	496.42	269.58	252.83
"200021_at"	1920.02	1612.33	2951.30	3255.04	3326.54	3103.74	2710.41	2467.86	2682.85	3147.22	2885.38	2739.59	3487.53	3170.75	2814.26	2721.08	2630.39	3248.29	2822.03	2723.88	2347.56	2309.64	2068.04	5917.49	5047.27	5084.62	5443.86	5783.41	4382.72	5141.73	4537.98	6070.40	3849.22	5509.51	5525.57	6236.08	6780.66	5420.80	4308.44	6511.55	4201.78	6245.28	4031.72	4971.65	3875.39	5825.28	5522.07	6728.47	5193.91	4773.09	5804.05	4629.94	6173.18	4433.88	5699.92	3928.05	3600.54	3597.58	4487.33	4460.87	5064.27	4442.08	3998.28	4129.59	4398.68	4137.11	4397.03	4611.45	4502.47	2207.75	4616.79	4546.02	4750.95	3695.95	2474.36	3546.46	2953.24	2356.21	2670.59	2820.30	3146.89	3597.25	3247.96	3369.83	4072.17	3887.80	4312.45	3998.18	3810.64	3793.96	3415.60	3081.56
"200022_at"	1488.72	267.72	1393.08	1371.82	1456.66	1386.79	1511.85	1368.57	1451.68	1277.81	923.99	1487.38	1517.95	1160.63	1368.11	1255.35	1457.03	1211.65	1596.71	1307.70	1241.74	1419.66	305.81	3281.10	3696.00	3123.29	3330.21	1574.11	1526.48	3766.07	3849.43	3388.09	3626.73	3096.07	2596.58	3519.47	3016.07	3404.96	3831.30	1839.00	4232.08	3729.00	521.93	4112.79	3940.87	3359.55	2521.16	2753.72	3217.57	3990.84	3568.13	4675.00	3443.82	4169.26	3938.66	1479.87	2963.17	1440.48	2378.94	2289.08	1263.89	2181.37	1857.19	2242.00	1871.67	2215.53	4023.15	2792.69	3979.74	2749.33	2433.44	2350.01	3058.97	3552.46	2008.00	1156.38	1378.26	1900.07	1690.24	1376.27	2752.58	1995.99	2472.81	2626.18	1661.19	2694.36	1882.79	2453.19	2127.15	2773.71	1916.89	2297.68
"200023_s_at"	321.04	693.95	495.05	526.86	538.61	542.47	618.48	577.06	597.82	474.83	444.44	546.95	526.34	462.07	514.58	583.91	551.41	390.57	561.80	585.00	585.64	596.79	675.81	1178.86	1484.60	1677.23	1384.86	881.69	770.78	1090.44	1517.82	1164.57	1093.79	1248.00	748.23	1466.38	915.48	1463.69	1384.76	1200.62	1530.71	1178.13	1895.06	1670.38	1303.18	1534.60	1107.26	1097.08	1211.66	1295.14	1386.63	1887.23	1383.96	1456.07	1463.30	612.78	941.01	721.57	796.50	933.12	511.86	626.44	801.21	663.57	631.45	901.01	1382.72	915.81	1407.43	1055.41	1173.83	808.61	1007.64	1585.85	1237.21	597.45	602.09	941.29	527.16	1119.30	1215.83	632.13	755.84	1153.37	729.79	1005.16	658.93	1078.76	974.55	1102.31	702.55	849.60
"200024_at"	1539.88	172.22	1491.21	1620.06	1764.89	1721.58	1748.47	1643.57	1698.36	1547.52	1554.63	1650.71	1727.29	1383.03	1448.43	1854.44	1561.77	1617.45	1550.36	1456.60	1283.16	1585.34	765.65	4154.54	3132.99	4225.03	3513.01	2662.79	574.12	4830.04	4472.77	4282.26	3815.30	3846.14	3459.60	4106.86	3767.85	4162.62	4237.66	2754.72	3879.24	3595.97	1857.43	4839.73	4223.94	3558.25	3205.85	3898.30	3009.08	4098.89	4109.35	4777.70	4442.63	4739.89	4301.40	1861.30	2916.83	1585.30	2805.30	3109.51	2416.00	2677.78	2422.05	3134.01	2051.79	2272.30	4125.89	3084.48	3569.11	4129.69	2622.81	2209.45	3094.30	4055.57	2902.75	1316.72	1492.99	1880.53	1854.27	3458.43	3074.35	2630.34	3369.37	3134.22	2102.02	2914.04	1911.32	2952.15	2487.15	3024.03	2796.58	2643.57
"200025_s_at"	1734.68	3026.71	2206.77	2038.16	1956.48	2230.38	2373.70	1969.65	2139.28	2064.52	1378.96	1983.93	2104.12	1722.07	2323.42	2342.85	2470.49	1991.64	2468.44	2457.85	2415.66	2277.10	3371.14	4941.91	6125.41	5548.70	5609.49	5951.65	5639.68	5086.15	5490.39	4806.60	4575.59	5042.58	3772.61	4790.47	4746.46	5273.92	5032.54	4931.75	5115.77	5534.00	6644.12	5456.58	4703.82	4554.11	4073.39	3934.39	4548.16	4800.91	4657.91	3857.97	4457.48	4021.24	5641.03	4061.27	3852.06	3223.18	3248.24	3209.38	3104.25	3441.37	3269.27	3904.69	3291.12	3077.61	3708.77	3330.31	4013.50	4203.23	4359.44	4597.98	3344.67	3712.24	1974.65	1859.53	1310.15	2492.97	1715.69	2070.41	4113.06	3229.59	3407.64	3805.70	2738.56	3585.18	3066.36	3661.97	3484.74	3491.77	3248.76	2991.17
"200026_at"	3173.41	4747.51	3899.91	3697.89	3583.17	3517.07	4134.87	3656.14	3456.00	3456.37	3202.17	3777.92	3785.11	3611.57	3793.66	3840.56	4147.96	3506.04	4013.67	3856.25	3631.71	4020.30	4878.57	6295.72	7174.82	6984.91	7351.10	5822.71	6776.08	6641.85	7107.01	6492.30	5926.31	6572.82	6342.48	6950.69	4035.24	6552.65	7354.76	5787.73	6851.40	6234.40	6318.17	6110.49	6388.95	6764.01	5939.35	5670.81	5878.48	6600.81	5834.87	5526.18	5640.56	6208.63	6763.89	4310.89	5728.23	4676.30	5319.97	5020.97	4066.53	4922.69	4380.70	5225.69	4313.31	4886.44	4748.05	4849.80	5560.02	6339.96	5051.80	4821.50	5456.35	4719.99	4507.28	2966.14	3506.80	4703.54	3308.78	3833.83	5705.85	4685.37	5661.65	5579.56	5204.78	5671.56	5622.18	5805.04	5627.91	5880.89	4446.60	5533.91
"200027_at"	726.28	1195.78	876.68	1087.04	1141.04	1264.72	1210.62	1166.13	1218.16	1005.82	959.63	952.64	1005.64	975.87	1106.73	1084.86	1141.77	1008.34	897.02	942.39	956.60	787.49	1209.64	1533.48	1046.30	1706.80	1373.82	1149.20	552.22	1322.57	1274.10	1401.92	910.22	1310.67	890.15	934.08	2349.35	869.06	1437.32	1533.16	1753.22	642.42	1287.12	1160.11	929.01	1463.13	2162.39	1950.55	1254.20	918.32	1423.16	918.02	964.53	1482.94	1210.71	1358.27	1042.06	1080.46	1355.62	1370.13	1115.81	838.93	1389.65	1127.83	1010.91	711.54	1244.72	596.35	1349.89	1268.75	1088.43	1179.17	1095.18	1219.55	1260.85	1960.38	1002.53	1241.84	1909.35	1347.62	1352.52	1467.83	1251.19	1305.93	1408.26	1627.66	1359.73	1322.81	1411.83	1308.19	1744.96	1211.06
"200028_s_at"	853.50	740.56	946.10	1032.70	1116.07	1059.36	1164.30	1180.67	1437.73	906.80	964.53	834.42	1061.22	826.91	1049.40	995.84	1368.65	1197.99	1250.22	1156.21	1148.60	904.94	932.06	1790.22	1993.13	2205.52	2143.91	2287.18	1502.06	1138.90	2013.73	1804.67	939.65	1744.82	1394.51	1551.98	3452.88	935.59	1974.10	1442.34	1744.36	1858.04	1943.85	1522.51	1257.46	1658.85	1995.71	1755.70	1539.97	1537.73	1039.84	1117.59	1520.19	1662.06	1857.62	2121.75	903.63	1800.97	1340.96	893.73	1080.68	1175.69	1403.14	1144.62	1099.15	1132.08	997.95	1039.83	847.59	899.66	1152.40	1576.09	819.11	1165.83	883.86	1262.16	1295.94	1257.20	1335.20	1223.44	1227.74	1598.80	1216.13	1379.59	1336.49	1544.08	1209.35	1543.79	1664.18	1779.53	1435.88	1212.28
"200029_at"	2233.78	1470.45	2621.52	2633.71	2308.58	2245.77	2215.64	2230.38	2200.31	2314.75	2480.85	2722.33	2711.44	2521.98	2567.74	2509.14	2269.39	2320.51	2725.91	2803.16	2772.85	2089.04	3148.89	5676.17	5836.02	6539.95	6195.81	5717.32	3005.17	5969.22	4890.96	5010.17	5687.32	5585.04	5107.94	6121.67	5465.19	5911.42	4551.38	5172.04	6752.42	4447.95	4296.79	5294.67	6314.52	5263.69	3797.26	4952.55	4542.69	4561.87	5534.18	5609.02	5801.24	5874.64	5609.34	4186.82	3521.32	3334.19	3362.85	4112.73	4005.57	4473.22	4420.50	5502.06	4273.87	3042.81	3575.46	5499.36	4738.80	3836.81	4726.79	4572.93	4590.84	4502.70	2222.48	2287.86	1642.46	2817.62	2257.83	2034.64	5277.50	3163.01	4383.20	3886.06	3338.95	3725.94	3580.38	4059.29	3777.32	4063.93	2787.60	3801.83
"200030_s_at"	1043.82	810.73	1771.70	2184.38	2219.68	1603.76	1659.60	1729.76	1849.13	1900.27	1757.83	1700.13	2040.74	1914.24	1846.48	1628.20	1694.78	1826.12	1505.60	1773.62	1946.11	1212.30	1466.52	2205.83	2329.73	3277.59	2803.46	2089.08	780.65	2774.68	1826.18	2255.77	1393.64	2065.29	2481.33	2618.00	2182.14	2816.57	2160.12	2225.72	2298.46	1829.89	1775.11	1931.47	2315.78	2717.50	3203.34	2890.08	1548.71	2440.95	2552.25	2928.01	3070.89	3057.62	1617.68	2887.29	1795.81	1651.72	2226.02	1894.89	3658.09	3052.31	2351.05	2230.25	2787.91	1695.47	1301.47	1879.39	1961.78	1235.59	2352.45	1284.07	1840.03	2050.03	3377.46	3133.94	2710.77	2168.65	3314.95	2497.60	2957.30	3960.81	4102.04	2921.95	3327.85	2741.43	2261.53	3617.16	2815.01	3187.73	3870.43	4016.49
"200031_s_at"	3145.19	2417.91	3131.45	2713.11	2965.29	2823.37	3064.51	3175.89	2877.41	2589.30	2844.31	2993.18	3137.84	2972.01	2880.76	3349.05	3100.76	3200.76	3328.08	3224.92	3235.49	3002.31	4419.12	6507.52	5687.73	6794.97	6882.20	6416.55	3854.88	7071.90	6921.77	6667.64	6417.17	6155.18	4877.05	6889.13	6046.51	7144.86	6731.42	5179.45	7551.74	5686.90	4501.71	6777.75	3932.60	6390.38	5493.46	5720.75	6436.47	5997.50	6410.20	7227.89	6091.19	7262.11	6185.23	4181.04	5256.53	3932.63	4748.39	4867.48	3766.91	4282.37	4439.18	4477.34	3502.74	4294.43	6142.97	4642.99	5706.51	4365.62	4650.56	4334.76	5336.78	4615.99	3985.81	2342.59	2581.11	4085.80	3180.04	4716.18	4642.14	4452.07	4554.78	5184.09	4561.28	5127.33	4526.27	5271.08	4747.72	4809.64	3925.21	4476.17
"200032_s_at"	3064.88	2870.10	3125.30	3683.99	3664.81	3305.54	3755.36	3217.94	3337.75	3310.05	2623.28	3413.04	3035.48	3138.82	3589.70	3591.24	3847.16	3187.75	3743.33	3614.14	3746.09	3223.82	3283.43	6032.56	6401.87	5868.13	6478.34	5349.29	5356.24	6331.29	5563.60	5403.46	5101.85	6425.80	5028.98	5537.52	4530.45	5543.95	6471.39	5607.11	6315.61	5419.46	5831.66	6279.87	6823.95	5466.72	6105.64	4700.70	5519.23	7165.92	6298.56	4949.51	4612.32	6511.30	5839.78	4387.19	5361.07	4582.84	4776.19	3992.29	3915.14	4402.04	4266.98	3999.38	4053.45	4137.54	5103.41	4256.70	4534.73	5117.50	4707.23	4578.60	4274.85	4252.37	3757.02	2917.27	3109.43	3981.32	2933.55	3212.43	4877.70	4895.20	5195.32	5177.49	4403.19	5152.70	5016.52	5059.05	5054.14	5079.00	4990.78	4698.36
"200033_at"	517.58	910.72	708.69	1399.72	1986.43	1243.68	1391.26	1527.61	1580.44	1431.98	1413.35	1214.14	1077.57	1073.53	1577.96	1159.06	976.03	937.35	982.92	1116.50	1055.86	1042.83	1063.88	2327.36	1669.22	1637.60	2386.19	1158.08	476.15	2271.55	1338.39	1856.96	1320.76	1981.37	2749.19	2491.93	2077.45	2565.63	2351.41	2434.18	1862.04	766.24	1422.74	1486.10	2210.47	2223.66	2609.16	2156.66	1922.35	3098.35	2428.69	2016.61	2224.96	2119.82	1494.16	1394.36	2476.08	1345.24	2799.88	1357.37	2556.70	2440.10	2447.21	1499.79	1907.64	2494.58	1562.72	2138.35	1892.55	1079.54	1783.96	1602.26	1722.05	1852.83	726.99	1349.80	816.94	1376.50	1122.54	811.56	2205.33	2208.71	1768.12	1377.96	1316.70	1331.66	1759.80	1787.85	1816.72	1688.31	2003.39	1599.91
"200034_s_at"	1366.71	853.19	1442.37	1567.79	1697.71	1467.07	1706.04	2092.05	1618.37	1522.16	1542.74	1649.62	1421.91	1355.69	1600.79	1578.71	1381.15	1271.54	1466.38	1387.55	1510.84	1459.71	1735.58	2723.67	2813.85	3249.04	3189.87	3222.68	1338.73	3525.26	2403.57	2419.61	4351.70	2486.39	2431.75	3084.77	2425.75	3547.38	3346.90	2414.57	3222.72	1963.14	2383.90	2952.35	3210.66	3124.64	2877.64	2772.33	3116.24	3762.79	4063.14	3971.15	3656.61	4066.95	3085.36	2306.94	2544.35	1945.69	2586.92	2399.59	2288.74	2679.83	1865.20	2322.88	2631.54	2269.67	2796.01	2366.04	2958.82	2136.24	2781.94	1738.42	2557.75	3102.33	2510.61	1354.07	1771.73	2037.78	1765.77	1915.44	3176.82	2488.87	2853.03	2766.85	2012.86	3025.45	2328.07	3022.40	2864.72	2919.71	2282.42	3166.39
"200035_at"	257.47	246.13	331.23	386.94	353.87	353.13	364.96	328.62	274.08	386.47	354.14	411.69	375.88	345.56	289.58	325.73	354.20	308.42	360.84	314.35	310.45	305.03	231.53	802.29	898.55	868.19	765.58	556.26	724.50	788.96	789.85	833.61	874.75	871.51	539.71	811.48	806.56	638.62	675.29	693.80	942.14	952.26	891.87	841.86	764.12	1033.30	644.70	819.87	998.48	629.73	905.78	826.86	798.39	667.60	884.97	498.03	471.15	490.84	393.41	415.07	370.83	486.49	547.33	396.55	472.20	477.61	353.17	371.93	489.96	350.81	507.78	304.48	377.00	489.54	251.20	318.25	246.94	413.14	239.17	288.88	654.83	485.22	493.62	558.21	461.18	580.62	560.27	660.52	637.43	583.58	433.33	498.45
"200036_s_at"	1123.58	1203.73	1431.06	1591.39	1703.15	1115.99	1523.59	1363.08	1515.16	1378.89	1172.50	1468.48	1437.51	1150.06	1581.18	1540.28	1395.89	1287.65	1360.42	1727.03	1587.48	1651.22	2077.49	3208.00	3759.09	4492.78	3698.20	3187.60	1332.66	3431.36	2911.70	2590.80	2086.58	3202.68	2911.35	3150.41	2447.19	3929.24	3448.47	2567.95	3524.35	2486.50	3432.80	3761.37	3107.26	2557.69	2362.50	2230.16	2078.61	3398.45	3155.71	3641.23	3179.29	3755.49	3032.45	1004.09	2943.54	1049.47	2249.04	2580.70	1832.68	1842.83	2230.83	2170.65	1902.18	2205.12	2539.44	2429.18	3457.21	3648.90	2886.72	2216.31	2975.17	3429.56	1616.30	1033.99	855.07	1669.61	1243.11	1369.56	2664.23	2033.87	2534.51	2345.91	1533.09	2047.12	1676.41	2260.84	2152.20	2370.67	1647.94	2186.01
"200037_s_at"	258.02	563.01	474.91	666.36	765.62	629.77	571.74	597.95	639.07	481.00	521.99	530.93	506.71	483.61	601.21	625.38	611.72	425.84	529.72	505.09	533.56	537.43	474.21	1508.31	913.81	1196.24	1093.70	942.43	352.45	1325.39	1112.84	1091.53	1063.20	1812.15	893.44	1148.88	1367.11	1287.13	1199.16	1125.20	1420.28	1286.44	1365.49	1248.26	1204.71	1208.44	1484.60	1065.80	1249.90	1899.47	1683.74	2027.89	1699.03	1587.77	1289.19	1051.73	820.30	1018.45	1044.85	1218.79	1136.60	1078.15	1800.18	1167.81	1128.50	1262.59	1657.07	918.95	1338.46	944.44	1080.71	1090.38	818.19	934.65	760.96	587.67	498.83	645.96	835.00	809.14	792.79	618.30	719.55	630.13	528.06	755.46	681.85	840.99	870.05	687.45	644.51	825.12
"200038_s_at"	2629.02	827.60	2422.42	2645.43	2684.65	2779.29	2863.52	2837.80	2641.00	2537.84	2369.70	2547.85	2564.47	2333.69	2569.04	2662.33	2584.67	2536.62	2452.54	2756.16	2710.96	2633.85	2899.50	4806.46	5517.25	6070.29	5753.27	4034.24	2080.19	5296.61	4474.58	4306.96	3568.33	4301.62	4771.44	5009.82	4317.41	4645.54	5376.83	3938.26	5800.23	3404.72	4363.37	5402.49	5803.36	4720.12	5410.05	4319.40	4509.74	5147.58	5532.50	4756.42	4639.15	5690.27	4416.80	2291.88	4697.25	3772.74	4193.88	3674.22	2962.04	3794.07	3131.62	4050.12	3722.02	2479.40	4103.44	3808.20	4498.15	4917.65	4539.95	3842.38	4009.37	4237.92	3794.44	2187.31	2948.90	3423.85	2680.16	2650.58	4524.52	4401.98	4902.89	4068.58	3229.30	3919.27	3227.19	4026.88	3963.02	4208.78	4054.24	4227.64
"200039_s_at"	281.04	489.30	350.95	362.43	317.30	402.48	296.91	287.27	325.18	309.84	262.64	330.66	351.42	328.71	344.74	354.28	343.95	281.88	335.08	382.92	404.13	338.62	605.57	836.98	991.06	1044.19	823.58	1359.35	500.34	643.07	788.42	813.36	478.38	830.38	409.88	638.99	974.79	765.85	535.70	839.92	809.69	1310.33	723.66	693.11	389.23	872.52	457.68	1081.12	566.31	654.69	942.98	846.79	1029.96	721.47	826.63	386.16	368.41	479.91	337.03	431.92	330.52	286.88	383.11	368.65	418.63	383.10	441.04	408.18	559.59	405.73	713.13	781.43	462.67	426.03	313.18	385.69	208.05	295.49	376.27	475.39	423.10	300.86	238.86	526.11	472.50	502.60	439.59	367.54	417.96	307.27	455.49	263.50
"200040_at"	862.88	928.06	991.71	914.44	962.19	787.05	861.58	914.92	809.95	822.21	847.22	886.25	826.76	996.81	936.24	873.65	733.28	787.18	1244.59	939.27	948.02	874.61	978.97	2196.36	2071.53	2365.78	2185.01	1254.46	2323.88	2149.27	2097.73	1875.99	2195.90	1837.78	1763.02	1508.89	1793.06	2042.99	1880.01	2015.17	2385.48	1913.87	2444.76	1852.75	2131.59	1614.79	1631.43	1586.61	1566.91	2005.15	1796.81	1938.10	1841.13	1960.09	1798.82	492.02	782.37	729.96	693.70	549.30	514.12	614.56	494.81	529.06	643.30	653.38	792.97	628.67	957.42	752.98	952.54	864.91	747.58	802.80	415.62	432.41	418.69	512.28	478.35	432.80	1122.11	934.23	987.40	1079.57	1035.40	1147.53	1325.74	1121.43	1299.01	952.16	983.87	832.31
"200041_s_at"	408.84	103.16	604.62	860.38	912.51	546.76	568.88	718.97	710.48	755.91	678.93	703.01	778.96	646.27	960.11	799.77	702.51	788.17	891.36	557.89	483.20	794.81	124.64	1475.77	648.93	530.58	1009.60	185.31	260.84	1438.08	1424.19	1453.84	840.77	1147.06	1638.96	1322.83	1068.69	1440.52	1276.90	1400.77	1076.23	1358.70	223.22	1042.15	1107.26	1854.26	810.66	1097.14	1224.89	1200.59	1505.93	1402.06	1776.36	1779.97	1313.03	697.20	873.99	658.60	726.78	783.47	978.30	858.77	987.48	673.08	541.60	1049.07	727.80	1192.94	1859.97	593.92	849.59	544.40	1374.20	1004.13	398.67	589.92	508.70	1287.57	750.26	625.57	1286.65	767.61	846.56	895.47	920.75	1503.63	1159.86	1434.28	1648.17	1473.39	693.57	851.53
"200042_at"	292.04	617.24	498.68	488.95	419.71	544.31	521.43	420.92	451.18	430.93	342.56	375.77	426.45	432.31	427.86	439.75	458.19	321.98	424.55	482.44	523.20	380.98	796.79	707.48	1009.44	1585.44	1047.74	1129.75	947.16	597.49	1157.12	848.16	345.80	717.04	471.72	762.55	737.31	622.64	589.55	745.66	650.15	1087.94	1035.30	764.60	510.64	836.72	1182.02	453.66	490.93	739.06	649.06	633.40	685.16	757.08	764.10	470.09	428.89	257.56	523.86	598.14	341.19	406.19	469.68	525.89	387.00	536.99	391.85	446.85	561.44	411.70	630.26	706.99	484.60	379.60	435.35	332.64	326.44	509.19	292.40	358.03	460.02	409.53	358.99	471.84	368.22	450.22	544.48	518.77	552.15	503.64	354.94	383.94
"200043_at"	769.73	1132.36	881.29	1005.83	1173.15	1189.51	1106.18	1108.52	1191.04	1008.52	851.46	969.91	1044.69	678.15	1219.45	1170.64	1161.22	986.06	1161.71	924.24	903.28	970.92	1274.06	1967.63	1531.67	1408.15	1625.30	1629.71	761.41	1850.40	1951.69	2056.57	1157.99	1896.54	1762.46	1795.09	1608.66	1555.72	1785.17	1855.57	1941.09	1379.59	1687.09	1625.79	1696.77	1523.87	1459.55	1452.69	1534.63	1580.38	1675.74	1338.70	1866.26	1749.38	1693.98	1294.92	1539.30	1901.98	1518.11	1403.09	1230.50	1016.81	1205.55	1585.41	716.47	1536.36	1536.46	1435.68	1437.70	1132.85	1600.23	1533.59	1579.78	1438.69	1132.15	1181.68	832.49	1120.81	996.30	1455.47	1300.24	1231.63	1115.60	1018.38	1143.97	1323.98	1443.36	1291.48	1478.11	1220.23	1255.85	758.76
"200044_at"	290.10	427.53	362.92	524.46	587.61	604.44	484.57	590.01	492.60	441.63	494.37	524.24	398.02	493.11	507.44	501.48	460.69	363.12	465.61	402.66	467.39	378.69	337.04	1103.86	1037.63	1202.66	984.78	990.58	462.77	1205.67	1187.67	1159.33	932.32	1418.12	918.45	989.58	1201.78	1224.07	877.98	1183.79	1209.08	1055.93	1379.26	936.06	1021.53	865.59	969.87	992.23	987.51	1415.35	1592.73	1271.87	1561.81	1226.83	865.61	1058.68	708.23	855.27	700.61	742.36	848.88	917.10	743.04	798.88	938.78	740.44	860.72	739.01	1253.91	876.61	874.96	795.77	1184.91	741.57	683.05	541.83	508.14	487.95	648.72	759.64	641.02	362.72	456.18	330.48	378.41	411.17	407.55	467.30	474.56	531.00	347.58	625.29
"200045_at"	901.70	487.07	927.00	775.64	808.47	733.92	974.02	812.60	687.45	915.98	942.14	1050.32	811.14	866.41	889.41	691.49	752.14	1033.81	958.29	579.01	600.21	641.75	556.38	1071.93	651.62	599.30	626.76	802.70	585.99	1001.41	947.89	1102.27	940.05	717.53	1363.11	876.81	811.47	578.77	789.48	351.01	803.13	739.21	492.65	933.53	899.01	1265.84	885.91	1127.24	944.47	756.50	754.17	689.21	809.51	736.58	1188.04	269.82	296.39	208.22	288.37	239.08	281.95	287.92	299.07	261.01	263.60	286.69	603.12	763.24	517.17	541.72	451.58	380.84	568.87	564.66	228.24	323.20	247.86	337.26	291.62	271.64	336.48	306.17	289.86	360.06	362.45	369.00	368.99	340.02	379.91	320.44	292.07	286.96
"200046_at"	553.45	488.50	614.36	732.42	709.01	785.93	731.11	705.86	726.35	632.84	451.01	617.34	508.80	659.33	699.90	677.84	659.17	610.84	515.10	528.49	545.88	491.91	684.59	1346.17	1062.33	1119.41	1280.77	1058.82	372.26	1164.43	1378.27	1550.02	544.15	1478.31	1209.15	1494.78	826.94	1181.33	1276.77	1028.96	1135.27	848.28	916.66	1039.18	677.75	1100.90	1001.08	1094.96	847.28	1004.15	1341.39	1245.49	1593.25	1670.64	958.32	664.32	776.53	1395.57	880.80	1157.18	685.75	834.31	754.75	1206.27	414.39	823.90	751.49	817.86	816.34	890.30	886.33	828.87	856.28	698.31	909.52	801.63	521.08	802.50	694.15	877.30	847.98	704.12	595.84	593.78	480.98	593.95	843.78	907.13	880.14	719.10	589.95	436.74
"200047_s_at"	250.46	545.17	333.67	445.53	537.97	466.91	481.78	463.74	497.07	364.00	346.47	376.40	393.52	392.16	484.98	395.28	524.80	379.88	336.59	479.91	460.98	444.56	453.32	902.14	1038.73	978.36	1122.85	484.88	577.35	749.82	1156.11	909.89	486.42	976.22	775.59	966.35	746.70	712.37	952.88	579.59	1164.35	556.81	1159.79	827.94	1101.78	814.82	847.37	658.69	631.23	840.13	633.72	582.89	772.62	868.67	807.74	441.12	680.94	729.36	608.73	602.10	278.91	363.54	482.90	511.94	393.70	824.79	685.69	626.82	557.73	897.42	710.51	668.13	555.77	725.26	453.69	419.22	431.93	499.25	429.45	531.99	440.66	522.38	367.05	407.82	358.86	431.93	537.92	504.97	563.35	417.57	415.01	254.21
"200048_s_at"	558.93	435.49	661.17	686.83	661.95	736.86	667.23	655.67	626.94	565.69	494.48	566.72	636.39	517.69	738.16	623.36	723.30	607.56	661.97	734.35	745.57	511.84	585.02	1252.03	1378.78	1689.05	1385.19	1215.02	674.63	1082.38	1120.74	1425.60	778.05	1508.14	824.25	1256.84	2252.15	1295.72	1525.95	1665.25	1352.24	1060.70	1360.12	1233.97	1077.18	1194.47	1565.72	1515.19	1268.91	1240.38	1452.03	1853.85	1320.43	1505.87	1225.96	423.12	554.46	527.87	525.85	727.09	432.38	546.96	545.19	709.97	525.05	465.93	1327.40	789.86	1160.51	1070.07	1085.78	1223.56	876.13	829.59	774.94	778.34	358.05	442.04	864.60	686.52	850.59	524.17	386.49	912.70	881.08	884.91	800.93	670.27	697.55	514.14	702.14	465.86
"200049_at"	636.86	676.26	760.81	543.35	519.26	555.84	595.81	562.20	587.47	678.68	802.90	691.09	627.40	609.98	584.22	628.39	466.82	969.39	633.16	414.63	435.55	551.85	629.88	838.20	581.54	530.93	593.66	1058.42	873.78	846.29	723.94	779.73	899.52	623.19	1038.16	930.29	682.94	438.31	833.96	774.43	637.00	820.05	637.03	782.29	817.35	774.49	644.79	691.55	810.02	673.03	515.50	510.01	583.65	535.83	744.29	566.78	430.95	444.44	436.40	370.84	891.91	694.97	446.54	396.79	647.15	413.47	523.30	642.90	388.57	391.81	409.84	405.77	456.74	482.55	642.68	805.63	616.91	581.44	524.82	494.86	647.56	1009.60	1212.38	717.85	954.01	787.51	667.39	715.63	550.48	743.21	1067.38	610.98
"200050_at"	191.86	406.09	266.63	330.22	419.65	407.48	416.52	473.50	439.86	307.29	309.55	354.59	273.59	274.07	393.37	336.87	429.14	296.89	330.36	347.24	330.87	431.46	339.90	707.90	838.32	705.32	758.24	405.41	704.12	591.63	1004.26	900.31	509.57	836.95	362.79	547.57	671.25	491.45	787.43	568.90	820.57	583.29	1296.25	870.09	802.57	562.99	714.43	549.36	625.85	789.68	811.59	726.54	553.44	647.64	550.18	379.76	635.12	339.16	550.85	462.16	300.65	346.56	387.73	424.14	236.46	534.73	1133.76	504.13	648.26	876.08	499.76	932.21	537.16	703.98	437.86	312.57	359.44	440.26	434.29	590.65	398.63	454.93	335.61	385.78	342.03	464.00	445.37	519.01	496.87	431.48	414.12	379.70
"200051_at"	151.62	114.08	115.01	129.44	117.35	108.58	114.09	106.65	110.44	96.42	111.02	108.95	134.87	120.47	137.23	132.28	132.33	113.57	122.60	124.69	133.07	132.31	138.55	204.07	223.38	210.46	193.68	245.51	190.90	216.54	318.00	248.90	184.78	278.84	173.73	216.45	264.47	237.34	251.40	269.12	197.45	269.24	163.20	232.96	147.75	264.02	118.60	207.84	249.12	152.66	165.11	169.43	187.03	143.57	288.02	150.68	111.57	136.84	107.12	97.57	92.04	103.78	104.39	111.17	98.02	113.68	102.99	147.19	130.47	93.57	132.27	151.56	112.79	111.44	132.32	124.15	157.17	195.74	97.38	195.28	173.32	129.70	148.82	186.82	161.18	203.58	167.37	208.70	198.32	215.56	136.24	147.56
"200052_s_at"	189.35	58.68	250.11	370.56	400.60	293.13	260.30	238.03	243.97	288.99	241.53	296.44	326.10	291.76	284.07	259.11	207.06	260.37	180.31	229.89	242.46	189.62	198.20	418.22	240.62	503.24	405.50	300.75	112.21	303.73	237.22	347.60	184.47	559.68	430.78	460.32	444.19	588.22	409.69	379.85	427.00	222.33	163.91	292.08	321.35	405.99	689.41	376.02	246.41	534.68	596.02	1379.51	859.64	668.07	294.53	150.10	339.24	354.00	362.61	444.77	243.95	266.79	369.68	413.51	250.78	372.19	638.51	434.12	800.17	449.12	419.21	291.99	526.27	342.49	185.05	288.60	140.83	139.80	253.21	211.83	337.27	145.31	138.54	159.98	137.83	192.10	266.00	156.44	187.54	125.20	166.89	150.54
"200053_at"	388.89	204.40	422.13	378.44	437.28	423.63	400.27	435.62	390.06	350.21	331.25	388.82	351.92	379.46	443.81	392.07	448.97	423.29	453.55	401.90	400.49	494.56	261.04	625.22	935.76	777.37	766.61	441.63	565.36	683.07	983.59	656.09	577.37	817.24	494.08	540.50	491.25	548.25	743.17	530.16	832.33	747.32	688.81	746.08	555.66	584.33	734.68	493.97	793.62	680.70	564.90	498.98	591.32	793.77	594.06	556.42	469.41	850.92	614.26	647.06	495.54	540.56	678.00	766.54	365.07	491.40	358.90	286.66	566.43	483.45	458.67	294.56	556.77	423.09	421.14	487.59	285.37	679.15	326.86	467.68	867.29	485.95	497.37	463.13	497.21	693.35	493.54	576.64	594.70	575.41	538.43	553.68
"200054_at"	118.61	178.91	160.50	162.04	198.15	153.11	141.53	136.42	156.32	144.34	110.45	154.23	164.97	137.98	131.69	156.30	158.20	135.80	158.34	203.51	191.35	217.17	168.70	289.74	641.29	501.46	389.07	250.20	376.66	275.91	765.74	376.13	243.06	471.06	291.64	284.27	640.18	263.14	368.16	421.43	483.00	408.51	651.20	373.56	301.77	254.20	285.31	414.15	288.34	333.85	383.19	245.24	331.85	337.23	561.33	171.29	246.80	175.95	150.31	253.05	91.03	132.81	183.21	205.63	140.88	181.82	284.26	311.31	476.03	319.03	349.78	490.86	276.36	217.37	187.73	160.97	162.90	232.02	163.99	254.40	177.44	195.80	179.72	259.26	225.42	247.09	184.88	218.30	230.58	224.36	195.39	172.80
"200055_at"	442.43	564.14	508.00	498.92	501.78	493.96	417.88	358.70	415.30	459.43	410.76	554.62	459.11	501.03	550.48	515.81	488.96	457.08	500.81	477.46	451.94	346.62	602.75	1124.20	1031.93	1486.10	868.80	1722.02	673.19	845.18	831.23	1278.42	1001.55	1298.04	794.74	1083.75	1534.63	893.01	642.43	1372.27	1082.28	1456.63	1219.46	1283.91	403.41	1254.77	779.48	1189.80	1172.12	935.80	1546.34	1114.17	1340.87	1150.72	1082.46	833.04	368.43	324.81	365.80	613.08	559.79	659.36	679.33	763.27	486.03	498.39	616.09	625.39	973.24	819.06	783.06	692.64	983.89	724.04	1252.49	640.07	604.98	748.17	599.38	1046.90	916.44	571.75	687.06	702.74	942.72	679.41	571.46	799.87	757.21	878.70	589.68	785.15
"200056_s_at"	87.63	170.03	239.32	303.98	357.88	368.47	315.57	304.42	315.03	255.95	193.35	241.71	254.16	215.47	269.05	229.71	295.25	213.14	174.71	327.16	346.21	236.34	142.89	427.98	340.46	536.44	515.40	125.43	56.66	367.44	438.35	433.24	122.32	491.90	585.83	443.91	323.59	291.48	471.83	288.99	464.65	126.88	342.41	309.40	688.09	266.04	715.41	303.89	210.32	603.24	330.27	329.06	319.98	577.48	244.51	109.09	279.78	282.57	310.77	336.61	142.74	154.97	301.77	304.91	172.69	326.48	247.89	288.82	244.77	342.67	315.96	313.58	237.44	200.63	246.83	361.02	226.68	348.48	364.16	248.17	362.08	444.64	300.71	208.74	230.70	278.05	281.87	336.20	268.66	259.94	327.42	280.54
"200057_s_at"	519.95	838.60	982.57	1218.62	1356.42	913.47	1026.04	1122.96	964.11	1066.23	1048.60	1014.28	1047.83	976.04	1268.52	1187.98	1056.51	893.81	1033.40	1002.92	1034.97	1079.10	915.70	2055.15	1874.57	2364.32	2000.46	1350.86	1232.85	2335.25	1866.40	1802.76	1921.03	2117.61	1789.18	1975.59	1868.84	2865.20	2049.81	1884.05	2371.17	1453.79	2677.16	2035.25	1926.08	1805.05	1438.69	1595.20	1508.90	1961.77	1903.94	2165.72	2246.90	2173.70	1905.85	1169.08	1452.20	1092.36	1451.26	1069.89	1321.29	1462.83	1458.78	848.03	1384.92	1396.66	1058.97	1471.93	1970.10	1102.85	1676.69	1303.75	1485.13	1854.68	875.52	863.87	706.35	1038.92	722.91	917.42	1448.00	810.51	1041.90	963.98	752.55	1362.16	1591.33	1364.64	1391.93	1271.90	737.62	1060.27
"200058_s_at"	364.33	416.41	440.76	469.84	572.22	432.87	500.50	530.07	540.72	416.52	371.98	399.60	465.34	497.54	501.94	459.02	508.14	442.95	504.51	443.02	429.53	525.36	334.10	1044.10	859.40	721.38	776.22	495.18	550.60	993.71	1234.49	765.34	909.72	1003.51	857.85	603.62	907.05	778.31	1121.05	1057.43	1144.06	807.76	923.43	774.28	1050.57	936.73	790.25	984.47	921.22	1146.51	882.36	749.79	796.42	970.29	1137.42	998.16	628.90	1248.63	704.68	424.70	533.52	695.89	846.47	449.34	489.32	815.46	590.76	632.44	627.27	418.63	615.95	792.86	554.47	638.83	203.87	422.01	288.55	649.82	399.06	543.96	725.82	474.37	439.37	516.12	409.48	712.83	758.44	649.31	827.69	717.53	439.26	478.92
"200059_s_at"	450.13	264.68	799.44	1485.74	1557.34	1232.67	1300.62	1327.08	1371.98	1350.58	1407.26	1227.00	1367.45	1306.67	1198.02	1057.55	969.49	1034.73	816.97	842.27	878.97	883.80	362.94	2165.52	1334.30	1502.28	1449.54	473.86	583.40	2251.70	1115.14	1813.38	882.14	1880.42	2643.77	2817.01	1530.52	2693.94	2592.45	1840.27	1534.12	902.29	926.84	1495.62	2183.68	2162.39	2899.84	1946.81	1143.47	2250.92	2350.04	2291.73	3064.91	2328.38	1327.29	1003.95	2096.85	3616.86	2471.79	1920.53	3368.60	2319.52	2438.11	1748.20	2442.84	2264.54	1881.08	2206.16	1760.50	1168.51	2152.87	1204.68	1650.71	1588.16	1720.17	1881.78	901.10	1147.90	1401.36	1274.34	1864.92	1522.81	1564.10	1074.24	1034.59	1296.66	1202.53	1417.86	1442.53	1353.34	2063.78	1482.93
"200060_s_at"	410.62	730.45	459.04	580.81	676.02	455.90	509.65	471.26	483.73	500.32	478.31	553.63	545.36	427.82	633.42	508.69	587.02	493.77	602.35	572.62	481.49	588.22	618.89	1106.00	1346.30	1081.41	1196.85	858.09	1351.07	893.48	1119.16	924.36	901.54	1108.44	1117.07	827.65	1042.72	874.06	1077.78	1050.36	1600.39	1253.86	2086.66	1100.88	1064.75	1390.46	786.08	1178.59	1061.93	1038.27	1029.67	1237.88	1136.09	1090.56	1514.12	711.69	783.17	1000.56	702.31	914.68	915.83	621.09	1034.12	606.68	967.80	1100.67	1023.44	732.32	1024.44	547.85	873.63	1015.92	923.51	1036.14	646.43	529.88	634.69	837.25	758.59	978.63	929.35	510.21	545.68	716.64	653.23	1071.59	796.15	901.38	996.11	1093.27	483.07	688.73
"200061_s_at"	3041.98	2956.36	3610.80	3600.88	3604.90	3510.83	3722.30	3322.03	3601.61	3269.83	3340.05	3754.37	3414.60	3124.90	3862.66	3899.52	3623.75	3351.80	3742.29	3550.09	3510.93	3434.03	5218.84	6466.54	6368.26	6748.26	6888.35	6663.18	2615.91	7033.06	5436.81	5710.19	6871.24	6772.02	6186.33	6491.64	6062.08	7839.19	6713.68	6025.61	7218.04	5119.18	5404.06	6402.47	6593.83	6219.46	6014.50	6333.51	5938.32	7607.05	6560.98	7881.35	6588.71	7279.74	6804.41	3914.77	5526.31	4951.41	5071.44	4793.03	4809.45	4994.44	4942.92	5195.78	4420.21	4485.51	5368.81	4755.70	5618.65	7081.36	4933.51	4638.55	5358.10	5222.69	3546.49	3305.47	2470.21	4668.79	4134.57	2808.04	6629.93	5457.69	6281.35	5978.11	5166.68	5864.07	5257.04	5779.89	5871.82	5983.60	5779.09	5959.32
"200062_s_at"	2356.84	3320.00	2738.75	2649.58	2558.40	2424.02	2554.87	2447.56	2592.20	2227.95	2115.58	2522.47	2364.59	2097.43	2525.18	2435.47	2520.15	2452.53	2646.71	2532.64	2670.93	2087.25	3969.28	6129.13	5277.80	6518.63	4684.48	5857.36	3280.97	6073.40	5582.86	5527.35	6296.81	5760.45	3951.45	6318.07	4776.23	6643.77	5837.47	4481.13	6181.83	5544.68	5372.58	6803.04	5545.70	4788.78	5677.96	4410.27	5753.76	6124.18	6020.53	6015.66	6440.16	6596.16	4408.74	3386.07	4837.86	4273.13	4013.22	4295.70	3146.62	3438.01	3683.10	4086.96	3076.03	3602.24	5869.51	3625.99	4470.66	5661.70	4108.60	4175.63	4487.06	7041.50	3687.50	2392.91	2716.78	2601.63	2324.05	3765.30	4168.32	3670.34	4016.18	3871.27	3020.01	3642.97	3657.99	4513.87	3313.64	3880.70	3535.52	4113.51
"200063_s_at"	1521.01	1718.93	2022.40	2131.86	2346.64	1696.49	2010.26	1796.40	2106.74	1826.55	1895.40	1840.35	1495.43	1463.37	2051.04	1832.64	1825.42	1776.32	1707.18	1717.27	1861.40	1887.99	2562.31	3437.09	3990.87	4966.91	3495.94	3480.42	1708.50	4864.41	3932.72	2827.05	3679.54	3663.62	3648.99	4048.97	3695.99	5082.99	4905.64	3115.36	4128.84	2797.65	4068.36	3738.83	3834.71	3859.08	4071.60	3576.44	3499.35	4906.71	4214.75	3948.42	4458.88	4978.03	4233.26	1485.39	2969.38	1754.26	2704.44	3354.04	2564.41	2179.92	2603.69	2838.23	2294.52	3077.35	2725.84	2876.33	3267.41	3319.49	3347.02	2461.50	2966.27	2812.27	1556.51	1822.12	945.98	2025.66	2286.52	2289.70	2732.86	2880.04	3498.50	3804.59	2986.02	3122.90	2589.44	3440.86	2807.87	3628.67	2803.74	3015.36
"200064_at"	672.68	186.85	1823.86	1905.98	2454.75	1595.58	1466.83	1564.29	1643.22	1629.57	1893.07	1650.75	1718.75	1706.92	1935.85	1548.50	1439.85	1365.76	1429.76	1438.49	1568.26	1323.11	384.28	2970.54	2752.12	3590.39	2346.30	1142.05	964.54	3904.02	2360.50	2609.66	1690.79	3787.20	2539.83	3357.41	3065.60	3664.68	3114.55	2904.24	3184.00	2593.81	1060.44	3273.36	3069.38	3360.43	3280.78	3288.02	2590.77	3590.26	3215.01	3255.04	3802.44	2596.99	2876.24	1994.38	2348.79	1944.25	1973.46	2330.29	2537.42	2557.20	2245.20	2069.61	3412.10	2408.35	2558.33	2307.20	3346.36	1473.87	2213.91	2737.37	2979.45	3479.05	1463.71	1791.58	1927.68	2010.52	2039.84	1684.33	2838.08	2462.24	3375.90	2707.09	2525.84	2864.97	2802.45	3023.45	2717.41	3276.16	2007.39	3382.56
"200065_s_at"	809.45	878.99	1125.92	1420.12	1477.97	1506.27	1330.02	1352.43	1510.67	1274.94	1410.27	1259.99	1398.47	916.73	1308.62	1337.26	1328.87	1216.16	1236.80	967.57	971.40	865.69	730.82	2587.50	1739.02	1708.76	1770.80	1550.70	1221.53	2250.33	1915.39	2421.23	2156.47	2565.26	2503.38	2435.76	2218.58	2417.83	2053.29	2628.67	2109.74	1467.38	1665.77	1922.01	2512.85	2116.10	3085.16	2447.31	2483.41	2606.04	2394.85	2507.85	2345.66	2399.23	1860.40	1557.87	1648.72	2902.01	2028.31	2095.58	2032.33	1965.21	1880.45	1890.78	2340.70	2502.57	1568.12	1751.27	1779.64	1348.06	1304.74	1424.04	1724.59	1500.49	1310.99	1521.90	855.84	901.19	1362.79	1179.04	1487.58	1310.73	1069.77	1394.48	1975.24	1622.76	1907.12	1332.43	1329.64	1193.10	1732.08	1036.08
"200066_at"	303.08	557.81	314.54	303.19	320.68	325.83	348.50	404.69	352.59	304.93	269.93	336.99	323.66	267.77	368.11	350.38	350.02	340.36	294.77	375.94	378.72	416.43	574.18	703.92	944.89	1118.79	762.63	868.29	698.60	844.59	685.66	634.29	550.45	812.89	535.63	662.17	767.88	809.75	791.12	670.84	796.04	480.29	1117.01	651.10	603.00	588.12	845.20	583.91	545.61	1148.75	665.25	611.56	724.77	860.48	607.48	368.01	407.29	700.53	465.99	455.71	299.27	285.98	327.36	420.45	359.72	503.39	334.43	298.28	295.17	506.30	419.93	592.74	335.98	315.85	171.14	280.99	174.61	345.05	324.73	356.68	316.00	277.45	264.27	267.48	253.29	375.47	390.12	378.39	403.69	388.86	254.46	280.13
"200067_x_at"	557.01	732.78	629.70	676.55	650.56	801.73	705.79	756.93	605.69	631.75	466.97	529.70	620.31	549.19	700.93	689.44	614.44	672.68	411.07	669.29	669.89	445.61	967.40	1511.31	1116.94	1935.35	1735.50	1368.92	359.03	1155.64	1272.61	1983.39	888.02	1996.26	1647.13	983.95	2102.87	1607.80	1576.20	1484.39	1913.46	838.53	1258.52	1256.53	1070.49	927.26	1689.90	1727.58	1048.97	1559.97	1468.70	1458.82	1645.34	1598.64	802.94	630.82	906.76	658.34	1036.87	1285.75	709.90	707.27	866.52	1026.16	980.97	916.34	703.70	573.87	788.19	1012.20	1446.66	905.61	964.32	947.99	716.36	895.88	474.51	714.43	1007.86	761.07	884.69	850.58	731.42	624.76	547.48	638.45	642.86	912.91	676.64	679.32	858.60	993.68
"200068_s_at"	1296.23	1477.15	1740.22	2127.11	2034.26	1826.51	1675.13	2007.83	1834.68	2134.43	2073.55	1897.07	1822.94	1794.20	1639.55	1753.75	1496.39	1425.84	1283.55	1299.85	1346.33	1263.88	1928.11	3526.75	2903.16	3740.62	2996.64	3567.19	1795.77	4659.64	2715.78	3770.28	3420.81	3427.26	3223.76	3218.21	4549.52	4533.84	3345.36	3570.53	2860.52	1987.48	2742.39	2965.87	3677.10	2408.98	4972.84	4694.96	2860.54	5083.71	4575.94	3470.03	4561.73	4221.27	2498.37	2125.42	2096.12	2734.81	2507.64	2430.89	2893.77	2782.70	2273.28	2348.14	2846.00	2345.57	1935.23	1714.36	1920.47	1869.95	2133.55	2273.66	1782.70	1913.92	1274.13	2639.37	1008.47	1384.17	2588.44	1972.69	2093.35	2116.34	2217.14	1706.79	1866.78	2290.45	2463.28	2362.85	1969.46	2077.51	2408.99	2138.88
"200069_at"	81.45	175.73	65.81	85.50	100.85	85.47	84.60	102.72	86.91	77.67	74.99	75.85	75.76	79.13	97.89	87.10	94.26	82.57	85.33	105.96	110.83	134.37	147.77	155.57	253.97	269.45	240.52	155.39	226.59	127.01	241.79	145.82	88.69	188.04	123.22	149.93	209.92	151.02	273.75	146.75	208.25	177.49	454.74	200.73	209.28	101.70	183.99	90.61	142.83	200.05	151.27	208.75	180.46	168.93	116.54	153.17	157.89	185.63	131.92	108.97	77.19	102.98	94.31	73.44	121.10	156.01	95.07	80.72	95.55	70.42	96.56	92.82	90.00	89.49	67.76	78.01	83.19	107.88	95.79	159.54	90.61	82.01	81.57	77.35	71.80	117.30	108.65	114.13	133.40	107.10	82.53	79.47
"200070_at"	458.83	573.94	451.89	513.69	575.79	553.84	546.78	571.07	603.77	398.71	447.54	408.35	275.17	516.89	500.08	400.88	486.77	377.92	581.81	505.69	466.15	351.00	483.18	1078.74	903.79	958.60	1175.87	1010.38	1681.55	863.11	1498.88	810.05	689.29	1044.69	577.15	586.90	1022.44	390.67	525.39	792.51	879.99	810.77	1060.98	739.76	786.87	760.63	1367.17	878.98	808.31	925.91	473.26	614.79	554.92	1348.26	515.89	1091.17	465.04	752.53	814.15	452.42	298.54	460.45	689.01	316.26	470.79	950.35	426.55	225.15	451.90	244.99	439.57	403.30	335.65	475.42	269.96	610.16	629.88	783.20	729.81	357.55	733.05	801.36	404.34	888.58	921.37	946.80	882.81	678.59	811.08	733.45	853.68	541.75
"200071_at"	87.63	223.76	89.20	168.29	215.32	176.05	131.03	152.41	154.87	128.17	101.64	106.17	121.46	110.74	159.22	119.56	130.97	100.70	100.44	165.19	166.20	137.21	187.23	249.11	309.47	397.98	376.10	218.28	87.53	159.76	271.09	317.99	153.74	248.32	185.59	244.63	281.16	303.35	327.53	200.51	460.30	120.34	488.83	261.63	387.24	111.79	395.97	203.64	155.22	373.98	124.16	244.65	225.21	226.31	142.76	129.77	342.06	312.21	197.51	214.32	98.43	121.64	198.32	142.79	117.54	252.60	227.19	183.32	262.27	293.40	275.31	216.04	225.34	195.80	61.36	153.30	84.93	133.22	141.96	129.76	164.12	173.12	130.61	123.60	86.80	143.26	154.01	165.43	163.59	105.42	159.78	126.22
"200072_s_at"	249.47	187.59	237.19	323.95	452.83	280.72	341.96	319.71	328.75	255.66	277.61	330.20	330.95	271.77	429.81	262.22	401.21	296.47	302.08	348.60	350.49	376.44	325.42	687.62	750.45	703.70	805.92	494.97	213.64	525.10	441.84	584.49	236.66	561.33	628.13	576.64	538.70	803.14	934.17	510.42	474.68	438.83	637.54	559.20	469.12	651.32	685.65	567.01	409.99	699.94	711.56	753.40	764.12	657.41	485.46	232.50	536.12	329.97	491.48	345.61	339.88	363.18	322.17	374.18	337.06	469.54	542.70	489.63	647.14	305.67	636.75	474.71	476.87	458.96	199.05	327.72	250.02	380.37	283.55	283.51	358.30	272.37	226.81	275.81	220.12	423.45	461.39	378.04	497.21	381.51	215.13	281.40
"200073_s_at"	676.05	940.86	754.66	911.80	1046.13	696.76	1033.69	1037.41	1093.69	850.14	909.44	768.96	925.08	750.26	965.30	884.61	953.47	987.02	973.15	937.19	947.39	1034.08	1035.65	1746.08	1967.70	1766.91	1973.75	1150.24	1562.40	1584.80	1938.64	1680.12	1262.49	1607.19	2746.05	1775.77	1331.55	1417.56	1900.56	1812.15	2031.87	1435.30	2101.01	1432.68	2273.89	1520.26	1350.82	1370.12	1488.84	1663.36	1113.26	1077.65	1158.71	1207.18	1198.21	901.91	1329.31	1440.77	1289.25	887.40	1343.69	1212.02	1163.57	706.94	1210.49	1633.63	1331.41	1644.75	1025.27	1156.74	1188.49	1338.25	1049.68	1058.82	613.76	791.09	774.30	740.07	775.71	846.71	396.40	379.93	393.34	420.26	381.58	569.54	601.48	565.47	598.08	535.53	436.35	394.31
"200074_s_at"	611.93	500.23	649.90	679.07	800.64	834.37	858.51	723.78	951.80	672.29	639.79	782.60	702.85	588.43	959.43	881.86	864.18	721.25	790.44	898.26	849.27	979.05	1083.96	1312.94	1808.72	2346.44	1583.21	1462.02	432.17	2011.75	1385.29	1325.29	2815.53	1713.88	1152.63	2364.60	1089.85	2011.34	2225.16	1301.56	2216.38	1316.72	993.99	2259.41	1882.19	2277.64	1109.64	1343.16	1593.40	1656.39	1841.46	2108.96	2390.38	2000.96	1964.85	1624.42	1969.42	1384.78	1567.85	1982.17	1546.13	1320.86	1952.12	1545.76	1160.20	1684.78	2828.03	1444.95	2528.09	2555.11	1925.70	1150.74	2020.22	2738.32	1867.84	898.68	680.76	1507.04	903.25	1628.36	2109.89	1811.14	2167.17	1969.16	1108.53	1531.47	997.38	1888.18	1574.81	1730.88	1391.84	1949.07
"200075_s_at"	220.95	50.81	293.18	301.96	277.87	281.11	239.70	189.03	240.88	225.51	185.73	271.05	269.67	252.84	343.08	269.65	315.89	234.93	322.98	237.79	193.35	203.00	42.76	1224.32	301.61	193.53	193.06	47.77	77.72	895.43	733.58	1095.59	572.87	894.91	1080.60	764.97	1344.55	862.97	662.05	952.39	356.83	958.74	49.95	708.94	531.98	625.16	908.75	856.37	716.86	674.72	891.43	860.30	878.38	1094.79	698.64	280.88	346.33	649.28	279.76	527.12	331.82	341.53	343.92	633.26	301.66	409.03	207.72	532.28	404.49	654.09	212.53	145.16	447.57	279.86	337.60	534.97	222.40	230.41	499.02	358.21	441.19	204.60	175.16	474.98	529.67	381.95	362.14	289.62	332.55	330.16	350.76	275.30
"200076_s_at"	451.70	239.39	471.48	407.01	439.53	372.05	417.92	475.84	427.98	441.41	604.14	390.00	334.89	502.09	423.69	387.79	367.66	424.41	468.13	283.09	279.45	455.80	278.92	887.38	915.54	861.58	767.91	564.44	930.97	908.19	1029.60	855.08	911.97	1031.50	805.95	670.60	1219.53	861.46	891.92	886.06	1031.83	1078.64	1105.15	1154.54	1008.22	770.91	1032.94	981.79	963.31	1022.11	1172.65	1195.63	1018.56	971.37	924.11	174.45	174.09	128.55	189.28	214.72	160.55	164.58	200.61	215.41	175.15	182.39	233.36	192.05	244.49	195.50	216.43	153.86	193.08	194.16	197.56	164.33	164.44	182.15	180.54	173.99	214.40	179.20	178.07	192.50	168.88	178.53	160.42	189.93	198.03	184.33	158.64	197.01
"200077_s_at"	1468.77	1193.35	2413.90	2697.10	2411.88	2503.95	2460.60	2249.61	2539.13	2239.56	2242.52	1990.55	1647.94	2086.98	2600.70	2349.98	2663.55	2112.12	2824.66	2307.19	2220.73	1927.15	974.46	4452.97	5243.15	4115.54	3683.89	3129.69	3914.02	3578.66	3995.29	4762.88	2664.86	5554.04	3555.95	4457.55	6101.73	4611.35	4297.04	4572.04	4314.17	5253.40	3224.00	5176.60	3079.01	4588.96	4728.86	4513.38	4739.61	5363.89	5178.99	4859.71	4952.17	4009.34	3744.39	2762.72	3441.12	3091.87	3055.32	3300.71	3758.80	3065.40	3292.50	2443.17	3392.16	3258.70	3405.56	3081.32	2855.97	2551.37	3587.14	3431.98	3013.11	2758.95	2988.74	2161.31	1832.89	1884.41	2269.80	1885.28	2352.80	3068.16	2543.59	2626.24	3064.47	2889.22	3947.23	3000.91	3254.66	2953.86	2980.88	2656.73
"200078_s_at"	944.03	80.34	655.46	830.19	827.99	781.42	637.55	771.24	648.79	651.27	599.49	783.68	860.10	734.25	802.12	709.22	720.07	901.44	748.25	617.76	502.53	483.46	100.89	1056.52	992.40	801.88	710.39	832.48	759.21	849.59	912.13	1296.56	383.68	965.55	779.62	886.07	1371.69	933.58	786.37	1230.41	743.76	1556.39	472.90	906.18	603.05	927.91	1046.98	1579.77	776.17	1049.30	1180.96	927.95	1109.22	952.54	902.07	595.19	785.18	683.33	782.32	618.81	636.33	618.25	683.84	811.07	705.08	545.93	584.51	660.99	951.02	694.94	589.76	509.49	721.88	744.39	1532.60	1429.61	1199.83	1101.84	1154.18	1254.52	2383.20	1831.34	1319.52	2241.74	2788.51	2344.53	1076.26	1403.15	1401.52	1644.98	2840.40	1617.77
"200079_s_at"	418.16	452.04	452.39	482.60	556.34	498.94	433.45	463.53	468.34	420.86	446.66	440.54	505.89	414.48	515.06	485.82	484.31	491.12	424.86	538.03	528.95	512.08	560.33	1084.74	1171.09	1317.11	1033.30	652.89	588.31	1233.37	848.26	694.18	774.71	1142.40	797.87	1160.84	1115.40	1075.57	1010.24	963.16	1365.44	870.30	1124.16	1243.43	848.33	1143.22	931.38	923.55	1098.50	968.03	1314.98	1434.27	1197.78	1409.23	935.48	881.87	576.08	717.82	598.04	1195.71	725.92	512.38	856.51	847.04	820.52	820.91	859.84	696.69	953.15	795.51	996.59	871.92	818.97	709.49	671.59	568.93	639.86	637.45	848.03	768.27	709.29	523.69	518.76	694.39	541.65	705.30	550.23	641.57	737.05	709.97	511.12	666.27
"200080_s_at"	1320.93	1328.38	1511.45	1953.47	2049.82	1977.86	1951.28	2405.73	1959.32	1865.74	2187.29	1673.11	1556.85	1740.83	1960.54	2021.02	2006.59	1824.01	1757.85	1350.80	1414.49	1806.42	1305.34	2914.26	2564.08	2491.41	2872.76	1995.89	2146.85	2622.51	2671.53	3418.67	2953.94	3298.68	2522.05	3121.59	2335.93	3047.30	3077.65	2649.95	2537.87	2199.93	3167.96	3050.09	2906.30	2810.82	4117.53	2899.81	2817.15	4009.10	3240.38	2847.04	2870.25	2873.49	2030.26	2629.25	3110.55	3612.24	3116.87	2642.32	2827.02	2712.42	2714.28	2365.62	2539.23	3201.00	2553.55	2063.30	2628.56	2716.56	2149.03	2308.18	2679.69	2515.80	1169.46	1739.14	964.08	1181.71	1227.23	1231.84	2103.47	1916.66	1612.51	1949.54	1427.25	1954.06	2747.86	1804.64	1951.79	1260.21	2471.04	1296.13
"200081_s_at"	2234.86	1583.25	2084.25	2363.89	2491.57	1973.18	2288.33	2249.34	2227.87	2219.49	2299.55	2334.60	2442.52	2060.68	2107.89	2281.18	2097.09	1832.74	2050.03	1877.38	1924.87	2237.75	2734.59	4477.20	3640.36	4085.59	4293.69	3896.97	2015.82	4766.93	3389.20	4037.06	5021.17	4106.33	4641.38	5472.48	2445.09	4147.84	4816.97	3057.03	4643.87	2398.30	3041.60	4071.25	5362.32	5463.75	4297.26	3433.54	5025.27	5182.93	4356.86	5533.82	4579.41	5714.80	4631.17	2731.52	3974.53	2746.83	3654.99	3701.23	3135.67	3641.57	3305.87	4086.29	3275.92	3331.19	3995.77	3352.52	6303.53	3642.10	3051.91	2673.16	4878.53	4647.02	2096.99	1451.51	1201.94	2817.70	1616.59	2296.59	4059.63	3660.12	4731.62	4167.29	3594.33	4144.45	3484.10	4466.49	4289.27	4502.79	3106.41	4276.31
"200082_s_at"	1203.11	1148.34	1846.63	1952.08	1868.84	1597.70	1499.07	1706.77	1427.44	1803.55	1215.54	1715.01	1393.04	1624.22	1769.13	1847.12	1696.28	1551.32	1564.29	1601.37	1856.21	1348.67	1784.04	3581.04	2893.82	3538.60	3419.05	3304.97	852.73	4218.19	2818.95	2701.09	3823.35	2609.96	2911.69	3291.70	2958.97	3688.04	3686.71	3012.30	3923.30	2184.02	2633.24	3829.76	3441.37	2495.51	3253.27	2621.93	2492.23	4029.62	4190.60	4361.63	4163.69	5309.80	3303.01	2710.39	2689.07	2139.51	2508.83	2476.20	2079.23	2558.55	3100.20	2305.16	2493.84	2063.07	2466.91	2609.04	3827.98	4280.62	3084.70	2319.35	2826.33	3205.21	1556.12	1473.78	1744.63	1587.67	2026.70	1418.77	2942.04	2146.98	2617.53	2558.65	1804.22	2452.82	2195.04	2380.80	2370.73	2341.15	2048.99	2612.42
"200083_at"	327.53	460.45	614.20	684.57	749.93	797.73	760.28	828.04	705.31	730.84	623.18	677.25	628.58	477.31	868.79	739.66	746.15	620.98	803.58	731.54	726.76	779.48	373.05	1324.71	1381.10	1455.46	1556.39	747.28	994.06	1361.77	1052.65	1396.73	1021.86	1560.25	1401.25	761.97	1598.97	1075.94	1408.14	1328.24	1367.11	904.48	1236.27	1114.16	1126.32	1002.41	1280.53	1244.59	1223.20	1596.85	1369.86	1050.95	1343.57	981.25	1417.44	1527.54	846.83	1052.24	855.84	581.73	1430.06	1210.77	1107.50	782.19	835.10	913.67	407.72	814.13	667.02	279.59	911.04	796.94	509.52	775.33	533.60	838.31	526.25	853.01	507.32	559.71	1120.25	775.86	821.46	785.64	743.46	1082.01	1136.82	1098.43	1174.43	883.58	850.83	796.69
"200084_at"	474.20	758.68	482.45	634.65	717.04	647.79	565.18	615.19	649.27	568.33	551.88	602.68	518.20	552.03	615.85	598.77	549.48	520.66	371.11	485.80	555.51	388.33	989.03	991.62	830.86	1257.61	938.14	1106.16	288.61	1143.78	621.34	844.61	557.54	1102.45	783.08	1269.33	1071.13	875.58	1182.35	859.56	1050.20	331.95	852.69	917.54	1020.87	690.11	1168.75	769.66	711.90	1439.70	1295.04	1085.93	987.58	1298.73	406.22	392.23	788.49	780.79	684.18	799.88	547.54	609.17	586.56	993.79	524.13	611.63	680.88	661.12	722.67	963.55	780.80	534.52	759.87	677.75	1026.96	669.68	709.48	595.52	577.24	915.72	860.62	902.44	980.53	551.26	509.24	545.40	521.02	773.93	569.00	722.07	811.89	1078.30
"200085_s_at"	634.34	183.75	586.44	407.95	364.49	524.19	472.97	426.78	473.02	343.86	303.72	413.71	483.07	446.95	480.91	540.09	727.87	540.59	744.06	759.55	656.47	639.11	422.01	1250.88	1632.58	1457.21	1613.57	1102.92	1338.35	1041.67	1820.60	1503.77	831.62	1638.86	608.98	910.41	1423.47	988.09	1006.16	1270.75	2143.12	2042.34	1238.57	1446.39	694.00	1152.83	1103.07	1342.67	1327.53	1506.86	1229.93	1008.96	853.86	1467.55	1408.71	1362.92	631.69	619.24	599.55	795.66	621.85	470.02	670.71	734.32	660.49	878.07	529.16	543.32	712.60	625.50	951.20	1624.57	674.40	600.81	698.54	635.36	401.69	849.01	896.22	976.51	631.99	481.73	368.51	835.75	583.50	711.15	686.83	737.83	917.58	679.12	487.00	510.20
"200086_s_at"	1341.78	1351.46	1655.76	1485.84	1460.84	1823.61	1724.57	1665.34	1596.22	1377.54	1369.45	1558.33	1549.37	1505.47	1673.58	1656.58	2124.69	1820.98	1778.37	1866.78	1777.96	1229.36	1280.82	2677.82	3197.85	3194.86	2942.73	2409.95	3058.62	2551.94	3124.40	2754.47	1761.80	2544.10	1797.94	2068.46	2679.77	1877.39	2221.51	3317.56	2771.05	2421.50	3083.87	2671.73	1563.29	2869.54	2882.27	3219.11	2214.39	2142.46	2013.27	2050.50	1898.53	2452.94	2587.07	3539.60	1675.44	1842.12	2066.74	1933.36	2646.27	1757.68	2164.64	1928.59	2089.30	2132.58	2019.78	1258.28	1843.07	1329.73	1980.80	2259.47	1744.82	1718.29	2510.47	2444.49	1929.39	2419.68	2775.35	1991.66	2211.65	3313.76	2794.19	3719.12	4242.91	2784.56	2290.34	2890.99	2689.37	2506.09	3423.58	2732.23
"200087_s_at"	436.28	860.85	672.38	868.35	1030.38	1116.02	859.49	1006.29	1023.90	823.79	853.12	825.50	787.13	755.00	992.40	973.12	1031.42	738.76	1021.20	856.45	704.00	971.51	771.20	1920.95	2308.80	2192.80	1911.27	1618.55	1446.11	2098.05	2327.56	2200.96	1672.94	2508.49	1501.68	1422.31	2480.05	2001.86	2043.07	2521.79	2037.99	1886.73	2576.75	2391.78	1900.01	1516.27	2322.73	1976.31	2577.27	2870.66	2786.51	2192.71	2121.09	2191.33	1566.48	1815.90	1656.73	1976.32	1411.17	1376.07	1542.68	1373.61	1074.10	1227.72	1225.92	1480.87	1803.89	1422.08	1397.32	1585.50	1710.22	1459.98	1362.66	1742.19	1331.40	993.35	978.19	846.74	1054.56	1327.89	1035.17	1063.52	875.81	980.21	829.54	1203.47	1237.21	1109.21	1351.54	736.13	1132.23	1040.45
"200088_x_at"	2430.10	2942.25	2535.87	2142.02	2276.92	2261.25	2549.80	2253.28	2421.14	2562.36	1765.54	2722.87	2727.65	2041.27	2380.53	2494.78	2274.52	2332.83	2324.13	2664.20	2562.16	3556.75	4336.62	5038.11	6417.00	7726.73	5834.03	5978.42	5109.98	5259.61	6081.14	6236.84	6370.09	4888.24	4553.96	5726.06	4110.16	5639.32	5826.95	5232.33	7454.78	5855.05	6713.79	6714.05	6224.20	5831.59	4372.24	3722.90	5157.28	5240.93	4749.74	6405.54	4638.93	5885.63	5546.14	4080.25	4490.29	2634.86	3256.12	4015.62	2659.78	3001.68	3709.64	3907.33	3556.13	3988.08	3894.61	3615.41	5553.82	4314.60	4909.11	3752.38	3822.80	5341.92	1795.98	1874.04	1385.79	3452.69	1994.78	2578.31	3659.17	2953.84	4217.42	4290.53	3906.94	3962.84	3510.25	4137.96	4163.24	3787.12	3264.23	3563.67
"200089_s_at"	1665.95	923.66	1888.42	2096.46	2191.09	1887.92	2217.14	1932.21	1910.26	1985.45	1812.80	2142.24	2021.16	1968.86	1969.00	1965.50	1831.47	1714.74	1917.85	1689.68	1871.02	1835.21	1580.31	3646.22	3575.23	4690.15	3794.65	2516.14	2490.72	4325.29	3497.70	3396.08	4161.99	3747.38	3245.75	3972.94	3050.02	3631.27	4106.71	3788.20	4428.88	3792.21	3405.61	3985.92	4000.78	3917.82	3022.12	2891.81	3278.88	3507.96	4200.82	4067.59	4271.03	4272.99	3252.47	2767.06	3184.55	2191.64	3156.78	3620.47	2360.95	2606.48	2774.49	3323.34	2625.14	2763.62	3799.05	2699.16	3728.01	3124.10	3189.92	1797.18	3668.46	3790.30	2742.61	1666.22	1260.74	2478.89	1690.92	3824.40	3196.42	2412.16	2960.62	3149.32	2464.74	2870.43	2122.43	3142.56	2866.46	2967.47	1980.42	2949.78
"200090_at"	264.44	717.86	335.30	401.18	465.28	450.46	442.41	390.92	459.74	324.06	309.46	323.36	334.22	299.89	469.06	450.78	491.01	330.90	406.09	477.77	455.56	464.10	644.66	842.07	1088.39	1001.61	741.33	1057.76	964.71	989.75	951.12	763.16	606.12	897.41	491.95	757.85	1004.50	771.79	1022.08	712.07	941.16	669.43	1273.97	1014.64	544.18	677.60	723.49	515.43	596.82	834.25	777.48	803.87	1063.90	758.22	795.07	500.97	605.39	495.64	470.20	538.91	313.92	347.66	412.22	577.63	284.61	593.40	370.85	265.81	546.77	688.85	696.15	704.34	460.86	668.41	225.58	391.34	298.67	450.46	282.62	266.92	345.77	496.27	322.79	476.26	462.31	471.41	447.59	493.97	526.36	493.19	458.83	375.47
"200091_s_at"	1449.05	2073.06	1040.50	1061.25	1221.89	1022.26	1007.31	1145.31	1162.09	922.78	626.30	1207.89	1041.66	1020.94	1304.90	1280.62	1317.56	994.59	1383.72	1214.94	1215.99	1488.88	2066.33	2753.25	3189.87	3067.32	3569.15	3250.54	2426.96	2610.39	3027.90	2797.86	3361.23	2888.97	1496.59	3179.60	2214.76	3200.96	3113.69	2145.28	2959.72	2476.00	3048.79	3184.86	3188.65	2287.29	3241.48	1973.37	2885.26	3275.03	2949.27	2479.25	2402.13	3003.51	3010.32	1748.64	3088.90	2067.96	2167.42	1707.56	985.18	2146.74	1684.00	1914.51	1677.28	1903.58	2081.14	1852.46	2476.76	2481.72	2478.28	1698.87	2097.46	2166.94	1184.28	583.90	535.38	1174.65	572.17	1123.32	1680.55	1408.10	1399.98	1743.22	839.87	1778.43	1651.34	1814.38	1836.07	1492.19	1247.85	1383.89
"200092_s_at"	3633.11	4614.99	2889.10	2441.61	2325.01	2682.01	3064.22	2444.04	2362.31	2570.21	1731.34	2535.51	2625.26	2500.23	3080.25	3011.20	3085.96	2653.44	3083.52	3137.38	3080.71	3330.44	5596.11	5229.68	6227.40	6482.26	6616.94	7428.48	6857.72	5653.07	6388.97	5639.11	7423.77	6724.38	4009.04	5652.50	5144.12	6422.54	6203.95	5145.11	6704.49	6039.72	7024.76	5859.18	5945.61	5757.72	5743.70	4586.11	7200.32	5476.22	5916.89	6649.83	4814.84	5706.64	6860.85	3956.96	4555.68	3201.54	3635.91	3340.49	3222.57	3560.87	3322.96	3262.11	3971.64	3279.36	4266.92	3857.24	4587.10	6187.75	4646.49	4241.25	4610.42	4393.55	2626.59	2024.84	1873.99	3816.57	2515.13	3743.71	4185.18	3433.45	4113.09	4999.72	4203.65	4755.67	4082.48	4408.85	4187.77	4149.44	3649.24	3471.82
"200093_s_at"	705.43	1276.88	1193.27	965.04	843.37	857.63	990.75	672.77	723.22	949.58	494.76	780.70	824.45	854.13	983.33	800.16	833.61	705.68	818.76	862.42	1030.61	833.22	1703.80	1868.99	2181.47	4911.19	2263.50	2530.06	663.50	3164.45	2169.84	2094.33	932.22	1917.58	1614.71	1298.57	2324.74	2104.16	2037.54	1647.45	2151.50	1851.79	1644.27	1829.44	1241.93	1614.61	2715.45	2267.10	1208.68	1529.14	2490.89	1549.73	1604.46	2415.89	2096.98	766.96	934.38	883.45	1810.66	1393.56	983.71	1122.33	1159.14	1911.69	1333.19	1025.95	666.48	787.20	936.04	1635.84	1247.75	1053.96	908.83	642.27	603.48	786.35	368.54	683.83	933.74	848.63	555.00	461.46	323.41	514.80	446.33	510.47	508.01	484.76	575.88	532.81	477.57	438.41
"200094_s_at"	1367.66	1158.95	1909.32	1971.58	2056.73	1934.31	2198.13	2035.45	2190.03	1776.95	2103.76	1835.77	1793.06	1661.29	2141.96	2188.80	2081.38	1673.36	2275.33	2058.39	1962.58	2106.34	1283.77	3008.84	4176.90	4138.40	3617.96	2182.55	4236.48	4286.39	4576.87	3705.40	4782.69	3331.23	3541.94	2957.06	3217.56	3893.19	3990.87	3346.64	3875.76	3848.19	4527.75	3993.16	3136.29	3508.68	2844.18	2202.00	3852.81	4103.48	4427.81	5388.21	3627.46	4580.60	4303.54	2989.97	2749.78	1724.39	3195.57	3426.83	2552.21	2823.94	2678.07	3095.48	2385.21	3738.59	3140.87	2429.66	3124.41	2133.02	2707.79	1582.26	2180.99	2911.43	2758.23	1536.92	2045.18	2428.37	1946.56	1528.68	3448.20	2841.31	3539.11	3247.62	3232.64	3166.81	2829.52	3273.69	3207.73	3468.82	2869.47	3057.72
"200095_x_at"	3937.25	4552.07	3531.24	3064.90	2925.67	3106.81	3608.87	2952.98	2964.16	3352.97	2217.29	3123.91	3392.76	2758.44	3649.80	3612.53	4390.71	3647.77	4562.47	4450.64	4107.94	4716.61	5059.37	6899.04	9489.82	9428.68	8120.35	8039.79	8014.02	6402.02	8996.47	8028.84	5473.99	7546.40	5492.03	6690.38	6912.48	5085.01	8091.84	6498.26	9381.44	10242.70	10406.90	10373.90	5953.95	7036.60	5362.04	6501.66	7041.47	7119.62	6485.07	6846.05	6015.33	6530.13	8606.66	4574.19	5630.32	3024.89	4514.75	5008.52	3579.48	4644.64	3943.41	5492.83	4215.45	4083.99	5169.32	5053.20	6117.07	6241.31	6027.32	6181.68	5552.77	5727.90	2936.84	2708.26	2502.27	5373.76	2517.79	3027.97	5365.26	4518.87	5577.30	7032.98	5821.96	6341.44	5954.47	6258.78	6080.93	5926.50	3875.08	4924.08
"200096_s_at"	983.69	1341.01	1471.93	1461.84	1353.88	1568.03	1262.58	1313.62	1467.56	1461.65	1119.54	1490.71	1430.54	1253.24	1375.38	1498.86	1086.87	1234.60	1271.51	1415.79	1423.94	872.88	1877.55	2192.62	2375.76	3340.41	1845.70	3831.49	946.01	2426.25	1365.86	2496.65	990.05	2437.97	1580.71	2057.36	3450.28	2840.61	1858.04	2555.76	1948.23	1883.68	1537.56	1790.62	1601.27	1892.64	2753.45	3161.76	1417.14	3016.18	2629.63	1894.67	2136.08	2685.47	1366.07	776.29	1596.13	1572.13	1612.59	1398.89	1555.89	1385.52	1538.29	1643.90	1781.58	1051.52	884.70	1180.34	1402.83	1061.21	1533.52	1187.06	1390.94	910.94	1299.72	1703.73	1186.69	1407.02	1880.02	1434.08	1278.11	1980.74	1302.86	1071.11	1380.81	968.09	1277.59	1095.14	1304.15	1252.37	1362.35	1103.68
"200097_s_at"	489.17	553.85	733.19	910.25	1168.50	754.94	827.52	1018.87	910.17	880.80	938.59	926.79	936.40	834.96	851.93	728.44	806.45	753.84	687.38	693.73	750.92	730.67	691.13	1427.88	874.88	1077.63	1354.90	514.80	374.73	1846.09	1134.20	1326.19	1030.30	1118.02	1945.66	1668.87	932.43	1338.21	1567.74	1189.30	1347.95	642.46	948.05	928.28	2146.40	1290.83	1735.44	1038.20	1064.94	1790.69	1513.68	1684.50	1706.39	1792.86	1071.89	685.83	1263.58	1560.65	1224.07	1252.55	1294.12	1548.74	1303.28	1180.08	1234.12	1228.38	906.25	987.38	1386.89	901.50	1155.99	756.39	952.93	1174.89	750.51	1061.68	614.77	820.20	891.05	818.94	974.38	1017.22	943.01	789.00	632.59	798.04	975.44	934.40	882.73	781.33	724.31	876.20
"200098_s_at"	282.92	304.92	370.33	463.79	470.51	494.23	535.54	593.78	586.16	428.54	430.96	403.91	469.10	365.29	493.04	546.36	548.75	424.09	579.16	533.29	552.53	486.61	344.68	944.72	1142.44	1165.50	1057.08	777.02	688.22	863.22	1056.90	990.30	836.45	1133.05	569.86	796.78	1436.08	1018.97	852.99	1002.93	1009.76	1006.04	1234.13	899.31	686.10	1162.54	787.26	1026.01	1175.09	945.60	1136.40	841.51	967.48	836.03	1015.37	809.23	614.80	611.21	440.24	465.54	616.91	556.86	423.98	358.12	449.44	586.04	638.26	582.31	816.55	398.97	729.20	610.95	497.28	629.06	482.74	450.64	372.65	806.23	491.51	577.76	777.81	624.23	528.61	658.58	546.64	853.25	818.88	811.90	864.99	965.33	594.48	578.93
"200099_s_at"	1744.65	871.47	2257.09	2503.98	2699.28	2243.97	2385.20	2347.85	2327.67	2101.33	2201.49	2167.68	2168.63	1820.29	2336.55	2562.69	2339.74	1608.12	2308.98	2544.76	2726.75	2077.61	2392.69	4655.22	4849.00	5264.70	5156.24	2839.06	1594.76	5162.20	3936.63	3908.98	2356.00	4668.39	4003.86	5163.17	2665.59	4891.05	5059.81	3154.65	5325.71	3791.05	2574.34	4223.48	4831.43	4483.08	4807.23	3482.67	3151.59	5242.47	4213.05	4694.06	3882.78	5070.34	3629.71	2095.68	4003.34	2923.40	3653.91	3765.22	2951.97	3262.08	3229.52	3809.38	2728.77	3169.03	3632.79	3326.51	4085.95	4851.59	4076.99	3635.39	3581.61	3234.51	3345.43	2180.85	2660.64	2347.36	2194.76	2689.18	3649.87	2971.07	4020.69	3241.20	2647.57	3318.57	3002.63	3396.40	3412.72	3753.07	3643.04	3777.25
"200593_s_at"	193.26	229.99	216.68	482.64	579.02	247.38	335.82	341.53	430.79	289.43	372.85	396.03	405.76	447.34	382.39	282.01	223.95	342.45	207.17	207.27	237.98	214.73	273.89	747.36	397.10	420.71	390.29	415.92	212.47	693.03	300.77	364.78	421.09	563.44	888.93	809.57	551.12	848.40	668.53	601.11	455.96	311.64	591.78	312.80	608.69	708.36	723.36	697.46	505.51	886.83	858.66	833.64	1009.67	1017.16	478.30	150.42	511.81	626.44	534.39	387.74	486.45	557.09	524.89	565.71	424.17	564.86	458.09	540.39	768.76	597.17	343.51	293.91	553.29	488.40	311.99	478.47	280.49	218.63	411.45	216.19	685.95	296.23	310.83	320.16	362.40	401.10	442.51	301.43	323.78	337.94	380.88	323.55
"200594_x_at"	622.38	455.17	729.54	944.28	1268.51	767.75	877.77	1062.39	1028.23	906.85	1073.53	1009.18	1040.24	1086.41	1087.86	854.48	743.15	980.53	661.15	595.83	635.76	796.77	453.85	1614.83	720.80	1042.69	1146.50	511.74	531.93	1522.36	1094.77	1156.22	1128.78	1434.54	1650.29	1648.86	1290.73	1231.93	1693.35	1377.21	1390.27	898.09	766.52	1128.91	1764.06	1537.34	1675.19	1454.82	1223.01	1825.69	1588.46	1651.25	1709.44	1783.81	1317.73	623.74	1491.62	1659.06	1532.67	989.17	1428.85	1646.23	1233.59	1293.54	1339.31	1370.93	960.65	1131.71	1276.74	995.83	991.66	647.33	988.80	1065.29	705.83	1004.93	692.60	708.62	904.79	755.40	1381.32	631.02	666.21	828.25	703.77	974.24	1080.62	815.38	995.66	704.50	828.80	740.02
"200595_s_at"	202.48	510.70	229.23	307.62	431.85	287.67	308.05	356.47	315.68	247.11	264.22	233.19	254.45	231.71	372.30	305.88	381.24	274.78	286.01	369.84	338.66	361.34	424.69	543.33	765.70	642.53	741.73	567.15	468.60	349.07	778.37	525.46	253.69	670.61	445.70	377.27	581.63	400.84	658.07	651.77	676.60	487.06	959.68	672.45	615.22	520.92	662.94	551.06	489.59	592.04	329.98	467.30	501.43	407.90	503.67	338.03	521.68	363.67	462.98	391.41	264.24	313.75	285.56	385.38	224.74	419.46	402.28	357.73	556.66	491.55	501.88	310.40	369.61	509.99	184.78	255.43	127.45	416.53	304.79	328.73	406.56	369.35	329.03	525.71	299.18	449.19	340.68	474.47	443.22	380.87	410.56	338.17
"200596_s_at"	188.18	194.89	325.67	295.49	381.24	279.68	301.80	324.07	344.80	366.16	456.50	564.41	400.99	319.56	364.67	331.70	198.80	378.31	182.29	551.89	538.19	247.27	397.18	646.79	761.74	1016.99	1120.90	536.31	199.16	496.43	230.89	212.09	786.30	244.69	789.83	689.80	707.41	643.79	707.03	607.01	1180.24	241.46	428.92	211.73	1031.38	897.72	505.26	805.27	765.49	587.39	544.27	829.73	691.86	550.86	508.72	135.21	434.80	343.57	478.66	524.79	484.92	731.45	279.94	557.65	533.39	315.67	462.05	746.36	694.25	396.59	805.60	535.90	688.40	749.33	351.42	362.74	319.65	425.26	423.82	316.39	642.42	354.25	528.56	607.35	396.69	602.49	468.65	726.99	531.55	596.90	381.63	497.88
"200597_at"	149.23	185.59	135.02	135.84	156.25	145.03	152.27	155.25	136.50	137.61	145.14	138.07	145.83	139.16	136.64	123.52	130.40	139.11	127.62	168.00	170.16	157.18	198.75	193.62	290.08	306.24	298.78	189.48	311.38	162.09	222.44	215.42	230.34	211.82	266.99	167.64	197.78	192.65	236.71	197.54	274.25	210.94	428.21	237.85	201.01	223.73	230.04	160.89	230.36	254.97	174.85	220.49	231.24	166.94	225.24	96.84	127.96	103.69	119.04	93.88	88.08	89.08	102.65	93.98	73.57	109.02	221.89	126.59	210.76	214.64	169.57	148.59	178.46	257.39	161.82	135.17	146.61	176.38	165.74	151.96	186.94	178.85	190.16	212.35	155.22	176.97	142.96	186.89	158.79	186.91	150.24	168.05
"200598_s_at"	55.12	71.48	173.18	457.81	527.72	514.07	380.10	524.65	459.90	446.28	446.58	533.62	457.52	386.29	279.03	270.76	149.67	191.45	144.63	270.49	240.55	185.37	67.40	514.96	418.15	369.73	394.77	91.12	118.04	799.30	245.75	166.74	1107.26	251.74	982.99	1415.21	589.63	1375.16	642.34	331.76	524.16	155.20	127.77	161.51	1188.26	872.63	1463.29	1379.93	1881.34	1733.77	2579.87	1473.79	2211.43	1545.98	885.16	109.66	623.13	771.61	796.73	1069.59	808.93	988.66	711.63	1177.85	1239.42	755.77	534.12	1259.07	628.47	764.60	388.05	311.21	684.17	317.39	733.09	494.62	596.43	251.35	629.80	462.67	507.66	382.97	351.13	257.51	266.23	345.79	386.69	348.36	304.84	367.33	254.22	571.70
"200599_s_at"	1142.26	2055.43	1426.20	1694.03	1649.19	1785.73	1365.68	1440.21	1476.75	1769.63	1590.77	1401.39	1576.56	1351.21	1180.11	1519.37	1246.92	1397.29	1336.13	1635.49	1452.24	1405.19	2701.56	2962.95	3696.82	3265.84	3862.40	4445.56	1790.48	3473.00	2535.72	2920.53	3470.36	3982.11	3296.33	3531.38	4278.22	4013.05	3247.53	3747.48	2666.97	2572.14	2599.25	3173.70	2840.21	3029.48	3316.81	3904.01	4374.08	4306.96	4676.66	3068.48	4528.58	2863.51	2967.89	2735.79	2173.30	2286.39	1713.61	2724.83	2591.82	2615.60	2307.67	2346.26	2486.53	2181.84	1576.50	2847.35	1626.05	1685.78	2699.28	2621.16	1482.18	1265.00	1395.64	1394.32	1067.02	993.22	1557.05	1819.82	1560.71	1868.06	1620.48	1636.50	1605.21	2140.64	1926.82	1977.39	1831.94	1801.60	1329.48	1577.98
"200600_at"	277.33	85.00	666.15	958.37	954.97	787.80	597.62	665.62	699.29	872.08	821.32	767.90	735.28	702.09	888.95	790.19	585.79	682.43	581.18	520.74	492.94	731.98	124.57	2100.00	934.73	1011.53	1014.12	351.44	273.05	2151.94	1482.77	1946.65	1664.34	2077.01	2158.05	2199.64	1902.41	2508.36	1863.66	1974.99	1548.27	1020.17	666.22	1454.03	1686.59	1667.96	1774.65	2051.60	1763.88	1601.48	2151.47	1842.37	2457.69	1845.86	1821.04	727.79	1243.96	1231.72	1257.28	649.43	1219.73	1295.61	1052.39	1089.13	1288.77	926.66	193.73	1416.69	209.79	115.28	1329.40	599.71	147.31	412.67	383.17	729.60	509.85	1008.58	598.90	188.79	994.43	719.30	646.05	544.16	449.95	837.75	1034.68	1085.15	1218.74	824.14	419.24	821.62
"200601_at"	528.87	167.08	694.03	892.91	798.31	584.30	599.47	566.67	518.70	779.48	715.92	1011.42	946.33	826.06	931.22	701.00	880.81	590.20	1172.78	556.01	430.39	725.53	253.76	1473.60	790.45	440.22	688.80	346.50	865.94	1277.43	1711.40	1273.46	1255.23	1190.00	1276.44	959.39	1017.19	1241.20	1377.53	998.42	873.73	1614.10	274.03	1320.85	1430.84	1306.24	939.70	1430.91	1181.55	748.61	832.84	1023.22	1022.98	1001.96	1884.69	845.81	582.01	258.18	414.20	406.47	690.14	702.75	479.60	654.75	928.31	568.86	579.53	918.34	606.99	347.86	390.19	947.12	578.88	608.38	726.62	657.30	792.65	1145.51	593.68	952.77	753.25	538.60	681.64	1013.40	855.64	1202.69	1593.49	1247.73	1607.34	1009.65	468.37	673.62
"200602_at"	1226.98	1172.40	1399.18	1603.76	1952.19	1655.53	1826.27	1885.05	1970.69	1853.04	2456.23	1885.60	1678.57	1586.46	1776.43	1880.18	1714.90	1733.06	1890.39	1393.34	1322.24	1611.76	1085.84	2553.46	2160.59	1835.14	2433.34	2079.71	2393.33	2513.84	2775.90	2882.91	2294.82	2543.26	2926.94	2265.49	2485.69	2255.14	2296.70	2789.81	2163.27	1983.04	2457.43	2144.85	2891.81	2842.76	2694.79	2858.57	3057.13	3265.84	3156.50	1662.07	2119.50	2661.40	1800.62	1520.41	1989.85	2782.18	2653.48	2467.11	2406.74	2567.79	2298.43	2010.46	1640.63	3725.05	1754.94	1701.25	1042.29	853.58	1600.13	1808.69	1174.98	1207.26	1287.47	1828.97	1267.61	1555.46	1644.00	470.84	1188.58	1728.33	1286.90	1370.37	1221.82	1297.91	2062.42	1488.45	1611.75	1318.36	1621.78	1041.66
"200603_at"	627.12	959.50	1083.67	1298.91	1466.04	1586.66	1430.37	1609.59	1488.76	1357.52	1226.57	1053.31	1076.05	742.83	1316.85	1291.57	1434.98	1306.79	1329.21	1305.04	1192.31	1053.41	718.86	2205.93	2199.01	1988.67	2319.45	1441.06	1933.85	1990.01	2061.06	2496.02	1530.94	2300.51	2323.86	2005.24	1980.91	1754.10	2088.23	2436.63	2252.96	1435.37	2336.04	2179.30	2466.09	1696.38	2908.65	2022.53	1606.59	2488.53	1704.41	1720.00	1696.81	1757.48	1924.48	1787.15	2023.32	2385.12	2097.19	1522.96	1802.86	1715.30	2006.04	1904.02	1774.63	2010.36	1082.84	1333.55	824.20	1581.54	1591.57	1660.98	1061.96	1152.04	892.23	1284.69	588.36	1480.52	1106.81	1157.96	1983.94	2323.11	2054.31	1730.50	1641.97	1623.52	1951.87	2093.19	1925.61	2021.92	2042.94	1809.65
"200604_s_at"	103.97	126.21	155.38	439.43	543.90	319.30	294.07	348.63	288.41	296.62	302.80	403.92	401.80	441.40	223.03	209.51	155.10	204.83	116.05	180.50	170.65	98.05	139.17	248.57	246.65	255.58	227.92	376.07	137.68	419.87	136.84	178.02	134.03	249.04	688.20	767.27	278.05	843.77	223.63	292.28	264.06	162.22	149.53	133.92	311.00	159.99	764.10	350.40	111.60	559.75	787.46	608.83	824.57	832.55	152.11	171.28	267.11	438.11	672.08	446.87	391.68	503.61	833.17	857.14	602.68	372.01	215.79	490.41	349.65	137.54	352.08	161.88	486.16	360.18	414.39	618.84	297.23	279.25	578.32	163.90	1213.72	500.33	944.77	248.31	237.78	213.01	191.05	280.09	247.66	340.02	440.43	993.14
"200605_s_at"	325.15	158.73	615.18	1059.14	1273.03	733.37	934.68	938.49	972.79	1152.16	1086.72	956.02	928.25	851.75	828.88	735.87	591.85	678.13	408.03	611.13	683.72	373.80	292.05	1227.12	312.84	736.63	713.50	195.93	84.71	1430.39	309.00	787.96	614.99	703.19	2587.81	1858.08	871.51	1291.13	1433.11	1077.66	1209.52	130.38	179.38	484.21	1575.75	747.73	1812.57	998.26	718.02	1732.97	1548.45	1426.38	1745.77	1629.94	736.98	187.71	1275.61	1275.58	1334.42	1461.25	1699.17	1512.84	1834.17	1836.17	1632.48	1324.82	617.87	1449.09	746.88	1163.02	1132.50	469.75	1115.43	774.18	950.41	1277.40	567.07	803.91	1159.58	725.50	1948.60	1335.65	1840.02	519.35	531.39	555.00	532.55	917.00	553.95	1034.26	1141.11	1683.56
"200606_at"	417.15	610.76	537.79	740.61	677.86	514.09	647.38	630.44	613.97	523.20	323.22	496.55	516.18	538.14	537.88	611.68	495.18	499.30	562.00	605.77	671.25	519.25	532.62	89.94	466.20	990.17	549.26	168.39	374.17	471.11	567.20	545.90	45.34	243.18	39.27	751.70	112.76	486.70	572.49	46.66	50.21	369.79	773.72	534.90	105.43	296.52	907.95	591.26	358.81	3873.57	872.55	756.85	1802.72	553.89	295.25	795.11	395.25	484.81	1284.87	485.60	808.42	825.94	358.52	473.58	384.49	1291.91	209.96	755.37	338.61	369.15	399.68	1242.85	490.91	599.83	1057.54	582.78	587.92	770.02	416.96	885.75	711.60	698.72	586.78	1344.21	1266.48	1303.71	708.05	1123.32	788.76	828.78	857.80	1038.50
"200607_s_at"	849.65	849.79	687.68	605.31	536.09	593.46	611.64	666.35	559.78	720.85	745.02	661.61	614.04	694.85	484.86	476.51	408.90	485.64	1772.50	564.40	470.76	500.59	784.64	1257.93	790.99	692.61	776.58	1269.74	1726.56	1243.49	756.28	716.47	2829.09	508.27	1132.83	832.83	650.53	1182.28	648.58	294.07	767.21	1128.37	882.02	693.55	1251.02	941.57	803.64	888.67	996.05	860.65	764.95	726.81	756.64	801.08	1067.59	928.18	580.94	667.44	757.53	495.84	1066.80	686.29	571.74	678.58	869.54	573.61	664.37	703.14	518.68	598.16	690.38	571.68	545.45	632.64	675.18	734.53	904.67	581.59	587.32	602.78	674.57	1022.77	849.79	743.19	872.24	584.02	595.97	624.81	683.49	807.05	775.40	604.96
"200608_s_at"	159.40	292.43	324.77	464.99	466.20	426.36	434.41	427.79	429.22	410.70	433.17	335.86	337.45	457.15	398.57	403.45	402.91	309.82	313.36	379.64	372.13	272.55	264.43	598.46	542.12	594.41	488.84	251.17	361.83	498.04	713.00	468.02	461.54	656.37	435.25	611.96	473.63	664.70	713.01	576.15	656.03	560.12	655.16	588.45	632.32	619.15	692.95	466.00	665.44	718.66	738.01	730.11	829.34	728.64	429.68	262.54	318.34	482.74	327.66	375.13	200.93	251.10	280.81	369.63	190.38	374.73	816.28	538.50	639.73	696.54	525.42	475.52	461.84	1076.08	504.51	485.53	349.92	456.54	353.27	671.14	561.30	464.86	346.07	405.36	345.12	433.95	491.44	475.62	473.38	457.55	352.93	433.31
"200609_s_at"	598.15	602.24	484.60	770.42	1246.26	625.29	631.42	655.41	708.22	609.71	682.64	642.52	721.80	698.71	736.56	601.85	636.27	694.70	591.94	619.71	615.75	666.34	888.94	1398.16	1101.56	1258.99	1344.56	1077.71	556.86	1279.16	691.54	981.34	582.44	1291.43	1211.79	1206.95	980.59	1535.57	1199.59	1230.31	1270.62	926.52	976.57	923.84	1085.63	979.14	1629.44	1138.02	970.84	1367.83	1111.98	825.73	1136.88	846.19	1011.25	554.42	1029.60	821.82	776.71	869.47	1089.32	834.46	1011.17	787.79	904.91	941.46	1116.73	934.66	1278.45	563.51	1002.57	735.99	892.54	852.05	1190.56	827.71	886.30	952.72	799.31	1143.10	1306.52	992.12	1077.60	951.70	1035.31	1272.86	711.67	887.93	1025.70	1065.59	1153.75	894.80
"200610_s_at"	561.78	660.69	603.71	873.37	1033.62	662.48	788.04	794.90	796.49	642.96	701.18	710.92	708.96	690.09	963.65	627.37	864.19	769.55	683.79	781.56	709.04	819.33	766.86	1673.31	1370.86	1818.20	1614.16	1746.35	995.85	1572.70	1601.92	1687.42	1212.67	1982.87	1004.19	1206.76	1636.25	1877.35	1748.14	1358.40	1528.28	1820.66	1459.24	1599.59	1300.94	1618.79	1375.48	1721.19	1608.67	1472.39	1535.52	1507.79	2015.33	1828.25	1280.17	1177.46	1259.79	1350.78	1031.75	895.55	636.86	857.59	1363.86	879.30	514.89	1087.89	1288.40	1315.53	1592.50	889.23	1024.91	834.48	1290.19	1434.20	474.06	734.68	653.54	815.47	961.79	827.68	1105.08	663.26	807.71	812.18	683.71	1145.10	1134.73	1227.99	1276.01	831.10	736.27	680.56
"200611_s_at"	404.77	272.18	399.61	576.44	827.89	499.29	475.90	517.00	451.57	457.63	476.49	570.62	656.37	555.56	561.49	439.61	435.35	506.21	432.31	419.29	378.67	506.02	302.28	948.29	737.62	656.55	663.25	678.00	550.31	855.62	561.12	705.62	643.94	767.71	972.12	1011.82	634.68	1192.51	745.57	830.75	819.68	745.35	544.73	650.34	924.97	850.01	1208.58	945.23	750.41	945.51	1041.10	841.95	890.48	874.68	901.14	371.29	741.61	500.71	572.70	642.93	660.21	723.64	678.78	678.24	890.60	610.34	764.26	931.89	1220.71	354.45	615.72	575.65	806.92	524.25	1135.24	742.45	760.52	722.52	747.89	798.36	1130.61	662.13	787.90	699.62	735.93	765.95	553.94	639.36	726.93	672.28	738.33	740.95
"200612_s_at"	143.30	145.28	181.79	295.79	317.78	413.46	389.69	208.61	340.14	312.00	315.35	301.01	352.72	247.94	208.40	167.09	182.69	161.42	170.57	147.56	151.10	204.91	121.18	192.79	138.96	149.31	133.71	134.11	211.19	140.40	157.75	198.83	400.58	416.61	448.63	340.20	690.85	603.81	174.04	157.94	148.98	158.45	123.75	155.06	267.99	470.18	517.82	581.44	444.84	677.64	501.43	486.36	454.77	301.86	406.57	165.54	318.09	899.16	472.27	319.59	493.63	403.46	418.35	707.54	379.88	412.56	199.34	239.43	235.27	110.89	113.54	128.75	242.77	316.76	324.10	430.36	297.98	507.74	397.04	317.81	843.24	474.40	380.41	421.26	477.12	480.21	454.70	481.69	642.11	560.55	462.90	425.43
"200613_at"	352.03	78.48	462.37	540.57	527.25	506.71	412.61	461.23	432.54	473.02	492.37	514.20	549.90	475.77	460.21	416.95	395.95	454.04	432.80	276.52	262.82	422.71	97.65	1112.15	413.52	290.28	383.41	236.28	310.77	862.13	934.28	1301.58	976.34	1177.08	1088.72	1076.10	1660.94	1331.94	685.15	942.95	705.22	1578.70	168.67	977.89	883.70	862.46	867.36	1627.48	933.52	1723.47	1716.68	1562.19	1924.04	1804.20	943.88	554.21	465.87	566.29	800.82	966.53	887.34	818.86	1161.22	948.10	1342.91	721.76	506.29	727.60	930.55	537.08	375.60	295.57	903.15	579.40	618.88	701.91	358.08	425.16	783.87	577.49	589.88	414.87	415.74	432.33	421.88	467.02	540.40	448.27	545.96	441.23	428.55	467.70
"200614_at"	1113.08	1557.84	1575.34	1634.09	1634.07	1918.67	1486.71	1554.71	1617.65	1517.96	1363.79	1388.15	1604.14	1390.22	1556.58	1643.72	1493.01	1727.42	1305.72	1434.17	1547.65	1264.11	2091.97	3002.10	2404.53	3023.78	2648.05	2975.55	1256.89	2645.21	1953.41	2485.20	1473.49	3513.21	2252.64	2342.53	3366.58	2936.94	2799.50	3459.85	2820.51	1894.80	1677.05	2292.30	2196.34	2511.63	2699.24	2968.54	2265.73	2466.83	2986.05	2362.44	2903.74	2069.98	2441.00	2156.33	1853.71	2097.91	2233.01	1430.48	2361.46	1931.71	3167.38	2166.72	2538.06	1783.33	1431.70	2237.26	1832.64	1981.96	2599.70	2391.71	1617.86	1573.88	1002.58	2242.38	917.63	1584.36	1726.03	954.18	2477.55	1752.24	1646.74	1528.39	1835.03	2062.86	2057.88	1908.32	1945.05	1918.03	2056.48	1885.91
"200615_s_at"	140.31	129.19	118.24	168.28	196.42	209.47	164.34	142.29	167.10	184.62	149.65	166.25	172.96	157.56	149.73	136.22	122.95	130.85	115.62	140.66	144.10	148.09	179.19	221.62	231.31	226.19	236.68	260.49	174.35	249.04	173.79	187.79	172.55	291.26	217.28	293.07	309.91	324.48	184.30	280.87	275.12	136.33	148.66	151.13	221.09	269.16	262.62	205.24	144.22	316.08	283.91	201.22	319.74	233.99	169.42	152.23	145.83	256.24	188.64	166.24	210.17	181.16	250.15	211.10	231.30	205.24	94.92	200.31	169.68	81.35	304.26	169.05	125.36	139.17	187.06	296.60	174.44	272.11	281.78	155.12	499.54	313.07	293.75	224.31	204.08	205.01	165.67	227.18	252.37	264.99	284.84	293.30
"200616_s_at"	131.33	121.77	196.60	137.48	117.19	247.17	138.57	171.57	202.94	277.57	221.49	268.15	244.17	250.32	175.23	263.17	167.18	132.72	191.99	210.34	161.97	135.55	113.37	600.64	476.70	323.39	437.99	286.11	219.22	608.60	390.34	322.85	1057.24	413.27	570.93	505.97	408.57	314.85	389.38	528.12	395.22	213.05	165.52	335.56	533.23	583.69	327.10	912.15	983.22	293.91	1702.61	651.37	524.57	697.88	805.80	246.88	118.75	165.70	124.58	271.35	334.15	409.66	157.08	394.38	438.05	174.04	177.18	291.44	207.81	249.84	204.53	175.88	212.13	150.01	566.35	275.10	427.86	301.92	297.56	493.97	227.17	201.14	196.10	307.39	284.64	336.47	488.94	368.09	374.66	408.90	167.66	258.59
"200617_at"	362.56	188.00	509.51	501.43	440.06	524.38	382.66	424.75	411.25	526.99	384.90	465.74	512.87	483.50	395.48	621.13	391.87	429.65	448.93	433.24	419.37	456.54	226.63	1572.29	943.32	974.81	1411.33	581.72	489.08	1586.20	1185.61	2130.29	1121.16	1173.62	1288.78	820.88	1654.21	1174.30	1059.99	1231.68	662.43	624.42	511.36	957.29	900.02	814.19	792.48	1050.25	873.40	702.09	1980.96	993.34	1045.17	980.92	915.55	1123.93	273.90	472.17	415.82	584.80	642.80	861.09	662.49	793.54	965.73	520.15	280.12	284.99	267.53	194.52	557.35	268.76	234.35	304.66	608.06	510.70	562.48	417.09	544.43	703.97	454.45	438.26	343.75	388.57	421.94	467.36	488.14	451.57	500.20	507.49	352.75	419.89
"200618_at"	381.52	513.13	607.18	709.57	622.79	597.32	628.50	498.53	559.24	545.74	452.29	437.56	597.40	512.56	711.08	529.57	604.90	447.60	502.82	599.91	605.69	707.71	444.15	1193.23	1585.48	1571.31	1456.99	1475.43	1361.50	1150.91	1345.28	1076.60	1147.95	1643.33	1063.46	1078.64	1314.10	1762.52	1485.84	1516.45	1495.44	1382.91	1421.79	1440.26	1115.78	1387.35	1504.22	1259.34	1284.32	1589.49	1002.47	1150.34	1413.39	1281.27	1656.88	1207.54	1003.10	1424.50	982.46	939.28	1069.71	1030.70	1200.55	1296.86	1185.93	1261.04	836.85	1790.18	680.70	462.39	1182.23	1036.66	629.46	744.23	291.89	395.63	216.37	445.81	428.14	369.89	466.53	319.63	252.68	417.09	295.41	482.16	749.87	642.25	695.41	325.17	305.19	277.66
"200619_at"	378.34	445.40	355.39	385.57	418.64	493.96	444.56	411.28	437.58	345.51	346.65	369.12	390.93	298.57	426.99	404.32	458.60	397.55	421.70	510.26	431.41	513.94	519.26	905.52	1034.42	1010.50	989.36	1182.75	896.83	599.92	815.32	800.36	429.44	981.40	456.22	522.98	945.18	767.13	774.09	827.55	1144.06	957.78	1148.15	920.28	652.77	518.26	753.59	678.40	749.28	784.24	677.06	754.14	564.96	728.03	836.32	518.06	495.36	933.42	554.57	447.47	359.15	337.26	460.62	415.76	334.54	492.69	623.92	389.38	573.74	354.12	585.15	735.99	425.43	463.27	443.28	370.29	391.21	536.53	332.68	596.35	521.02	385.00	351.16	488.12	395.36	522.07	555.57	546.86	635.64	484.92	403.42	434.15
"200620_at"	866.98	1377.34	1014.03	1144.43	1132.23	1188.22	1044.48	1166.64	1099.14	1019.40	1019.62	1013.33	955.54	1027.33	1063.59	1046.23	908.44	990.83	869.51	1099.16	1145.24	905.26	1550.08	1919.57	1895.08	2011.90	2108.37	1953.43	891.84	1746.39	1373.33	1902.26	1042.44	1543.24	1427.77	1539.20	2333.24	1894.61	1518.69	1402.79	1836.70	913.00	1629.39	1411.41	1648.33	1119.26	1292.90	1522.10	1730.17	2340.51	1870.38	1378.55	1632.75	1802.69	958.20	686.52	1243.06	1628.22	1403.39	1502.97	1027.57	1204.93	1163.15	1193.56	1085.59	1263.50	765.58	941.57	1229.03	1388.03	1361.53	1588.40	1466.30	1178.90	906.43	1950.75	694.99	709.19	1214.82	781.19	1520.28	1131.44	879.66	1015.15	1074.66	1093.95	1271.73	976.32	984.90	843.15	1435.72	837.91
"200621_at"	426.83	333.36	394.50	536.03	899.79	449.69	544.08	528.72	578.01	408.08	615.34	556.72	514.89	433.35	767.54	470.41	809.61	439.45	789.62	609.19	484.49	693.71	305.30	672.84	853.61	472.68	408.17	483.49	639.89	701.40	608.37	1058.81	586.65	741.85	402.73	793.58	572.47	1336.50	2145.72	1074.47	736.36	841.08	615.05	1111.21	804.74	792.74	504.08	680.78	413.87	566.92	630.95	780.86	773.85	538.20	850.78	317.35	1459.29	306.76	209.07	244.55	197.14	289.59	184.64	302.39	199.85	278.25	222.85	380.02	422.67	401.48	488.21	347.80	389.49	301.63	329.55	496.77	278.38	365.28	405.90	293.38	391.60	308.82	258.03	385.59	377.73	525.45	812.22	607.38	681.71	292.46	295.69	348.82
"200622_x_at"	234.34	307.47	259.45	302.97	246.66	321.97	231.63	244.47	249.74	252.40	200.78	270.63	253.99	298.87	277.81	253.37	224.52	216.16	212.33	235.55	236.42	175.47	263.90	608.47	775.29	597.57	632.29	666.50	529.91	631.40	861.40	402.29	452.76	859.74	409.25	606.57	477.74	641.63	563.85	488.56	833.93	540.84	593.86	672.98	415.53	471.97	874.68	545.56	516.97	622.93	790.68	695.66	732.11	1521.92	720.94	202.68	196.09	155.46	249.26	211.47	212.78	199.74	214.82	276.16	242.52	179.91	340.58	248.92	326.30	215.94	453.52	202.84	234.72	205.91	470.76	362.57	321.67	423.04	374.68	385.85	514.81	296.24	361.01	631.89	594.86	440.04	327.11	404.11	374.57	341.17	460.44	531.18
"200623_s_at"	240.68	449.00	386.16	389.39	318.14	353.85	278.44	295.97	283.95	368.63	303.76	377.77	348.86	414.82	397.74	335.78	359.28	263.36	448.86	348.33	329.91	253.02	378.80	1145.76	906.04	843.80	1006.84	876.08	679.70	718.91	1260.11	805.32	691.02	860.50	951.82	644.57	710.06	707.08	651.31	647.21	715.35	1245.55	1125.76	1249.89	766.99	485.35	884.52	733.59	762.75	1098.11	1174.66	1180.42	879.94	1659.15	870.05	327.31	422.04	205.44	348.41	332.87	271.61	328.78	301.88	526.03	419.56	328.24	562.65	380.74	496.69	233.74	632.94	396.38	424.78	526.38	540.02	433.82	483.55	473.07	303.92	695.89	626.92	267.33	315.77	497.43	411.99	592.97	488.44	523.87	593.33	409.58	323.42	649.53
"200624_s_at"	248.33	219.32	305.19	604.22	790.62	473.98	530.57	461.91	543.07	506.02	509.42	462.96	495.91	446.76	440.95	360.69	330.19	406.40	198.00	347.80	407.65	269.56	322.80	615.32	317.38	628.35	460.94	223.56	214.25	817.98	211.83	326.67	435.71	487.91	924.47	1103.48	521.98	966.52	818.76	440.44	620.20	159.13	335.32	287.77	873.47	544.91	1146.40	576.26	381.11	1263.98	1098.75	1025.47	1039.12	1355.68	317.43	158.07	814.23	777.10	894.18	908.43	520.10	540.90	633.02	888.47	512.46	788.61	536.34	569.24	734.32	902.28	600.16	304.56	700.66	559.61	359.08	515.32	263.36	380.19	616.36	405.19	890.45	633.97	567.37	326.01	317.80	388.53	418.61	440.05	380.64	451.02	461.05	542.93
"200625_s_at"	498.19	989.01	517.65	548.48	665.62	596.83	518.65	529.54	549.62	509.57	451.91	500.81	610.72	532.22	673.46	611.65	657.87	601.44	538.76	597.97	535.18	741.43	1071.07	1717.41	1597.17	1755.54	1506.62	1593.89	657.94	1504.07	1715.98	1471.96	1078.42	2048.68	1153.85	1483.12	1857.41	1595.28	1550.08	1714.77	1340.92	1506.31	1574.53	1630.41	1232.34	1415.91	1228.48	1618.35	1658.50	1425.94	1668.46	1435.58	1936.47	1250.40	1531.17	791.19	961.86	1005.89	918.43	1089.17	818.95	681.38	833.80	964.50	1056.29	917.12	751.99	3052.54	1507.74	977.37	1452.90	969.83	1203.14	1140.21	334.46	653.68	275.71	511.10	478.88	428.07	589.33	445.79	350.82	672.67	644.53	688.76	647.14	695.01	688.31	442.97	520.09	378.81
"200626_s_at"	414.97	541.77	370.94	692.13	919.86	609.62	566.97	666.08	622.41	501.84	653.15	416.22	485.95	574.66	651.11	583.45	539.03	490.50	392.99	491.26	569.24	511.67	620.83	1042.35	820.52	1198.10	988.68	613.16	206.56	1112.23	702.24	808.38	486.69	1233.00	847.60	1031.30	892.50	1241.41	1347.78	696.71	1055.60	358.28	776.52	892.46	991.58	650.74	1214.04	693.32	531.36	1350.02	1078.81	1181.46	1020.28	1483.33	478.62	440.96	938.10	919.74	803.26	938.71	681.85	560.54	732.83	786.19	471.86	779.35	569.64	600.62	819.61	1042.70	819.34	711.56	710.31	722.48	350.67	618.74	267.93	708.58	580.40	596.36	894.85	629.86	593.16	393.69	339.87	688.18	702.84	596.12	734.27	555.08	546.32	603.14
"200627_at"	442.49	688.58	705.73	996.51	1211.97	812.96	743.25	907.01	999.63	831.10	897.12	900.43	899.32	756.40	928.31	824.82	787.43	739.57	712.70	784.81	845.81	619.17	908.20	1632.63	1387.79	2073.97	1649.28	1313.68	385.50	1764.89	1363.54	1541.37	880.40	1939.75	2099.50	2054.06	1431.61	1877.71	1926.47	1115.45	1684.83	1027.12	1248.32	1589.63	1932.40	1637.03	2171.64	1658.73	1306.76	2071.80	1859.19	2121.31	2015.37	2293.68	1120.70	963.22	1463.77	2216.37	1265.89	1511.40	2001.95	1916.17	1207.97	1475.99	1866.83	1659.89	1470.20	1282.84	1755.11	1852.96	1483.52	1243.99	1608.80	1779.52	1005.52	1062.70	1238.28	933.18	1252.54	1216.84	1320.69	1007.70	1242.68	811.93	738.45	1041.03	1060.03	1042.63	1155.87	1139.66	784.08	1292.80
"200628_s_at"	212.79	153.43	241.52	256.34	378.32	303.14	265.96	264.13	275.69	267.99	274.12	280.79	437.85	338.63	238.09	226.90	171.45	250.95	183.21	180.70	168.77	192.41	161.28	673.54	194.96	202.55	227.93	220.30	246.91	376.28	271.70	306.04	204.69	498.94	496.03	1097.86	567.34	489.20	599.63	343.20	328.27	253.60	167.56	469.63	465.82	376.30	509.73	262.64	630.02	349.56	537.21	851.04	1004.23	605.78	207.03	107.97	328.52	238.62	203.05	241.65	212.56	254.03	229.66	214.32	258.83	235.64	181.44	611.11	270.30	105.28	247.59	123.01	201.11	182.41	246.95	315.28	171.75	228.37	276.37	299.66	429.66	436.72	379.11	213.10	235.66	309.72	281.47	315.03	316.38	276.27	255.74	274.60
"200629_at"	245.38	279.74	206.29	215.18	290.64	270.87	218.95	228.39	226.18	199.93	184.07	189.88	328.38	181.81	287.04	231.19	289.00	257.13	281.15	317.81	276.95	353.85	307.62	894.77	853.03	620.97	606.94	787.34	485.14	387.21	1168.46	646.16	212.69	1219.79	382.86	926.48	945.38	475.19	1078.36	631.27	627.23	1218.86	705.58	1368.45	442.69	543.79	547.11	251.46	1460.96	355.71	443.10	772.39	772.80	484.56	468.37	275.72	369.31	230.26	184.06	228.04	159.81	181.35	227.42	176.28	172.23	235.56	150.15	462.43	199.63	121.71	434.27	370.12	170.53	173.02	172.51	222.37	133.25	388.36	192.02	406.50	259.28	318.51	211.20	244.66	181.10	423.98	320.07	444.06	545.62	310.54	149.20	130.70
"200630_x_at"	599.36	536.39	990.19	1171.86	1269.74	1048.27	995.65	1047.16	1251.22	1172.42	1450.47	1465.09	1362.22	852.97	1190.04	1218.32	1190.47	1136.35	1497.75	1077.16	966.41	1344.68	679.84	2421.17	2483.02	1767.61	2204.28	1866.98	2870.70	2062.61	2788.68	2504.77	2422.32	1752.69	2834.28	2457.31	1855.66	2126.70	1964.89	2129.09	1947.09	2865.81	2440.45	2045.59	2484.68	2294.97	1882.70	1958.38	2856.72	2609.40	1815.70	2113.83	1784.55	1849.83	2120.85	1932.31	1554.61	2028.90	1599.01	1911.42	2149.66	2157.63	1698.02	2202.64	1972.25	1582.50	1865.30	1987.76	1798.77	1255.69	1556.66	1728.45	1284.67	1533.40	1153.74	1603.73	905.60	1371.83	1343.24	1678.19	1358.35	1322.08	1590.68	1836.47	1739.91	1892.75	1876.73	1631.50	1946.84	1390.33	1315.78	1141.48
"200631_s_at"	566.73	548.71	649.69	700.41	859.86	740.47	763.29	789.03	745.11	675.21	653.21	686.03	784.58	622.65	690.13	659.78	717.20	750.70	620.63	708.18	755.48	782.54	808.91	1409.08	1274.02	1589.13	1773.82	1251.09	1118.97	1238.12	1181.46	1527.77	682.67	1176.18	1480.54	1476.86	853.08	1185.00	1389.52	796.38	1590.54	1168.27	1543.12	1106.68	1444.33	1360.74	1590.06	959.22	1070.75	1631.07	903.27	1340.04	1233.38	1311.06	919.51	532.89	918.16	1509.91	1133.34	1151.21	678.28	964.62	773.81	1542.15	963.69	1022.75	1204.86	828.02	1291.42	897.22	1027.86	1154.59	732.22	1111.87	667.70	865.99	591.51	726.73	839.19	1055.48	885.98	736.54	973.97	839.96	741.73	947.45	787.77	956.76	924.70	911.37	825.46	786.02
"200632_s_at"	1125.39	898.39	1660.32	1812.78	1332.20	1085.41	1600.92	1181.72	1767.93	1867.81	1519.07	1311.80	1460.07	1599.59	1645.77	1180.40	1784.73	1200.70	1747.01	1612.60	1605.34	618.74	976.77	5480.56	5116.05	5124.71	4031.50	6055.72	3449.95	5356.70	4813.33	6288.62	3668.49	4866.09	5765.03	3552.83	6197.82	3879.53	2802.35	6712.84	5163.99	2995.13	4842.33	4616.97	5182.33	1810.59	5920.23	4036.41	3634.58	4566.76	4480.95	3143.21	5331.21	5593.55	4804.97	633.59	1011.08	1735.01	702.82	1028.89	1236.22	1033.33	1166.04	910.26	2362.01	949.94	519.32	873.48	619.97	1013.41	1055.83	2614.87	971.95	1753.42	1284.99	2492.11	937.75	652.34	774.23	2094.12	1031.90	552.60	651.22	1746.87	1178.81	989.72	3262.82	1034.07	1264.46	609.58	837.53	790.13
"200633_at"	3443.83	3828.05	4710.29	4448.28	4355.60	4785.01	4611.50	4675.45	4246.32	3481.23	3919.06	4008.32	3544.01	4281.00	4199.97	3905.11	4139.35	4175.91	3692.70	4345.53	4436.29	2963.17	4505.61	6611.78	5526.45	6768.30	6568.07	6797.32	4032.16	6475.31	5903.52	6970.32	3538.80	6616.69	5246.40	6133.76	5902.77	5895.36	5443.03	5954.59	6617.37	4796.38	4949.06	4918.78	4114.72	4965.57	7431.82	6661.70	5281.43	6694.89	4993.63	4257.20	4927.04	6302.91	4329.48	5410.32	4259.48	6485.11	4727.36	4928.00	5600.90	5252.15	5653.04	4890.52	5085.81	5059.66	3191.99	3625.13	3814.57	3678.36	4215.31	4474.39	4922.54	4406.79	2796.04	4195.18	2985.30	3144.34	3081.05	2852.31	4606.28	4713.24	4414.63	4210.24	4377.00	4277.45	6279.09	4942.25	4397.88	4681.81	4460.62	4671.20
"200634_at"	587.78	210.28	713.93	1002.47	1015.19	658.66	612.66	630.86	780.90	900.43	662.73	832.80	977.72	923.07	950.58	862.31	808.95	651.45	839.29	652.84	593.24	737.99	332.32	2869.15	2014.35	2107.52	1990.01	1592.02	544.76	2715.55	2298.34	2440.03	1725.38	2898.14	2274.74	2760.44	2640.18	2258.12	1565.19	2559.85	2001.30	2870.85	812.40	2225.16	994.68	2324.71	2145.82	3152.82	1459.99	1883.02	2756.16	2262.17	3508.87	2318.96	2861.63	1277.22	1225.03	1417.18	1282.56	1537.40	1978.62	2037.66	2127.77	2610.59	1659.47	1603.69	766.64	1652.16	1832.77	951.69	1470.79	470.67	1824.30	1337.08	608.38	958.45	443.94	779.27	695.15	913.71	1546.25	786.03	818.71	750.54	815.34	905.89	827.47	916.19	1149.58	1017.03	717.01	848.39
"200635_s_at"	252.28	222.20	223.70	233.32	217.76	222.97	207.86	245.70	185.27	230.94	190.16	250.43	216.24	219.64	241.34	224.04	180.78	198.26	227.29	185.24	194.02	189.18	195.41	506.44	311.98	360.64	337.96	293.29	310.44	459.97	286.46	314.97	759.66	289.03	293.01	262.13	261.79	269.77	155.68	224.01	285.70	627.45	306.16	266.10	335.68	366.58	272.42	177.48	791.51	572.80	852.15	479.81	733.46	325.30	613.20	239.89	140.99	142.24	200.93	122.12	277.49	267.83	224.07	181.61	316.74	179.48	279.03	180.93	357.55	419.00	142.52	515.89	452.74	500.91	265.96	266.36	388.75	129.86	230.97	204.67	292.85	340.32	234.01	356.21	360.69	281.58	318.08	211.91	266.66	205.29	298.34	301.29
"200636_s_at"	281.95	187.92	386.77	387.30	419.51	322.84	347.29	389.29	373.70	382.24	467.76	436.67	445.69	416.33	416.42	416.71	404.35	393.47	448.75	316.37	353.48	390.53	168.05	1212.25	557.78	1036.48	834.92	242.03	322.21	878.93	588.95	1064.48	683.19	794.34	602.26	371.36	795.18	503.86	304.56	155.54	583.04	1105.07	462.00	639.69	580.61	613.79	434.02	267.93	1084.40	1370.75	1290.85	866.39	1367.14	601.92	890.53	606.25	255.27	263.01	378.13	227.81	904.29	544.20	508.98	318.35	734.27	380.79	559.06	336.66	641.30	556.14	420.47	1165.71	689.13	1117.25	283.61	522.48	636.62	189.85	301.39	355.26	400.89	274.28	263.66	383.46	608.69	470.60	458.79	249.31	359.32	281.93	519.86	255.31
"200637_s_at"	88.50	70.11	92.01	130.20	115.30	91.62	98.25	109.10	98.37	104.59	105.80	149.11	142.11	144.84	106.68	115.91	74.68	97.53	82.42	64.13	68.43	86.77	70.42	205.66	67.03	74.27	57.05	70.72	66.11	205.60	89.90	130.22	307.75	93.58	182.72	125.44	113.68	182.81	64.22	73.13	77.56	94.67	67.64	76.41	185.81	181.90	128.98	84.56	257.65	357.18	601.17	386.69	701.50	282.22	184.98	68.89	71.62	76.78	112.40	64.04	113.22	161.14	111.48	125.98	242.84	96.60	151.67	148.27	303.80	210.25	46.92	92.39	339.42	355.83	137.13	211.63	228.03	69.36	152.06	89.93	184.96	83.07	97.19	139.82	170.86	151.06	149.75	95.64	122.00	90.64	125.05	96.73
"200638_s_at"	119.16	214.13	182.05	606.47	967.09	329.59	368.50	394.14	396.58	309.13	413.29	537.11	554.39	666.24	443.80	332.28	261.16	329.42	200.41	231.90	306.92	278.01	193.95	749.70	479.67	986.54	432.75	263.53	216.12	804.51	256.45	304.85	576.33	540.31	1286.34	1552.87	701.70	1794.77	969.62	552.54	516.22	372.51	430.06	546.97	729.13	601.87	1640.44	859.44	1033.17	1743.79	1577.21	1665.91	2375.95	1803.60	414.97	196.25	1061.51	856.05	1068.38	762.02	661.73	1294.99	797.14	1186.94	887.63	906.31	1754.94	1209.99	1764.35	1014.76	795.16	544.61	1511.03	2501.72	694.16	636.77	493.53	248.31	667.02	713.32	740.40	486.67	588.65	365.30	265.81	264.12	394.36	407.22	397.92	329.48	391.90	696.44
"200639_s_at"	691.80	548.09	694.35	1017.48	920.25	779.22	775.77	795.28	988.31	867.73	926.27	966.82	1098.83	972.22	1197.19	957.26	843.25	834.84	943.34	742.58	628.06	848.54	724.30	2198.72	1207.64	1514.90	1116.75	920.72	775.85	2249.60	1540.00	1607.59	2300.97	2338.04	2357.48	2388.88	2040.95	2507.04	1874.09	1705.14	1624.42	1791.29	1332.89	1970.72	1893.18	1745.16	2243.14	1641.48	2095.90	2255.76	2084.55	1874.08	2711.20	1988.01	1548.55	1349.99	1534.92	1625.68	1699.27	1667.24	1811.10	1826.34	1557.74	1478.20	1828.90	1850.20	2415.62	1784.05	1873.70	1203.73	1227.07	1130.77	1753.48	2925.57	1051.59	961.33	742.34	774.26	957.87	1549.14	1138.52	910.10	994.41	1048.62	846.64	1098.66	1177.38	985.32	1205.90	1091.18	890.81	1061.66
"200640_at"	643.88	213.92	521.78	993.29	1497.98	746.65	710.61	710.78	794.07	763.75	869.66	937.72	1048.39	974.82	1011.28	706.04	562.69	750.34	472.26	515.83	471.57	611.63	413.73	1729.32	413.74	1056.08	664.97	548.11	352.69	2020.96	655.64	986.79	1805.33	1545.00	1957.35	2062.22	1364.30	2776.07	1588.13	1129.07	1204.39	687.15	358.84	1085.65	1688.90	1230.83	2082.02	1234.49	1343.40	2182.99	1962.78	1909.21	3015.23	1995.31	970.34	593.98	1372.32	1367.79	1783.72	1504.38	1425.40	1698.63	1384.06	1460.91	1714.10	1478.53	2297.91	1604.87	2128.59	1097.34	864.93	570.32	1915.99	3301.06	1190.26	918.71	748.50	611.35	999.62	1487.24	1196.58	873.86	1010.41	747.44	622.96	777.61	791.04	908.34	929.43	800.39	841.18	1102.05
"200641_s_at"	186.81	125.77	171.91	460.11	843.18	277.89	306.85	369.50	282.86	274.58	360.43	473.24	431.29	602.61	248.05	228.82	139.21	269.56	147.68	134.68	170.86	191.38	157.45	321.41	138.84	260.29	177.77	176.05	262.37	485.22	142.71	143.15	366.55	158.23	886.03	1046.97	213.62	1333.48	394.04	181.87	202.52	204.61	134.51	202.08	420.71	245.94	1275.87	443.07	392.24	1118.62	1151.48	1235.26	1888.54	1525.55	265.23	106.90	570.80	534.60	721.32	451.21	386.19	923.39	604.17	819.79	567.78	555.85	1215.81	906.79	1374.11	444.69	348.52	134.94	1240.36	2020.54	790.03	548.44	519.03	174.02	680.99	446.38	613.72	449.42	688.75	259.67	188.62	186.94	248.02	258.50	214.25	219.46	395.93	739.47
"200642_at"	1171.07	1830.76	1977.85	1777.98	1653.62	1839.08	1566.24	1418.02	1700.73	1626.16	1318.62	1537.72	1363.81	1638.65	1806.41	1612.71	1585.78	1224.16	1345.36	1926.02	1765.79	937.26	2081.24	2361.15	2370.16	3844.02	2790.51	3994.95	1359.78	2427.85	2496.60	2262.42	1220.39	2380.10	1873.32	2035.13	3352.79	2293.45	2102.86	2655.33	2831.34	2184.72	2086.83	1440.21	1908.15	2633.90	3091.82	3148.59	1753.74	1650.09	2340.32	1795.09	1661.52	3019.81	2025.75	420.90	944.79	1802.94	881.63	999.72	1047.19	821.49	931.23	1255.90	564.51	927.66	1153.04	941.00	1131.34	1142.21	1483.78	2056.69	1062.59	1229.49	741.59	1680.47	639.53	1293.95	1996.78	1216.70	1419.06	1289.37	1068.32	1513.80	1349.19	1207.31	2666.80	1599.11	1549.09	1430.81	1154.66	892.03
"200643_at"	379.17	239.96	402.72	422.42	343.37	365.29	329.71	305.37	326.48	327.00	323.03	349.69	399.22	370.19	435.35	421.53	320.39	392.28	388.52	330.06	352.46	291.78	249.96	728.72	516.00	575.31	434.79	418.70	343.84	780.83	518.31	592.58	729.25	817.89	574.53	572.70	1061.98	987.03	548.04	852.85	592.90	555.28	253.28	634.15	466.14	751.85	419.18	764.97	811.35	622.01	929.86	726.74	785.49	627.01	560.49	383.00	298.86	324.64	300.59	346.60	276.58	266.02	413.69	405.20	325.33	292.35	320.98	597.11	416.48	217.76	509.59	254.00	409.86	428.20	403.22	419.20	438.85	467.29	636.50	371.15	510.30	409.36	451.97	453.98	540.37	449.37	430.23	490.32	558.39	558.15	483.83	421.30
"200644_at"	192.71	186.46	171.27	233.60	348.18	163.89	153.41	142.85	175.07	200.94	176.12	174.47	244.77	181.24	263.98	188.18	216.29	205.56	222.16	215.29	200.71	377.21	431.43	779.67	696.68	571.64	583.76	686.96	798.14	1107.75	750.02	1215.35	843.93	574.10	471.96	657.65	525.44	1023.65	873.59	1057.72	555.15	872.60	521.46	848.80	585.43	863.25	499.62	771.79	810.96	818.54	684.69	480.59	752.43	366.65	797.53	389.65	522.60	211.71	344.86	332.28	533.17	496.25	401.16	424.55	318.91	222.91	824.51	772.31	1053.65	751.87	585.01	498.22	520.80	1360.54	416.12	404.10	524.84	423.89	258.71	331.00	641.46	252.26	267.17	233.42	197.73	793.81	249.20	484.74	424.39	398.30	248.68	290.10
"200645_at"	1226.57	507.74	1724.60	1475.31	1452.51	1240.78	1300.21	1264.98	1327.22	1484.88	1556.92	1533.22	1596.10	1572.94	1605.67	1619.61	1556.68	1653.85	1716.65	1415.45	1418.30	1306.15	1070.23	2941.06	2749.39	2847.03	2430.47	2416.20	2906.72	2950.15	3376.56	3047.63	2361.70	3062.01	2681.78	2926.31	3305.52	2527.16	2555.56	2782.46	2907.39	3036.41	2076.42	2797.39	2488.67	3013.16	2183.17	3112.70	2515.94	2186.04	3061.14	2350.20	2838.92	2783.39	3267.86	2098.75	1656.82	1578.23	1299.69	1957.05	2587.92	1896.62	2349.15	2409.08	2499.02	1161.02	1170.13	1574.84	1975.18	1832.59	1873.71	923.55	1615.85	1389.85	1300.47	2067.90	770.30	1575.96	1394.23	1167.80	2734.30	1793.13	1985.20	1926.17	2063.95	2607.87	2450.00	2106.91	2390.93	2017.76	1612.08	1869.91
"200646_s_at"	117.56	86.53	231.15	279.79	215.34	246.33	166.59	173.10	178.10	214.20	187.93	225.72	246.83	283.90	202.68	205.16	126.87	182.54	154.74	62.07	70.78	109.23	90.92	392.10	82.76	80.80	81.86	114.74	123.78	433.93	174.15	275.71	252.77	220.50	365.78	330.74	392.16	509.31	254.67	181.82	81.58	176.46	102.68	205.32	173.00	283.44	428.16	290.05	202.31	237.34	403.98	514.65	446.85	554.96	203.63	114.51	133.95	145.94	202.39	195.15	181.96	223.09	208.96	365.29	197.94	172.14	151.94	203.68	145.17	137.93	50.33	56.11	152.09	151.86	343.11	341.94	248.38	230.14	484.69	145.00	332.10	180.68	278.89	234.86	278.68	248.00	234.93	209.73	276.69	265.89	203.95	349.86
"200647_x_at"	1038.75	956.36	865.29	752.33	1251.32	1226.48	984.76	951.35	1094.10	889.62	805.87	1106.89	1200.39	857.35	1502.49	1012.74	1167.37	598.45	785.37	1044.45	705.11	1024.84	950.19	1445.79	1992.76	1361.80	1903.59	1356.37	1598.14	3859.35	1934.16	1897.23	1505.15	1244.68	1519.01	1783.39	1733.61	1290.75	1383.65	1899.98	2828.96	1313.01	1650.96	1927.13	1661.04	2632.77	1601.88	1848.37	1643.67	695.52	958.86	2166.98	1507.27	2166.41	2519.47	2301.77	1058.93	1484.28	1400.19	1838.83	1580.81	1119.26	1757.85	1598.52	1475.69	2083.44	1159.88	1346.50	1331.74	887.66	1203.78	1304.52	1533.13	1895.88	893.04	1102.63	1137.28	1525.01	1550.09	1236.55	1780.67	951.05	2058.27	2390.70	1796.69	1817.98	1216.56	1854.45	1541.62	1754.75	1262.86	1675.69
"200648_s_at"	82.11	84.35	74.44	342.67	418.70	213.61	233.49	216.67	230.79	181.88	238.18	316.91	241.88	329.39	176.70	118.29	103.68	135.24	76.38	71.46	59.47	86.16	106.22	172.35	604.49	272.47	79.62	813.94	70.66	320.88	125.37	155.36	271.86	676.33	654.75	987.05	483.77	1456.37	257.95	666.73	287.03	288.18	130.28	194.37	304.82	546.28	1009.43	634.24	195.18	570.49	1641.84	1119.11	1845.27	741.69	258.65	74.35	423.51	698.87	492.62	311.92	392.95	300.22	525.41	279.67	553.02	367.20	95.89	556.81	334.41	295.07	527.40	203.23	346.16	421.06	254.10	270.46	192.05	89.59	212.62	93.31	881.49	302.93	246.48	156.13	148.03	160.61	151.17	197.58	144.55	205.15	320.09	379.44
"200649_at"	297.57	493.17	741.56	665.97	567.67	644.98	546.75	501.75	570.63	581.56	444.58	665.74	551.92	644.54	641.78	700.15	545.31	470.91	650.65	418.46	419.15	432.71	298.96	1246.71	758.92	587.64	634.92	878.18	1042.79	1072.52	1313.05	1161.79	1055.59	1124.50	1001.78	771.70	1799.41	1315.94	752.10	999.05	693.21	1203.16	796.44	1057.76	608.20	945.89	1000.70	1057.74	1273.14	767.28	1346.13	1286.15	1001.93	1391.18	1237.09	875.04	458.74	420.61	654.47	472.85	508.45	583.33	529.33	803.85	578.50	550.48	550.98	466.51	332.61	248.95	435.48	513.50	273.39	506.81	777.78	731.45	443.68	666.75	1026.33	359.79	649.61	517.92	435.02	672.54	817.94	726.50	924.57	748.16	912.22	727.51	531.15	703.47
"200650_s_at"	1170.03	313.50	902.68	1489.76	2140.71	1314.56	1156.20	1560.56	1081.79	1319.37	1280.02	1368.52	1604.82	1763.01	1345.87	1419.61	1170.73	2133.41	833.32	983.94	905.74	1462.36	748.85	6880.06	4307.28	6484.26	6238.41	4919.35	1151.71	6134.36	3850.21	6508.95	5962.82	7517.33	7257.76	7070.91	6309.78	6600.43	3771.91	5023.62	5790.78	3388.98	2904.36	5167.36	6357.95	2693.40	7449.51	4861.51	5545.00	7345.01	8144.17	5899.74	5786.01	5915.99	5299.16	1931.95	2398.93	4381.63	3137.89	4613.28	2577.53	2336.10	3374.77	3521.16	3939.48	3818.04	2302.26	2349.93	2199.40	2371.96	3191.89	2838.20	2217.58	1959.30	1730.99	1186.02	1549.80	1824.81	1559.09	1956.95	2301.16	2844.74	2189.55	2493.94	1486.02	1750.95	1570.01	2122.17	2445.51	2266.71	2475.84	1958.45
"200651_at"	1178.05	345.24	1547.18	1768.59	1809.87	1597.38	1792.17	1545.13	1683.78	1554.87	1523.33	1628.09	1618.83	1370.06	1585.99	1592.78	1500.48	1447.61	1468.23	1450.20	1461.28	1651.77	753.78	4310.81	4504.16	5452.94	4375.66	2677.15	1907.41	5417.32	3957.88	3480.33	5592.68	4032.90	3565.00	4219.20	3465.26	5145.81	3970.30	2895.36	5081.56	3134.15	2566.54	4736.08	3216.27	3618.46	3831.25	3841.70	3128.17	5965.66	5485.89	5570.97	5083.80	7585.14	4979.04	2231.03	2996.73	2462.07	2503.33	3109.50	2053.56	2746.00	2863.08	2628.60	2464.85	3147.84	3177.20	2480.24	4190.16	2767.94	2587.29	1891.20	3218.63	3797.88	1733.13	1259.84	1160.36	2082.85	1983.55	1854.05	3084.75	2142.13	2942.07	2863.82	1806.78	2673.56	2181.18	2792.37	2671.81	2636.68	1808.62	2910.58
"200652_at"	480.35	147.37	537.47	488.02	525.87	556.59	463.52	522.14	496.39	471.49	496.52	501.03	565.71	483.86	511.81	541.38	524.14	488.60	563.62	532.28	510.08	543.79	184.37	1484.16	1826.95	1214.30	1396.44	990.68	1086.93	1327.15	1876.46	1391.40	1597.79	1535.95	876.55	1174.22	1402.41	1394.04	1499.76	1468.41	1677.37	1529.13	572.13	1440.13	1396.29	1019.29	1142.98	1337.76	1192.09	1302.48	1843.24	1537.23	1644.05	1588.75	1204.43	573.86	848.92	836.43	757.49	983.21	629.49	581.94	686.11	935.11	718.43	585.28	1216.33	803.04	986.36	812.47	1026.51	1153.39	757.54	712.16	520.67	621.42	302.16	430.24	560.90	431.57	824.74	359.24	369.44	622.79	521.34	692.83	583.41	522.67	624.93	440.98	551.22	407.52
"200653_s_at"	772.03	1950.11	1037.58	1300.40	951.22	728.29	818.81	604.88	684.16	1075.86	722.86	1093.53	1116.28	942.60	805.10	861.24	728.58	686.76	867.86	1228.60	1266.40	611.73	1651.11	2003.34	2744.59	1844.58	2724.40	1854.53	2279.03	1876.15	1812.86	2206.40	1657.53	1367.36	2060.73	1922.34	1965.09	2501.07	1660.25	1787.88	1720.64	1380.85	2778.08	1289.10	2351.27	1737.03	782.86	1716.81	1392.03	1042.78	1342.72	1212.36	2022.38	975.70	1708.32	1076.30	808.22	593.19	664.04	1042.50	958.75	1582.60	861.96	1084.00	1302.89	728.74	418.61	1240.95	1100.25	1012.65	1507.09	1228.08	1091.72	681.40	948.88	978.59	761.19	854.56	747.33	785.75	596.59	505.22	506.54	587.68	695.67	821.56	1603.25	1069.15	1147.77	879.47	289.38	537.63
"200654_at"	432.65	66.46	708.49	766.97	687.66	685.21	516.14	556.92	550.75	737.92	574.87	684.33	863.60	687.12	588.44	630.56	526.75	618.39	593.52	409.01	283.29	571.45	48.86	2818.40	1271.31	616.64	848.60	282.87	316.78	3033.59	2158.48	3512.32	3019.35	3556.13	2230.79	2339.59	4752.38	3687.31	1526.85	4431.47	1416.92	2936.96	112.69	2348.16	1800.68	1452.69	1964.02	3773.85	3340.91	2708.88	4986.10	3051.04	3661.48	2429.01	3681.23	1024.47	879.37	1141.69	1235.64	1210.12	1507.10	1690.27	2485.28	1869.65	2333.36	811.54	828.53	1332.67	1417.24	711.99	853.35	1136.02	953.04	1118.06	608.82	860.19	393.22	550.67	870.06	691.33	1016.71	521.77	468.31	893.27	797.41	753.17	697.85	685.67	881.49	640.27	547.57	586.26
"200655_s_at"	398.55	1299.90	988.19	1297.85	1073.07	900.60	1079.72	921.54	890.76	901.80	791.77	891.10	944.56	1073.21	1165.24	1075.87	1028.13	761.30	1187.69	872.32	862.10	807.74	1033.52	2251.31	1957.78	1359.24	1763.13	882.69	1542.71	2232.85	2861.01	2073.07	1612.69	2033.46	2212.63	1941.79	1935.94	2615.00	2564.07	2119.54	1288.53	1388.99	1910.59	2059.39	1454.88	1975.01	1232.49	1932.46	1584.34	1646.52	1605.34	1484.09	2562.11	1380.08	1912.42	1476.40	1145.79	938.46	997.55	1231.89	1028.39	1377.00	1064.99	1464.91	755.49	1172.71	563.87	1178.33	1443.64	1160.25	1140.75	810.22	1408.41	1149.06	810.51	1010.98	749.71	837.84	801.18	938.10	612.35	609.38	401.21	607.54	756.92	924.81	1805.06	1080.07	1124.47	770.87	370.23	417.84
"200656_s_at"	138.22	29.33	444.28	492.99	457.68	465.29	337.50	378.26	440.29	451.76	484.48	501.53	515.03	585.92	370.61	435.92	331.04	329.89	337.70	126.88	88.97	285.67	22.42	1591.15	167.21	81.66	109.33	23.15	28.57	1934.61	1066.00	1910.80	1719.67	2016.01	1615.82	1515.37	2548.58	2405.09	964.98	2372.72	511.04	1328.78	44.70	1131.14	1026.70	1210.09	1334.23	2394.64	2030.46	1898.21	3837.82	2538.95	2800.54	2067.13	1850.52	417.57	586.37	819.79	854.85	769.27	1128.49	1182.06	1649.16	1373.22	1512.33	569.89	642.23	1107.70	1248.55	375.34	237.49	280.78	718.05	808.69	529.44	685.25	236.20	417.20	704.62	435.48	789.64	389.46	350.01	493.94	559.21	523.12	553.87	443.84	625.21	502.87	386.80	502.96
"200657_at"	1984.22	1852.71	1784.37	1995.66	1783.36	2145.44	1967.80	2119.21	2037.54	1828.60	2179.81	1709.79	1930.05	2054.58	1666.59	1475.29	1709.21	2179.95	1293.03	1762.67	1773.35	943.14	2589.38	1934.64	1646.22	1674.98	2492.59	3629.68	391.33	1833.34	1379.06	1648.22	531.82	1539.37	1327.16	2100.36	1435.50	2320.48	1529.14	1588.31	1822.03	1100.76	1806.84	1500.09	1167.88	1642.60	3154.16	1987.36	580.65	2497.88	2037.26	2159.20	2294.46	2849.55	1216.83	1049.98	1506.69	796.96	2404.49	1398.49	1985.77	1607.40	1551.59	1945.59	1967.84	1105.02	1465.42	1392.16	2300.86	1144.88	2138.42	2009.07	1968.65	1788.31	3771.46	2969.50	3005.63	2412.02	3007.12	2911.02	4547.53	4773.57	5169.46	2782.31	3379.43	3540.57	1688.68	3371.11	2728.17	3469.84	5375.03	4930.94
"200658_s_at"	208.25	212.43	612.49	538.08	412.23	605.61	503.39	428.10	521.17	440.38	327.36	386.54	406.62	394.25	447.80	447.42	428.24	390.81	386.02	399.68	409.83	336.78	205.91	485.39	664.43	545.99	472.22	612.98	515.63	627.09	626.95	396.23	388.67	646.94	398.56	379.57	530.98	425.87	495.50	722.83	631.78	943.74	426.26	542.51	348.66	793.48	590.90	651.94	513.49	574.74	583.08	451.07	640.06	499.23	895.08	775.37	322.14	597.70	465.30	532.16	640.56	364.20	734.92	734.39	548.63	501.74	445.00	439.77	459.35	445.39	484.74	682.46	463.67	445.00	455.53	458.62	350.28	703.81	615.64	457.28	816.62	781.36	582.39	896.72	816.93	711.49	522.62	758.70	676.01	820.89	602.65	727.04
"200659_s_at"	240.82	100.81	586.30	508.60	427.22	573.20	522.80	524.62	522.51	426.79	425.57	415.62	426.89	421.52	430.87	422.87	468.51	424.90	413.50	379.14	415.51	286.40	115.39	532.55	402.98	462.07	488.95	248.00	290.82	394.58	588.10	578.91	261.14	490.05	447.28	309.40	311.11	301.67	344.89	367.86	477.35	536.64	219.25	401.25	347.01	408.35	623.79	456.60	315.00	536.82	297.48	298.18	280.49	523.62	426.15	477.45	267.95	388.98	367.10	446.84	636.84	401.16	626.30	691.66	390.57	364.87	213.98	174.66	251.22	218.16	205.38	243.15	248.84	220.84	328.97	429.05	290.65	582.76	495.20	476.07	768.04	560.76	510.14	472.45	442.35	470.95	562.24	591.24	554.55	606.06	436.26	818.91
"200660_at"	739.88	115.31	430.47	706.71	772.25	524.13	462.35	539.11	692.37	564.24	492.28	713.36	818.17	566.85	803.86	563.39	570.70	605.18	626.08	501.90	392.27	870.66	544.77	1823.81	1288.26	2063.55	1262.22	2235.78	170.85	2033.55	1143.73	1531.61	2310.82	3304.66	1474.33	2170.52	2432.38	2433.12	1090.31	2430.54	1813.23	1668.23	429.58	1917.49	788.74	2046.43	3092.69	3480.11	2626.50	2435.28	3229.63	3122.92	3479.46	2683.41	1775.55	1744.03	1448.06	1880.92	1805.74	1696.28	2130.28	1849.56	1985.81	1505.82	2411.45	2313.72	3191.53	2353.93	2675.21	2444.83	2082.44	2136.19	3557.90	3083.19	994.73	1322.92	644.87	563.53	1017.50	723.48	722.81	619.38	321.50	1276.02	1113.42	859.22	762.11	731.33	1161.11	535.80	1114.31	576.75
"200661_at"	554.56	1237.79	1288.56	1263.88	669.64	1474.10	1019.59	861.27	1227.01	1174.40	636.15	1058.85	987.99	903.80	841.63	1329.79	842.27	625.06	910.05	948.81	800.41	551.26	814.81	1644.65	1307.16	1085.89	1007.46	2599.00	781.49	1251.86	1121.49	1961.49	765.83	1726.56	1118.46	1211.23	3432.87	1404.98	759.35	2693.03	1121.36	1609.92	999.66	1184.25	775.64	1960.18	1915.63	2400.04	1743.95	1053.40	1282.25	1364.36	1340.69	1552.93	1427.43	1706.95	716.65	582.35	933.91	609.03	1258.12	1002.34	1142.28	977.64	1274.31	533.07	372.64	757.74	396.02	350.49	781.82	1693.69	568.59	441.03	1134.31	1278.44	668.59	1302.95	1677.88	594.69	1861.52	2419.94	1667.33	2333.44	2427.35	1984.81	1534.16	1608.97	1691.68	1479.17	2393.63	1211.84
"200662_s_at"	587.72	551.45	491.08	684.87	829.23	491.54	810.81	794.90	739.37	535.56	636.57	607.99	642.81	548.16	593.66	586.52	665.53	551.13	463.79	650.62	680.98	507.18	753.05	1098.45	1333.27	2044.30	1225.62	980.49	379.92	1569.92	1154.68	1479.08	1205.26	1413.74	1472.05	1175.86	967.78	1317.05	1621.63	1074.77	1332.91	522.61	1595.51	927.00	1653.96	713.80	1955.76	614.99	663.77	1529.79	1138.87	1370.75	1021.75	1354.64	680.81	447.07	723.78	1045.62	1099.09	919.22	613.38	722.93	647.90	759.67	717.25	934.08	947.92	425.00	906.58	1329.03	604.45	827.94	769.78	887.64	394.40	649.88	317.75	473.65	634.44	633.11	1118.80	364.78	507.24	714.04	566.76	782.32	595.96	583.66	506.35	509.01	764.97	702.85
"200663_at"	1224.71	601.01	1896.36	1987.32	1989.20	1713.80	1649.73	1644.37	1811.70	1702.91	1558.88	2023.83	1728.29	2012.22	1818.64	1752.53	1643.67	1625.76	2129.44	1893.40	1591.53	1735.08	1064.77	4522.69	4741.56	4506.40	4710.61	4851.43	3439.78	4772.39	4392.18	5002.02	2840.80	4626.25	4225.71	4054.66	5896.22	4544.48	3294.78	4965.73	4146.17	4212.41	3236.82	3990.67	3405.13	4592.44	5061.52	5398.61	4264.53	4255.61	4541.26	3692.46	4008.18	4857.23	4452.88	5445.35	2774.87	2951.94	3704.26	3321.60	4585.17	4276.75	3709.97	3781.35	4234.49	3048.15	2520.92	2971.21	3432.99	1868.02	3466.77	3383.33	2923.62	1996.45	3198.41	3477.55	2187.71	2296.53	3449.29	1990.48	3063.78	3376.93	2719.91	3235.88	4208.27	3286.47	2605.67	3287.11	3356.55	3419.52	3346.22	3052.30
"200664_s_at"	132.03	152.00	173.30	327.74	677.90	282.62	165.56	203.01	228.31	233.31	205.40	241.11	208.84	323.42	325.69	154.19	129.78	146.41	156.79	124.50	118.93	109.78	152.79	435.34	289.10	199.57	180.47	195.29	158.59	406.23	205.04	216.28	222.93	308.41	507.56	428.65	466.39	1555.78	195.10	263.69	384.22	234.07	291.03	213.62	323.49	354.44	569.53	402.27	283.97	427.72	705.24	895.04	546.64	642.33	214.82	105.82	384.19	204.98	188.04	337.35	186.05	239.26	248.62	280.90	292.87	188.99	365.32	280.97	298.13	159.09	111.84	127.57	329.92	655.32	447.96	191.83	705.37	188.20	552.00	216.49	376.02	272.01	290.27	172.04	227.01	234.28	278.32	229.43	237.94	219.74	259.67	478.06
"200665_s_at"	328.51	1954.62	803.62	980.62	896.76	1146.33	1095.17	813.83	1277.31	1115.06	856.78	966.24	827.45	737.14	1389.73	913.07	1018.61	655.54	1122.36	1258.73	945.81	1104.17	1544.46	4465.01	6492.44	4411.29	5924.46	5302.58	3588.63	5829.76	4224.75	5927.51	4427.98	6388.46	5491.90	4811.50	5420.91	6502.40	4549.26	6745.56	3965.70	3179.56	4429.13	4978.78	4764.91	2834.42	4352.37	4533.35	4252.09	4267.75	4423.90	3696.64	5400.87	2229.36	3962.65	1665.75	2460.21	1229.07	1167.11	1007.78	1610.04	809.53	1099.19	2191.23	2143.91	2143.97	757.03	4771.19	699.76	414.23	5663.72	1535.86	653.11	460.98	266.09	399.00	233.76	826.69	235.78	362.83	1065.52	1343.96	952.81	397.74	314.55	938.28	865.89	1800.43	1193.62	1292.93	614.75	1225.53
"200666_s_at"	417.26	148.67	427.24	517.94	1040.94	474.25	278.90	277.64	393.71	353.20	344.02	370.14	348.64	397.06	719.28	388.49	459.49	310.62	485.93	479.51	379.56	264.63	350.89	1279.97	924.39	558.25	881.89	661.35	291.32	892.94	923.09	760.26	341.42	932.69	663.03	561.09	1061.45	2090.33	454.94	661.91	1357.12	748.45	500.88	608.85	500.26	859.75	779.39	785.60	744.24	654.43	809.01	1141.17	569.03	693.78	732.63	308.25	574.34	271.96	273.28	517.88	276.25	331.35	381.35	421.54	406.64	296.89	463.40	347.69	318.35	222.28	275.22	302.71	462.78	860.13	523.58	263.23	943.98	469.91	628.76	500.09	403.64	321.73	345.45	330.87	475.83	567.13	578.17	515.60	531.26	417.35	304.65	554.60
"200667_at"	444.68	675.09	501.35	662.59	894.34	722.76	641.78	784.86	668.12	566.12	576.82	561.12	589.82	599.86	705.85	583.88	654.18	535.91	506.45	664.93	612.56	506.46	791.23	1129.07	1163.25	1425.52	1270.54	920.56	657.30	1218.45	1057.15	1096.36	680.24	1027.97	1091.78	1023.41	725.31	1059.15	1240.50	835.89	1339.96	767.80	1083.83	936.92	999.19	773.32	1421.62	941.60	859.84	1439.93	926.60	918.39	849.66	1256.72	775.04	321.57	815.38	742.37	665.98	713.72	413.09	474.97	574.97	621.48	511.58	686.83	662.41	618.70	754.08	916.71	773.51	577.25	915.97	759.60	922.96	685.28	719.08	606.82	917.71	775.90	601.87	734.56	708.99	614.03	571.88	648.56	702.07	771.70	750.25	612.64	666.72	765.66
"200668_s_at"	382.71	330.86	458.43	766.76	1051.11	674.71	625.16	734.16	642.28	606.38	668.93	694.53	582.19	668.91	659.29	606.88	513.62	564.50	352.83	607.15	588.03	377.49	507.50	1184.78	803.17	1474.75	1159.61	768.70	242.48	1179.09	534.37	1043.84	499.65	1434.11	889.32	1717.62	899.84	1324.12	1132.37	1081.25	1496.62	460.06	683.68	811.83	1560.63	670.51	1921.66	1228.19	812.43	1765.56	1144.57	1209.62	1237.68	1734.85	486.01	345.63	1193.20	1197.87	1001.82	1038.32	682.50	961.25	936.55	757.93	606.83	873.03	710.92	844.13	1203.37	875.81	1176.90	812.11	1130.14	865.58	1082.77	965.83	684.34	512.25	1037.88	842.51	1052.95	928.98	947.19	544.52	460.98	497.87	572.53	680.29	586.50	500.38	894.49	976.81
"200669_s_at"	295.41	258.33	310.93	545.02	666.64	543.60	470.10	542.39	508.49	487.84	454.02	552.71	528.67	605.84	410.81	372.89	272.63	380.41	246.00	279.55	316.13	304.93	291.41	829.71	613.86	760.03	538.78	523.07	510.11	1015.55	553.05	507.76	532.08	667.62	1050.38	1414.10	517.95	1164.04	960.20	681.58	785.59	466.87	566.03	524.81	908.95	462.93	1508.47	807.32	625.69	1439.36	927.41	1025.16	1131.83	1522.22	541.48	217.39	844.78	819.64	942.03	882.76	717.69	805.08	746.84	795.51	1005.68	676.97	645.32	870.03	1072.42	759.89	699.22	421.66	1045.15	713.56	896.26	761.89	690.86	404.67	953.51	585.91	881.06	650.32	840.45	455.26	437.89	387.26	361.02	458.20	392.34	411.87	689.75	785.95
"200670_at"	369.37	608.50	301.38	381.98	597.45	375.95	322.69	314.42	384.61	357.84	420.53	410.17	427.90	357.31	436.08	472.99	378.13	370.54	411.84	443.31	393.10	492.32	538.88	1067.04	1322.00	877.94	1088.96	1045.24	652.70	672.48	1282.94	1061.52	586.98	998.13	984.53	963.93	1169.40	920.88	1775.42	1223.63	1058.43	921.89	933.85	1421.10	789.62	1354.83	874.39	726.93	2837.77	1210.69	1347.16	1427.45	1043.30	908.83	918.55	287.55	1224.92	235.27	514.34	552.62	259.44	282.66	293.34	411.90	270.36	396.78	372.19	2089.82	461.55	480.48	607.70	1041.81	484.69	312.80	524.95	180.38	233.51	107.29	174.56	149.60	550.35	555.36	348.70	314.06	262.97	424.22	364.68	502.21	558.30	423.12	303.07	329.55
"200671_s_at"	91.67	112.21	126.00	231.04	183.88	131.07	126.53	163.68	134.71	140.35	142.34	147.12	156.28	201.40	158.57	160.36	105.43	132.46	113.31	124.43	118.31	127.40	121.11	229.80	367.34	250.15	246.90	166.93	275.78	297.86	234.51	166.45	209.95	282.45	252.59	240.17	218.60	413.56	250.68	181.52	268.70	267.36	425.58	349.31	242.96	184.85	196.73	196.29	228.14	197.40	206.31	222.65	296.14	266.87	205.01	129.96	123.07	189.98	97.69	139.42	127.71	133.49	265.98	143.62	161.76	186.98	149.13	134.40	127.48	289.86	159.13	137.00	172.15	151.97	162.84	226.88	243.72	190.76	257.28	141.75	347.46	171.33	266.37	211.42	211.52	186.89	169.63	219.20	145.75	164.69	220.12	293.92
"200672_x_at"	183.41	156.66	221.41	518.26	383.96	270.28	267.27	366.32	278.31	280.19	387.33	364.39	415.65	586.59	310.37	307.95	256.85	302.07	198.53	149.17	150.75	244.15	161.63	342.93	176.82	153.67	177.44	221.65	303.75	466.98	262.75	237.69	419.64	219.70	886.16	572.46	193.38	740.09	507.59	228.32	193.66	264.05	168.97	254.25	517.03	359.33	425.35	413.16	548.59	362.73	390.60	425.19	789.86	541.12	377.75	171.18	211.57	434.74	142.48	219.07	240.07	306.33	631.56	285.39	440.10	451.44	189.24	247.20	157.59	181.53	150.79	116.73	379.84	362.23	352.61	597.33	664.73	420.62	664.10	204.66	924.03	534.56	765.03	530.83	522.49	346.91	370.83	525.27	302.09	342.51	633.06	711.11
"200673_at"	864.63	1691.23	1821.83	2174.17	2053.72	1876.81	2107.27	2022.53	2066.14	2120.09	2067.56	1805.40	2173.52	1828.90	1759.56	1941.21	1691.46	1423.60	1686.41	1713.22	1644.34	1840.54	1576.06	3257.24	2944.42	3573.55	3682.23	2276.37	1514.90	3279.39	3032.18	3582.79	2994.52	3327.92	4092.05	3485.94	3151.94	2854.57	2867.31	2803.02	3220.03	1758.76	2675.62	2547.91	3619.07	3046.25	4334.00	2973.16	2126.80	3279.70	3006.98	2685.29	2956.06	3818.55	2886.30	3319.33	2706.59	4918.00	3368.76	4047.14	3339.25	3170.83	3903.89	3818.17	3543.79	4779.56	1751.53	1991.96	1968.60	1914.73	2601.91	2355.89	2263.34	1964.91	1222.56	1566.70	1904.29	1276.65	1552.58	934.95	1631.26	1983.65	1569.97	1379.99	1554.43	1687.39	2738.01	1751.25	1998.44	1747.68	1554.58	1362.86
"200674_s_at"	3606.93	4739.54	3219.41	2716.06	2686.45	3094.93	3270.28	2867.98	2826.99	2906.02	2473.42	3208.72	2917.10	2960.34	3188.41	3334.71	3412.23	2884.31	3629.13	3525.96	3323.79	3800.14	6176.92	5695.70	6537.35	6777.65	7284.51	7691.76	6129.50	6289.15	6669.74	6381.48	7469.40	5489.37	4648.43	6241.68	4395.95	6558.46	6224.15	6007.46	7122.48	6022.83	7441.97	7134.76	5894.15	6355.36	3883.50	4810.98	5565.83	5128.85	5761.75	6092.48	6205.67	6056.21	6812.01	5857.16	5111.32	4293.43	4428.10	4976.51	4429.08	4398.45	5089.71	4531.37	4335.46	3983.84	5900.00	5155.74	6222.78	7868.56	5341.40	5036.08	5934.28	6087.24	4241.78	1986.55	1893.04	4453.23	2238.49	4429.63	4668.22	4355.68	5110.41	6167.40	4285.36	5571.29	4861.20	5571.20	5382.17	5164.27	3861.91	4536.87
"200675_at"	1550.84	1758.80	1778.52	2166.40	2511.49	2081.68	2074.07	1845.81	2576.37	1370.79	2515.85	2053.90	2176.20	1707.62	2149.52	2333.22	2311.34	2321.41	2598.19	1776.19	1503.08	1763.72	1696.66	5159.11	3214.43	2498.77	3261.62	2539.58	2947.93	4501.79	3734.21	3910.45	3320.96	4857.75	4914.44	4292.01	5651.55	4680.15	3162.58	4028.71	3279.43	3962.04	2172.48	3937.79	3825.20	3695.81	2939.82	3862.48	3775.02	4692.73	3302.69	4072.92	4055.12	4008.86	3853.75	2594.10	2958.62	4436.19	2254.78	2825.97	2737.18	3227.62	3133.73	2119.72	2773.28	3496.05	2699.37	2053.12	1368.42	1084.18	2036.17	2347.81	2067.53	2978.15	1565.23	2577.33	2786.48	1590.55	2047.82	1445.45	2520.33	2286.87	1860.37	1879.86	2074.08	2470.28	3344.65	2711.12	2813.72	2979.96	1880.35	1928.45
"200676_s_at"	174.93	145.71	176.34	199.05	176.89	179.81	208.21	199.94	199.56	196.79	208.78	148.00	200.58	189.86	139.31	172.94	175.99	168.40	209.69	156.29	164.97	184.22	144.57	234.80	302.33	251.64	294.27	341.63	379.52	196.03	328.46	342.90	320.01	228.33	297.19	295.41	284.20	197.63	254.38	228.69	226.06	382.55	257.82	259.44	309.90	227.11	305.77	240.43	298.26	385.14	231.80	249.08	215.00	184.93	267.05	275.96	169.02	210.66	154.18	226.43	232.29	208.08	185.78	163.78	210.60	260.73	172.35	182.13	140.29	90.43	159.05	169.98	158.15	174.68	153.86	187.35	189.20	247.41	154.11	181.19	201.52	207.34	196.47	234.50	227.75	262.71	233.87	221.81	228.38	205.84	186.81	226.85
"200677_at"	1453.11	1279.19	1038.04	1140.00	1511.28	1096.05	1216.47	1293.32	1017.83	1087.69	1206.53	994.09	1223.12	1015.58	1351.53	1191.68	1273.43	1583.77	1161.39	1247.14	1244.97	1936.84	2120.56	3442.20	3360.40	4336.15	4211.38	3611.21	2054.29	4126.42	3125.67	5485.77	2959.48	3924.58	2186.21	4154.05	4641.44	4374.93	2856.69	3725.72	2502.42	2022.99	3390.17	2276.32	2353.07	1865.26	4265.65	2167.13	2362.13	3139.41	3634.93	2973.62	2539.93	2585.07	2641.72	1865.14	1512.71	3424.04	2566.29	2991.70	3071.13	2286.64	2076.68	2506.02	1775.78	2615.49	995.40	1782.47	867.39	1008.17	1680.70	2398.21	1047.68	1180.93	810.10	1322.18	602.40	867.76	1180.91	933.27	1311.62	856.44	986.89	1180.93	1556.71	1285.68	1443.69	1240.96	1517.45	1089.74	1029.32	560.18
"200678_x_at"	357.31	331.49	731.76	679.79	611.01	572.43	576.52	478.56	642.59	556.65	396.85	532.54	570.04	531.20	723.92	652.49	694.00	648.87	689.01	566.74	504.57	715.31	326.13	1722.61	1243.67	696.84	764.40	722.02	797.57	1747.13	1270.89	1370.83	607.92	1665.80	1035.08	1468.57	2799.51	1493.47	1037.09	2861.49	1066.49	1880.97	526.68	1260.27	772.67	2175.00	855.12	2123.39	1366.66	1073.69	1487.82	1442.60	2067.70	1156.72	1490.02	801.58	713.06	908.64	943.72	698.20	1216.29	878.94	1291.61	979.89	1060.10	571.32	528.99	854.22	597.07	663.69	780.04	1489.77	778.06	1053.27	502.41	1204.83	347.32	682.25	835.78	515.41	940.78	748.77	631.52	828.68	924.91	785.71	730.97	750.00	945.50	894.91	779.35	546.13
"200679_x_at"	187.60	101.33	275.17	414.17	458.39	380.48	302.05	338.94	290.00	323.56	299.83	469.10	411.20	388.84	390.33	370.46	234.78	305.64	185.34	290.86	337.46	219.07	152.46	1262.28	448.00	684.29	761.17	318.90	233.19	830.46	271.52	411.94	965.43	363.69	1147.55	1465.24	617.01	1626.71	1054.66	762.13	901.18	318.91	223.18	418.21	1007.64	713.64	924.91	666.30	869.69	987.86	1118.62	1239.69	1680.36	1427.35	750.87	228.62	566.17	626.55	737.14	735.46	636.66	956.50	601.18	938.92	567.93	606.53	740.41	953.90	967.36	1156.44	686.59	448.27	907.82	639.87	371.27	399.20	450.64	402.48	508.60	213.93	682.44	460.16	593.98	452.11	468.36	617.45	619.07	656.31	671.29	712.44	496.52	654.35
"200680_x_at"	1009.31	691.71	1767.29	1859.34	1943.52	1394.49	1422.25	1430.20	1518.55	1829.60	2160.76	1961.35	2103.75	1694.93	1765.52	1839.25	1473.31	2309.36	1473.68	1631.56	1735.62	1536.28	982.49	4279.70	2254.48	2637.86	3123.48	1509.11	1156.66	3137.96	2938.33	3984.46	3271.90	2370.98	3864.25	4648.16	2799.29	3205.73	3499.86	3466.74	3248.25	2354.44	1602.23	2504.09	3855.34	3259.73	2564.25	3140.33	2986.33	2631.68	2950.27	3109.79	4023.72	3282.52	3080.19	1647.31	2091.28	2632.93	2229.88	3107.65	3051.39	3498.83	2252.53	2933.84	2623.25	2336.53	1867.79	2630.24	2267.41	2832.69	2276.65	2363.38	2336.42	1830.66	1255.13	1892.88	1598.36	1542.25	1661.84	1100.96	1767.68	1362.23	1508.26	1610.93	1862.59	2310.33	2666.91	2310.55	2237.35	2543.52	1464.09	1621.55
"200681_at"	514.83	599.74	559.30	635.26	740.00	825.49	670.66	768.64	678.54	501.20	566.66	666.17	621.96	625.99	698.38	651.50	729.08	641.00	606.56	663.91	735.85	521.39	813.17	1310.44	1005.01	1081.08	1254.99	948.88	645.09	1019.32	1093.81	975.97	597.02	726.79	867.79	938.75	1177.06	855.19	975.12	1046.13	1450.27	834.61	1073.66	1222.55	931.81	532.35	722.91	770.30	565.95	984.63	1289.12	1165.27	1138.42	821.41	785.30	639.60	656.46	681.61	655.80	759.01	366.95	531.13	549.40	850.60	456.70	637.20	771.70	544.84	792.88	730.47	869.16	181.91	543.93	775.20	500.19	1321.94	479.54	909.93	782.89	720.23	1044.45	831.91	849.79	743.60	606.02	799.79	724.92	953.06	869.29	891.17	856.61	1121.97
"200682_s_at"	240.83	221.76	301.68	420.20	404.53	446.90	357.34	371.57	399.32	363.46	381.73	375.28	376.90	322.63	364.76	341.99	302.90	338.82	262.21	342.05	366.42	282.40	472.58	634.76	656.18	935.19	594.82	846.71	301.49	579.21	477.00	534.22	548.90	680.86	613.53	833.00	744.60	699.11	578.83	768.21	736.14	547.84	371.07	501.70	554.29	703.39	946.27	753.42	712.63	1035.29	950.93	865.25	960.97	822.15	638.38	293.26	479.04	314.52	543.65	549.79	500.88	456.41	512.24	448.93	493.19	606.02	553.64	838.04	791.35	679.80	669.05	535.46	731.21	491.01	749.27	525.86	603.54	475.41	444.71	348.81	509.86	513.62	384.35	478.16	487.26	372.09	393.90	505.51	458.91	473.80	514.24	525.39
"200683_s_at"	207.06	224.50	235.35	289.37	286.99	319.27	288.34	274.74	284.75	269.14	254.67	245.24	291.86	279.23	237.16	231.09	232.33	248.36	207.62	220.17	236.49	209.02	204.05	410.56	406.56	461.62	431.57	359.98	324.31	373.73	384.73	438.14	317.20	426.19	412.07	464.69	512.47	381.36	412.93	379.96	417.88	367.36	361.11	371.91	360.02	478.82	467.59	292.75	472.69	591.16	477.65	420.87	456.00	422.13	386.38	268.37	278.16	261.33	358.10	384.88	299.70	264.63	360.12	267.27	398.37	405.54	305.64	362.18	351.02	190.42	349.07	256.67	393.00	362.72	327.94	296.15	360.91	246.15	260.52	211.45	309.34	270.57	248.19	270.74	294.45	268.41	267.18	283.68	283.46	270.95	264.53	320.89
"200684_s_at"	170.70	132.68	199.27	218.60	214.02	215.02	186.91	222.66	181.97	200.10	191.66	203.00	229.74	266.34	203.11	143.65	175.92	201.47	173.53	170.67	167.67	169.84	122.25	261.73	234.93	234.95	238.49	199.41	265.43	266.86	254.71	270.51	278.26	262.39	259.92	293.93	309.64	232.82	252.71	215.48	242.77	309.58	180.28	252.72	267.22	258.17	340.59	239.10	252.23	374.74	313.96	359.42	295.59	340.62	251.81	184.48	167.84	196.27	237.67	232.19	219.34	210.14	218.69	212.27	270.93	229.03	182.06	197.17	227.54	141.78	150.12	164.30	232.16	234.21	287.47	218.50	328.66	220.45	236.99	175.51	266.68	204.51	224.68	218.22	181.05	234.26	257.88	239.28	263.14	212.64	204.16	314.47
"200685_at"	167.95	342.97	269.97	230.93	215.02	237.48	252.55	230.94	258.92	192.01	195.80	221.64	129.01	129.33	236.64	284.03	229.30	211.16	257.71	218.01	231.73	236.11	308.73	112.36	190.49	175.72	138.43	69.28	120.79	67.91	103.19	116.77	131.16	103.65	66.91	73.54	136.52	84.06	141.26	52.45	141.82	64.04	409.68	97.61	127.06	61.29	71.49	80.90	93.44	218.04	95.21	83.15	63.74	64.49	112.24	177.80	190.99	317.26	258.24	205.24	207.28	171.34	191.53	164.58	124.50	226.20	172.04	173.97	194.64	189.47	199.72	190.00	201.01	211.06	120.09	215.66	123.85	202.01	171.69	140.14	64.30	35.03	31.16	46.03	43.72	66.22	69.10	53.08	71.54	39.45	41.41	30.64
"200686_s_at"	177.76	339.85	723.28	825.62	845.24	750.54	717.43	758.32	741.63	831.55	784.26	824.53	672.48	688.94	1011.47	1115.57	890.14	649.42	1232.46	694.46	680.88	842.52	339.68	1381.78	1182.46	1124.89	1163.51	263.75	852.23	1178.93	1749.24	1555.56	1398.56	1291.25	973.55	1242.50	1452.10	1150.43	1439.69	1384.23	1540.88	1585.52	915.47	1239.87	1364.89	1701.02	651.75	1651.77	1967.05	1220.55	1570.03	1233.96	1152.83	1110.70	1864.13	602.26	752.32	589.08	497.58	486.49	710.23	591.15	593.20	421.21	449.25	550.97	737.28	847.15	1080.29	1690.97	1030.84	863.14	1011.09	1146.81	391.88	661.78	395.18	696.78	497.29	544.74	819.44	388.52	329.45	1107.01	915.97	1232.53	1735.21	867.90	1296.91	603.18	638.86	410.89
"200687_s_at"	429.46	452.89	315.50	348.27	362.13	368.16	379.07	358.92	373.75	385.98	351.69	268.99	384.58	290.26	326.35	344.45	340.75	346.79	377.73	322.87	343.92	385.41	438.24	707.31	809.85	646.53	655.16	783.90	666.66	684.17	526.64	552.78	478.29	650.40	550.15	531.58	668.55	581.81	521.62	683.00	681.89	813.89	879.06	695.79	571.95	631.95	529.43	550.11	484.91	557.96	589.65	527.94	515.58	445.59	742.15	522.59	349.43	359.97	358.33	358.19	547.29	356.29	430.65	275.63	334.20	512.51	500.82	361.88	424.49	330.17	468.85	415.79	314.78	471.39	310.38	314.45	310.76	426.25	303.56	417.91	433.59	412.76	388.67	346.79	349.56	485.11	372.85	386.91	486.00	457.30	399.57	393.72
"200688_at"	105.08	112.78	114.69	97.55	85.78	102.28	99.70	92.68	94.44	99.21	81.05	109.90	106.51	90.63	99.12	98.05	87.23	93.36	93.21	94.66	105.59	90.10	104.66	140.54	158.40	146.97	142.24	150.09	161.80	159.23	161.84	134.05	116.90	136.17	116.30	118.22	137.11	74.35	143.09	137.10	127.54	198.63	200.23	155.75	131.87	162.67	151.12	139.86	176.65	139.64	126.38	142.29	146.84	131.62	144.94	86.80	81.62	75.73	76.17	92.48	87.99	82.81	77.44	77.97	82.33	90.40	109.82	88.95	94.50	149.80	88.69	83.49	97.70	96.24	132.30	100.09	118.11	111.28	111.95	125.43	123.84	124.25	131.32	132.30	134.03	123.24	113.83	123.56	113.93	142.38	136.69	126.37
"200689_x_at"	2863.10	620.01	2802.74	3261.41	3145.61	3422.75	3198.85	3668.34	2915.20	3166.71	3051.90	3144.45	3287.80	2614.14	3017.85	3312.69	3120.31	2937.98	3277.38	2819.95	2654.00	3280.83	817.51	5853.22	5931.53	5349.43	5950.33	3728.43	2808.72	5419.29	5470.16	5901.00	6259.77	6383.17	5175.99	6197.08	4985.21	5031.02	5258.10	5240.31	7491.27	5121.63	3272.61	7669.37	6432.84	5115.93	5303.94	5017.01	5264.53	5889.60	6043.39	6452.40	5640.00	6957.13	6446.10	4213.00	4982.37	4840.58	4769.67	4649.37	4138.83	4900.39	4512.44	4760.51	4671.86	4427.59	5134.06	4027.56	4906.54	4205.89	4408.32	4027.52	4094.09	5093.91	3981.71	2579.32	3724.69	3848.22	2464.55	3203.42	4646.63	3829.62	5248.59	4617.48	3859.77	4522.76	4551.42	4304.64	4668.85	4210.62	3936.72	4882.44
"200690_at"	185.07	242.34	142.33	146.34	181.56	186.35	142.72	160.61	149.46	128.56	142.95	130.89	133.04	186.18	144.79	146.71	137.21	149.54	135.96	163.99	189.62	122.21	232.01	193.78	223.72	269.06	255.01	302.85	235.26	202.23	247.23	187.26	159.36	225.57	157.41	150.71	277.32	161.63	188.75	186.54	236.89	174.15	313.40	208.04	172.09	157.11	354.70	230.30	141.98	238.34	175.01	185.89	142.36	215.48	165.35	125.92	123.19	164.08	123.42	90.83	100.78	109.10	104.25	100.55	111.81	102.92	114.70	80.23	109.26	143.37	117.58	129.07	99.94	105.98	181.99	169.29	153.06	220.45	208.47	425.98	229.54	277.00	234.95	228.31	180.09	300.29	197.94	239.88	245.42	187.92	262.62	214.50
"200691_s_at"	320.83	486.22	567.10	718.72	863.68	586.23	514.70	580.59	509.48	495.74	480.01	506.75	543.21	644.09	721.51	618.05	584.85	528.31	457.75	479.82	541.40	322.15	706.11	989.15	547.90	944.56	750.91	749.22	273.89	1176.31	1005.34	568.58	397.92	815.43	742.18	585.70	1212.35	1095.17	990.51	829.21	877.50	500.84	627.99	594.11	473.83	904.18	1365.21	1251.82	541.10	1074.73	983.31	959.57	875.56	1533.94	829.90	458.84	405.76	458.86	492.54	366.60	357.66	416.74	571.98	414.89	301.20	366.01	356.67	288.74	753.00	523.17	488.47	340.10	523.78	540.55	671.97	837.92	323.94	1103.62	1066.98	1342.82	1223.25	1233.84	1075.78	1135.36	909.39	1536.50	824.99	1192.86	1267.80	1166.77	1104.51	919.93
"200692_s_at"	159.32	181.92	225.50	479.29	584.11	437.00	331.03	418.09	350.53	328.05	356.58	363.72	389.13	479.64	363.54	279.95	237.39	263.60	159.60	255.14	307.28	152.24	368.96	510.22	165.65	466.84	328.55	447.27	67.28	638.52	146.69	186.42	287.88	362.88	489.61	439.60	573.28	672.37	451.40	404.07	503.14	109.41	129.81	199.95	426.51	448.09	1103.87	760.22	282.43	901.53	793.86	753.41	660.59	1300.78	339.09	174.66	330.28	347.19	415.62	276.93	285.37	370.25	418.90	465.76	283.67	289.52	349.90	276.40	641.98	358.05	344.13	173.56	382.54	453.22	564.14	671.06	299.73	577.05	779.20	863.71	960.32	1043.05	984.16	602.27	444.40	613.83	432.37	633.04	588.98	571.64	861.71	930.03
"200693_at"	497.94	533.74	487.15	760.90	1004.81	716.29	721.35	814.67	728.23	687.69	749.82	695.51	840.54	585.93	763.32	572.45	623.17	730.70	443.85	619.54	694.89	603.45	1050.61	1399.19	864.39	1835.00	1273.60	2647.29	323.66	1465.50	816.10	1168.94	788.82	1772.41	1739.18	1797.32	1980.16	1754.16	1425.53	945.93	1198.76	872.50	774.68	920.22	1862.05	865.09	1871.16	1511.54	1011.42	2555.77	1837.81	1867.63	2350.89	2248.68	1020.97	754.28	1140.53	1451.98	1408.29	1476.62	1055.39	1004.38	1478.96	1183.12	1579.90	1265.74	677.65	1597.37	1107.07	722.40	1262.72	1012.70	1014.96	1000.24	536.15	731.75	572.87	687.09	901.41	601.03	1279.41	835.96	882.84	590.09	530.56	656.90	647.58	771.93	733.88	735.63	763.45	1184.10
"200694_s_at"	356.14	423.43	424.40	558.69	768.60	575.20	614.54	629.33	683.59	513.33	568.85	435.24	432.43	500.07	602.56	543.91	649.81	535.51	560.49	632.00	492.53	609.93	463.07	849.48	1223.42	834.13	942.69	590.41	1025.85	849.82	924.46	1325.05	379.49	899.44	617.18	827.26	752.19	756.09	960.90	833.44	857.27	670.63	1247.62	766.92	645.71	824.62	889.54	581.76	667.22	1029.08	501.33	549.72	558.47	578.67	650.08	628.80	899.69	857.30	731.87	621.95	453.70	518.52	720.59	431.01	286.27	1026.66	395.76	504.69	419.87	381.31	566.03	608.70	361.75	441.88	294.40	416.00	308.33	964.68	427.40	916.89	750.17	836.29	673.87	666.93	532.02	735.84	784.61	990.60	933.33	1059.38	518.80	509.55
"200695_at"	358.43	142.56	483.14	584.90	712.49	557.15	463.29	549.47	554.81	543.41	568.69	570.33	676.20	603.05	525.97	486.11	436.80	486.96	530.78	233.03	190.66	389.81	131.54	1134.84	191.88	119.29	184.59	154.53	190.35	1079.78	636.64	938.59	687.39	707.23	1210.64	853.13	873.13	739.58	694.04	578.98	355.25	484.23	149.97	655.26	726.35	1016.23	831.68	981.80	789.96	945.24	1015.84	1007.13	977.10	1177.14	926.39	446.90	535.66	475.08	761.44	683.21	830.45	658.83	702.74	782.39	649.62	790.65	711.76	609.13	746.39	346.19	159.44	170.13	628.17	636.72	675.74	767.21	583.65	665.61	595.87	397.28	836.73	646.41	605.79	725.82	704.66	714.05	678.77	581.71	847.37	871.27	631.70	671.81
"200696_s_at"	506.35	467.60	467.41	665.73	859.04	561.22	509.25	571.75	534.01	576.11	862.27	670.46	799.41	658.85	751.27	700.09	713.34	832.74	684.44	598.65	590.03	871.64	569.65	2171.72	2224.81	1275.73	2203.08	960.04	2567.95	2198.51	1941.79	1718.36	1055.56	1624.30	2206.83	1776.17	1447.87	2399.33	2543.67	1991.74	1200.06	1101.77	1012.78	1495.24	1925.06	1375.45	754.20	1618.51	1061.46	1822.74	917.41	1352.12	1487.79	1078.01	1384.53	575.73	1343.41	499.78	663.42	639.45	881.76	621.26	564.14	817.75	555.29	525.71	355.95	878.00	562.93	320.94	861.94	889.50	463.69	485.25	643.09	808.99	457.57	1098.41	612.30	777.95	930.61	761.43	882.83	836.69	947.40	994.84	930.38	1396.31	1016.20	1164.15	594.61	1034.53
"200697_at"	653.07	249.80	348.23	312.32	553.31	305.77	375.15	414.30	385.18	286.72	469.84	365.69	522.01	367.56	466.01	417.63	507.78	756.65	492.77	435.82	357.04	657.12	502.79	1413.15	1422.26	1322.31	1246.22	1998.04	1214.44	1250.26	1264.59	2048.36	1301.00	2315.62	1606.54	745.38	2128.48	1265.05	1122.29	1979.26	1029.30	1410.89	1416.21	1306.84	934.70	818.88	865.34	1770.52	1625.64	1025.11	1204.43	1011.74	1372.16	551.41	1865.53	385.03	560.59	546.31	520.40	363.70	205.79	284.49	563.68	441.56	346.12	448.05	592.22	703.31	803.44	708.73	784.93	999.41	946.09	1174.28	425.03	713.64	396.82	766.94	916.73	367.48	690.57	567.89	414.36	523.09	490.79	627.51	526.98	855.11	929.92	808.22	479.38	503.54
"200698_at"	164.42	189.69	238.50	510.22	594.70	405.86	287.64	399.73	384.41	471.24	430.91	421.21	512.94	377.69	330.61	329.30	224.95	301.96	150.91	216.43	235.07	190.74	209.77	693.93	254.83	457.49	399.54	295.33	80.00	842.71	195.55	494.08	377.30	535.55	1050.39	807.19	880.56	1237.53	697.71	529.65	726.75	233.36	267.38	457.47	878.03	616.85	1041.39	687.58	539.81	1412.63	1461.07	1817.27	1676.56	1548.96	371.04	219.51	577.13	605.41	482.58	868.89	668.31	1107.42	836.95	813.87	735.90	604.01	1196.65	841.57	836.32	344.97	833.57	382.96	611.99	459.04	848.30	405.08	499.20	184.88	596.47	266.87	529.83	293.90	319.95	235.97	198.95	251.62	329.90	326.31	249.83	315.62	290.94	338.76
"200699_at"	286.13	311.72	562.75	567.48	477.48	598.91	343.29	430.19	413.43	543.74	430.58	425.71	500.50	334.66	508.58	557.17	531.53	433.31	518.70	527.62	503.59	413.03	496.38	1072.32	1039.11	1478.23	1100.35	1841.00	514.59	969.21	946.39	1325.83	543.02	1165.96	741.34	733.49	1488.25	1250.98	1093.13	954.93	1142.52	1892.06	951.68	1463.95	788.15	817.81	958.84	907.96	1033.56	1452.73	1532.50	1847.20	1264.83	1348.12	986.01	1113.34	464.40	571.87	454.66	1047.65	771.93	875.62	775.81	711.19	574.74	597.90	776.82	458.50	531.07	260.40	1005.44	981.55	420.84	366.76	668.26	338.43	398.78	339.19	475.23	426.03	512.72	210.40	239.07	338.30	315.88	469.97	646.61	479.70	518.61	502.63	176.47	334.72
"200700_s_at"	142.98	211.14	180.94	413.39	423.15	386.44	262.45	309.80	309.41	252.78	269.17	403.49	375.20	393.70	228.66	290.08	160.40	147.38	167.81	218.79	231.17	171.40	250.72	799.64	710.59	771.48	596.27	646.50	211.70	695.39	497.70	507.81	466.73	935.01	654.94	1109.94	527.20	1566.35	434.65	920.79	736.40	772.89	534.75	655.03	508.41	912.23	1329.11	775.49	919.63	1429.60	1646.75	2122.70	2191.90	1360.38	955.00	261.84	511.62	398.86	493.45	547.63	428.83	735.56	750.01	793.61	594.80	505.50	1267.97	1215.32	679.55	542.07	1063.78	534.83	715.46	627.41	839.95	366.33	452.01	213.05	627.24	469.80	387.66	358.11	384.93	273.12	210.87	252.09	305.83	380.00	325.11	320.26	307.94	376.88
"200701_at"	615.35	748.44	953.80	1037.48	805.68	892.46	720.84	760.14	871.74	934.82	761.60	892.56	942.57	1056.97	812.93	896.56	776.41	885.89	759.41	719.17	767.30	544.58	1110.07	2339.06	2351.00	2097.90	1820.42	2363.93	721.80	2051.59	1610.74	2363.43	821.01	1861.26	1339.66	2871.82	2004.10	2512.63	1605.36	2279.18	1635.25	1433.61	1158.49	2203.72	1371.82	2951.80	2118.08	2453.32	1754.45	1140.90	2822.72	2761.52	3673.35	2217.85	1489.76	1914.49	1410.43	1344.19	1428.96	1436.00	1779.82	1492.97	1895.79	2046.18	1253.32	926.96	923.57	1326.34	986.21	560.58	1633.25	2219.02	983.32	1194.80	2397.86	1476.95	910.78	1410.28	1269.43	1703.54	1473.03	1733.17	1346.35	2093.97	2444.67	1761.46	1281.77	1911.94	1777.74	1567.36	1866.31	1169.11
"200702_s_at"	94.46	93.92	167.52	118.98	109.12	122.52	132.03	107.51	126.39	140.11	120.41	177.92	166.13	131.51	255.23	227.55	246.49	119.55	308.09	337.69	241.28	240.38	75.88	256.55	402.87	191.30	193.54	132.54	683.69	242.62	342.04	149.60	200.29	227.96	148.63	202.79	179.33	173.72	252.84	446.55	270.68	434.56	220.52	210.93	163.66	270.83	144.85	179.07	300.16	138.66	188.77	163.30	144.66	174.67	440.75	115.68	98.98	107.30	122.44	138.78	101.79	139.30	135.94	185.95	120.00	114.31	81.63	143.34	112.94	192.53	163.84	237.51	141.10	97.41	142.39	133.89	162.30	261.52	142.06	320.48	225.25	152.52	174.92	264.25	246.28	232.90	312.51	314.23	281.97	319.26	120.78	160.79
"200703_at"	528.76	1021.56	739.68	949.73	918.85	998.39	836.35	738.58	1083.68	876.73	696.80	780.24	821.53	732.67	979.03	822.51	855.91	753.80	841.82	873.24	868.33	756.93	1476.88	2300.53	1796.18	2403.63	2001.59	2674.55	601.91	1921.63	1482.51	1787.52	1121.58	2396.16	1621.66	1583.83	2384.11	1931.75	1746.69	1641.92	1864.83	1513.67	1684.82	1616.96	1699.75	1556.05	2346.61	2195.91	1868.41	2631.56	2265.90	1726.98	2420.05	2162.63	1641.38	1242.43	1632.93	1458.70	1123.29	1859.80	1305.11	1114.94	866.45	1646.60	1333.42	1609.18	1392.64	1289.83	1641.29	1165.30	1718.82	1324.57	1628.86	1134.36	935.50	917.88	549.06	828.85	1023.57	1068.90	774.28	1107.42	651.15	972.58	757.76	843.04	916.16	992.19	1191.41	946.06	827.49	782.34
"200704_at"	889.48	1042.37	633.87	793.08	1311.25	574.03	780.37	761.37	597.17	675.19	864.56	1010.92	881.86	885.35	1258.57	823.35	870.41	1137.11	778.75	840.35	787.49	916.97	1555.02	1595.79	1947.43	1806.03	1303.09	2490.13	789.04	1656.21	1142.80	1271.02	557.62	1778.76	1527.73	1604.79	1846.83	1363.06	1421.52	1952.59	2060.06	1131.57	1848.30	1481.32	1152.89	2058.30	1220.16	1930.44	762.94	1357.19	1595.90	1481.00	1738.89	1426.24	1012.26	881.59	1428.61	1276.59	1191.40	1178.97	1326.14	1169.86	1621.43	1130.52	1773.36	801.57	392.61	918.01	488.95	628.02	1111.80	1523.40	889.71	907.25	1681.38	770.49	1127.93	3975.70	874.06	1777.38	4216.08	3632.91	4519.70	2050.43	2860.01	3245.57	1413.22	3805.87	4169.42	4928.80	2202.71	1680.82
"200705_s_at"	660.83	1027.73	1033.99	1135.48	1152.81	990.06	927.84	934.18	823.64	852.71	620.12	923.34	792.96	728.62	926.94	899.66	781.66	584.88	835.20	1160.25	1136.40	1102.25	1559.55	2465.55	2617.02	3877.96	2963.74	2835.37	1434.01	1900.44	2818.29	1661.67	2335.28	2582.43	1782.47	2867.86	1564.90	2665.62	2903.65	2043.58	3574.75	2526.77	2899.72	3004.88	2884.90	1806.52	2623.75	2121.49	2353.64	2627.42	2491.83	2630.86	2801.62	3924.31	2366.18	811.64	2066.53	968.79	1576.73	1877.74	862.14	1160.46	2147.09	1858.88	1356.05	1270.31	1830.77	1925.05	2630.92	2750.22	2727.98	1503.93	1958.09	2106.05	844.76	691.54	707.44	1110.76	879.59	1097.17	1350.41	872.09	989.44	1678.16	817.43	1063.99	969.53	1170.36	1111.23	1276.34	899.97	976.41
"200706_s_at"	699.40	304.59	493.00	607.02	880.39	466.53	539.69	607.29	541.15	522.00	790.05	726.54	635.65	699.77	787.51	515.45	504.93	761.58	572.66	418.14	425.34	505.10	369.83	536.59	417.73	560.29	459.23	544.57	476.44	1176.24	605.89	862.81	597.68	801.90	1162.39	1211.83	736.10	981.84	862.85	913.92	967.60	615.12	333.32	788.71	1056.58	1230.66	983.75	1431.68	681.72	1117.84	1171.44	1260.46	1379.59	1139.49	563.10	451.36	880.34	866.08	728.34	798.61	1101.39	936.43	1058.29	675.56	1302.82	621.09	443.28	865.78	444.51	403.42	483.77	509.83	741.92	758.32	1273.66	502.75	620.64	2480.24	576.48	1149.84	2642.45	2552.91	3548.02	1239.28	1345.62	1954.78	855.80	2210.53	2554.74	3413.20	1697.16	1348.15
"200707_at"	212.28	93.86	212.31	225.53	222.84	215.85	190.13	242.89	217.31	250.17	246.83	274.41	316.47	312.30	212.71	226.13	198.21	181.37	219.19	107.70	96.62	187.14	84.05	718.34	153.69	132.27	208.67	142.68	165.92	576.62	476.23	548.99	722.86	489.98	475.64	720.47	568.05	606.72	447.32	357.41	322.51	463.08	157.12	667.19	388.28	619.61	427.74	420.64	834.08	517.42	626.70	1241.24	804.04	989.06	710.32	205.69	250.37	215.42	251.29	218.17	290.29	330.42	226.40	259.42	302.39	315.28	267.22	502.46	438.11	262.37	109.78	108.44	278.06	300.79	464.18	314.55	359.73	329.76	406.44	266.56	453.40	204.11	292.86	376.42	337.72	465.73	380.19	355.25	376.52	346.11	265.01	373.85
"200708_at"	885.94	400.86	815.53	658.99	775.81	671.53	619.04	680.74	567.07	679.48	670.22	621.11	731.47	738.13	706.68	766.55	686.07	919.61	669.24	615.64	652.23	596.26	652.39	797.95	516.95	633.92	856.59	722.86	573.83	879.64	676.95	685.63	591.92	615.01	726.55	738.37	868.65	536.12	655.71	973.71	998.77	652.16	569.43	679.37	592.49	1071.44	767.76	928.27	587.94	555.00	688.39	833.72	622.05	635.93	755.79	1344.46	427.24	485.32	562.36	774.73	1193.32	771.74	1277.83	692.61	993.61	702.29	1040.55	464.18	993.79	486.72	568.21	550.59	1090.52	1266.18	1023.86	1521.13	1052.85	1113.30	1530.69	969.92	1136.03	1233.38	1205.65	1531.88	1282.84	1137.35	807.80	1183.58	1163.04	1108.68	1326.80	1184.72
"200709_at"	410.81	303.13	495.89	749.93	750.95	456.04	436.43	498.74	517.04	649.47	530.99	502.78	633.61	546.42	493.04	506.99	442.76	503.85	478.26	464.09	458.17	518.25	672.11	1638.51	1273.04	1420.24	1351.70	1372.01	718.06	1948.14	1319.62	1585.29	1595.88	1357.20	1375.05	1763.68	1547.87	1874.33	1135.03	1518.06	1084.20	1021.30	626.48	1245.78	1640.79	1222.42	1280.11	1659.44	1480.00	1266.99	1561.10	1258.20	1815.19	1281.21	1079.78	692.50	732.29	598.77	513.00	588.12	850.21	593.61	614.02	736.45	813.79	542.62	943.05	1042.94	1132.26	660.14	1336.49	935.74	948.69	994.36	703.56	772.30	340.35	656.99	909.56	668.60	616.62	749.75	777.38	761.12	486.85	691.02	621.90	1043.32	827.98	808.07	557.33	795.16
"200710_at"	1144.38	237.92	879.34	1139.42	1233.50	941.83	920.56	1061.57	816.05	1174.64	926.10	936.84	1223.21	1064.69	933.61	913.97	812.96	627.38	861.62	631.52	578.65	850.94	464.64	2379.47	1007.77	1245.70	1444.20	1151.77	585.25	1471.53	1862.93	2054.31	1836.75	1422.31	1555.37	1359.77	724.89	1488.42	942.85	1023.63	2176.41	1289.08	523.99	1069.41	943.59	1600.08	1463.97	1291.82	1571.82	1393.13	1372.85	949.37	1144.65	1566.46	1632.72	2017.39	734.72	585.16	647.12	700.84	1900.33	1385.27	1605.55	1169.54	1416.77	844.65	644.49	520.41	910.69	451.28	573.12	361.77	984.87	1261.88	544.44	1099.06	574.72	1022.81	600.56	399.73	1687.35	811.60	756.52	1233.72	1448.77	1271.29	1605.71	1278.33	1491.00	906.14	1390.97	614.97
"200711_s_at"	579.93	560.69	739.55	868.71	956.10	831.34	862.86	846.78	781.37	752.36	613.20	749.98	774.68	645.76	841.13	773.54	754.49	665.18	612.02	750.83	764.24	617.53	667.38	1234.97	1050.86	1585.75	1089.14	739.18	809.45	1538.89	1316.47	1404.23	789.96	1200.84	1309.68	1009.30	1274.10	1496.42	1351.37	1048.75	1252.16	742.64	1185.44	925.63	1260.58	719.47	1786.74	1192.91	824.26	1299.50	1135.79	1087.97	1010.45	1679.21	1045.11	591.41	915.19	1243.08	964.22	896.16	607.37	802.55	811.89	1042.33	706.38	904.50	778.19	531.42	887.12	1167.12	739.80	740.78	937.14	858.38	609.09	805.67	411.11	818.78	790.81	811.49	846.04	1072.29	964.13	747.82	897.51	741.52	857.81	983.10	880.77	920.20	806.87	935.68
"200712_s_at"	119.23	153.37	159.68	208.81	274.07	212.97	173.90	158.97	193.53	173.29	171.24	202.38	191.40	232.57	152.24	152.49	118.15	122.37	151.03	114.88	125.35	91.88	138.66	170.28	95.39	138.25	114.81	138.61	68.87	172.15	78.36	127.12	95.19	144.15	288.99	457.32	212.68	308.70	211.99	138.78	165.76	63.76	74.91	99.31	214.03	127.36	462.64	206.00	99.56	390.23	554.93	376.38	419.50	425.33	80.09	80.62	251.36	202.86	274.23	234.62	161.01	192.85	231.69	251.99	200.29	188.44	249.43	298.53	412.24	158.44	204.46	120.07	318.55	234.64	250.98	365.80	142.16	178.72	384.55	106.83	322.03	295.06	314.98	165.23	174.86	166.54	160.71	218.65	217.07	261.89	249.57	328.07
"200713_s_at"	419.25	391.97	480.39	612.96	848.48	591.34	505.70	537.42	551.74	511.04	498.95	530.99	609.75	592.75	628.01	528.80	484.26	537.83	469.38	556.03	580.84	562.77	747.29	1109.01	1037.85	1151.68	1370.52	846.44	520.80	818.98	865.02	1141.95	664.74	1339.46	1290.66	1424.15	1211.31	1137.32	1149.81	1058.59	1258.61	720.87	968.23	1061.65	1087.99	982.53	1376.91	919.23	722.31	1388.12	1562.34	1272.19	1210.07	1110.28	648.09	629.52	927.60	954.20	969.74	971.99	729.42	577.71	852.90	1024.92	837.82	779.37	856.61	1122.76	1114.96	944.33	1085.84	1368.91	986.28	844.61	654.30	927.29	543.47	663.71	1022.09	504.66	738.69	598.65	656.69	423.94	379.44	626.68	599.16	641.47	698.47	638.80	548.89	674.88
"200714_x_at"	578.46	747.12	1045.75	959.07	932.50	804.81	1042.30	878.48	913.98	1006.84	750.54	1012.77	879.31	962.24	918.18	968.20	872.24	1001.47	964.75	979.53	920.88	983.10	769.64	2283.58	2336.87	1995.43	2195.41	1596.73	2473.64	2137.69	2236.78	2225.00	1721.90	2431.85	1927.14	1712.32	3971.56	2089.58	1851.06	2192.95	1888.63	1914.37	2496.03	2136.16	1759.82	1893.40	1311.45	1875.82	1887.38	1725.43	2259.66	1861.40	2172.97	1815.38	1556.88	2116.94	1063.74	1375.33	1360.53	1383.07	1607.86	1680.31	1241.47	1228.81	1503.67	1135.48	800.26	1085.80	980.14	748.05	1176.36	1436.88	973.68	988.03	1045.81	1255.58	1015.19	1066.90	1239.44	942.82	1359.51	945.13	1018.03	1223.58	1297.04	1569.59	1218.23	1391.10	1334.70	1527.55	888.64	983.36
"200715_x_at"	1561.99	2166.55	1791.96	1525.02	1391.10	1551.24	1733.03	1711.93	1653.81	1592.09	1401.04	1479.71	1546.09	1338.91	1533.68	1774.58	1519.50	1177.77	1813.07	1645.13	1487.05	1856.89	2169.95	3141.34	3726.49	4552.52	3646.57	3601.18	3093.53	3536.87	3436.64	3453.12	3704.56	3461.94	2310.56	3932.29	2430.81	3653.50	3629.32	2953.32	3956.18	3357.91	4347.53	4310.51	3602.27	3694.32	2347.13	2851.37	2980.37	2837.03	3107.06	3994.98	3080.61	3297.47	3274.01	2157.66	2889.67	1339.84	2372.96	2525.01	2307.81	1718.41	2288.44	2255.07	2478.82	1887.83	4246.79	2267.49	4369.76	3069.01	2942.57	2138.18	3261.87	3744.95	2058.70	1002.72	1343.59	1837.39	1176.03	2599.79	2258.70	1993.72	2550.28	2731.27	1934.11	1956.82	2616.04	2503.69	2480.92	2394.47	1777.98	2309.33
"200716_x_at"	3268.43	1931.43	3662.74	3623.63	3592.42	3925.07	3666.22	3861.97	3539.04	3318.07	3480.54	3883.52	3859.43	3295.71	3685.30	3699.39	3751.76	3592.14	4144.49	3948.90	3541.20	4422.20	3094.90	7695.97	9323.84	8837.46	8830.59	7455.41	5389.27	7953.10	7272.21	8453.75	6395.70	8185.99	6972.67	8653.14	7576.66	7783.48	8561.40	6329.34	9055.44	7551.29	6815.65	9263.72	8369.62	7359.14	6745.48	6721.30	6955.04	8047.16	7422.32	9903.96	7852.15	8988.35	6920.89	4288.47	6912.97	4960.01	5567.32	6264.57	4798.65	5732.85	5354.19	6643.72	5411.97	4990.27	7495.92	5964.75	7256.52	6698.73	6281.02	5723.84	6429.73	6724.98	5234.60	3140.50	4087.69	4751.23	4085.41	6587.68	5871.31	4824.21	5861.17	5661.70	4565.29	5115.33	4962.56	6018.12	6156.98	5615.65	4110.80	5832.45
"200717_x_at"	3294.69	3576.55	3924.90	4679.59	4597.52	3562.37	5122.01	4213.84	4375.94	4339.74	3873.68	4274.88	4064.36	3499.05	3970.29	4290.69	4550.34	3980.57	4524.12	5075.12	5110.65	4364.25	5543.62	6681.12	8669.80	9066.10	6845.19	8053.41	6516.88	7866.85	8180.50	6351.33	6318.05	6806.45	8323.53	6915.39	6273.45	7706.36	7803.27	6461.17	7837.77	8743.57	7337.97	7723.19	6647.62	6644.62	6266.50	6013.12	7050.36	7585.41	6854.07	6538.02	8867.96	8498.67	7481.46	3916.22	5931.18	5508.76	5935.42	6843.43	4974.98	5208.70	5451.28	5557.72	4754.29	6299.38	7048.29	5397.97	5571.85	6993.13	6535.99	5604.71	5818.70	8442.97	3045.93	3471.71	3804.46	4634.28	3347.24	5669.40	6165.09	5880.23	6492.85	5710.31	5858.71	6221.06	5681.83	5772.61	5386.79	6913.20	5021.19	5924.56
"200718_s_at"	1184.91	1155.15	1766.55	2036.61	2165.73	2286.86	2204.41	2269.22	2089.53	1816.58	1836.00	1854.42	1672.89	1837.73	1943.34	1668.20	1970.72	1860.47	1845.69	1659.69	1679.56	1632.81	1157.31	2821.57	3026.94	3427.75	2662.93	2479.84	2222.93	3399.68	3350.80	3295.49	1540.97	3271.58	3142.69	2793.79	3344.50	3228.64	2886.93	2985.49	2528.05	2642.25	2986.58	2782.73	3026.70	2292.10	4639.28	3744.99	1925.20	3816.67	3199.26	2651.83	3041.79	3842.72	2432.06	1747.31	2628.67	3655.38	2559.99	2549.30	2210.65	2267.67	2254.74	2352.56	2280.99	2647.14	1944.28	1732.12	2222.58	2269.03	2021.77	2600.30	2214.46	2128.10	1492.66	2308.53	1075.20	1997.30	1985.64	2212.22	2386.31	3167.51	2930.33	2278.71	2368.40	2403.55	2597.46	2712.15	2482.42	2636.62	2976.89	2559.58
"200719_at"	539.54	575.04	549.47	407.26	413.12	360.77	392.82	387.57	379.66	419.57	413.22	425.65	475.70	467.96	347.89	409.53	311.75	445.09	416.55	334.21	327.64	468.55	450.30	489.56	476.25	496.61	526.67	831.68	798.27	614.15	540.85	490.96	615.80	410.25	553.41	603.51	535.18	478.95	588.56	485.00	473.51	695.61	601.42	525.56	813.48	479.80	614.95	478.62	504.80	466.11	493.44	501.74	473.16	576.59	550.57	367.95	301.29	430.68	324.83	332.07	525.67	528.53	360.15	327.69	408.30	303.02	338.36	341.10	332.46	350.19	291.86	316.91	386.28	307.99	434.98	440.18	430.45	415.61	377.00	421.60	385.47	498.29	580.15	499.66	369.78	542.60	486.58	471.54	376.97	455.46	467.29	427.15
"200720_s_at"	194.75	217.47	176.42	231.19	223.88	201.48	182.89	194.32	174.55	212.27	179.65	206.70	214.38	189.26	180.18	188.76	203.81	193.18	187.44	182.81	174.42	174.79	217.15	344.02	362.11	276.50	316.50	331.39	424.89	294.61	277.73	279.97	259.36	278.52	355.08	303.88	440.62	450.50	258.60	378.31	248.67	332.41	339.52	232.89	310.09	248.32	281.55	331.90	275.32	301.70	300.83	360.47	488.89	302.25	263.95	107.17	169.41	198.46	231.62	199.74	146.28	174.55	202.09	245.19	148.58	177.66	186.87	272.84	287.65	163.88	224.90	170.52	254.86	189.10	191.20	286.90	190.09	212.64	356.53	177.87	346.23	271.10	267.51	263.34	244.51	203.94	174.72	245.80	250.10	263.57	243.02	299.43
"200721_s_at"	160.14	109.28	182.87	220.56	205.57	212.01	162.33	183.12	173.79	190.43	182.44	206.70	201.77	198.04	209.46	180.41	188.53	174.98	207.57	190.08	171.23	209.97	95.78	332.12	363.91	227.94	314.93	186.63	250.95	234.67	319.02	401.26	233.07	346.10	330.19	264.08	486.97	375.29	288.60	354.32	278.00	296.62	204.47	276.13	240.91	361.23	294.93	409.87	274.80	267.60	280.54	353.87	343.51	256.99	326.29	223.34	184.94	237.52	205.67	211.92	224.83	199.22	229.40	291.42	212.80	222.83	182.70	215.35	278.76	172.38	198.20	200.60	203.29	184.82	173.52	272.17	171.90	306.16	303.01	164.61	300.84	230.38	216.75	291.25	282.48	276.42	254.31	303.01	329.87	277.30	202.88	285.08
"200722_s_at"	203.06	165.83	204.43	216.77	240.46	251.40	263.40	252.00	281.75	246.32	302.86	284.73	287.94	283.91	211.83	207.59	193.24	265.07	194.26	147.97	145.86	197.32	181.44	350.81	222.28	226.30	213.10	264.63	248.04	387.10	289.63	305.68	448.82	260.80	428.26	479.88	251.17	321.47	375.53	267.90	254.02	261.24	177.71	338.60	372.18	317.21	500.46	357.63	346.67	492.54	502.15	409.67	461.41	593.08	331.03	66.00	202.32	233.81	360.02	357.75	208.87	209.72	243.86	364.84	294.68	258.44	282.16	254.44	427.45	136.78	148.31	72.14	333.90	245.41	332.46	359.64	318.22	250.29	286.35	227.21	314.03	343.58	375.07	251.74	289.26	247.51	234.91	233.02	192.92	276.62	372.28	336.45
"200723_s_at"	269.62	346.49	367.00	544.91	770.38	522.23	549.88	593.31	605.47	520.20	595.78	513.76	660.69	622.70	482.78	440.12	360.88	581.24	262.13	331.52	367.51	331.87	459.44	785.17	503.52	819.25	612.33	512.67	336.15	804.85	544.56	529.33	408.63	740.55	1083.05	1350.51	827.05	1062.02	892.55	579.42	706.79	430.49	428.74	528.03	983.44	681.75	1267.82	890.74	582.14	1374.66	1228.34	1142.02	1442.85	1603.10	444.11	277.32	710.70	756.89	1069.70	1077.17	901.91	844.91	853.27	980.99	978.53	966.48	851.16	928.71	1181.26	837.15	876.13	321.15	1045.96	962.91	542.55	760.45	517.06	510.94	570.83	476.20	716.52	498.36	590.96	384.90	333.08	411.43	438.60	512.91	432.54	500.32	466.26	588.05
"200724_at"	256.06	210.38	264.36	206.06	222.57	199.18	215.07	218.16	187.94	235.87	224.89	226.75	223.47	216.69	186.12	197.78	146.28	228.18	172.98	149.81	157.44	185.52	201.77	252.08	184.28	176.82	228.10	263.70	373.04	338.07	234.48	252.55	358.04	185.95	199.48	293.40	232.38	285.73	258.35	260.38	215.14	239.05	198.58	237.30	279.80	282.69	259.93	276.95	313.30	224.30	212.54	210.20	233.53	205.84	284.28	147.97	156.74	169.85	164.66	151.06	215.63	229.58	193.46	139.95	165.46	158.82	171.43	199.04	143.89	170.26	135.85	124.27	176.19	193.07	276.61	226.91	237.17	244.68	258.04	202.78	236.20	304.38	342.36	298.22	271.79	270.34	256.12	291.69	184.52	231.82	314.69	275.67
"200725_x_at"	3406.16	1093.83	3631.64	3603.76	3723.17	3386.72	3334.61	3113.56	3357.80	2992.31	3111.41	3265.37	2609.81	2941.48	3488.07	3512.91	3470.68	3407.79	3703.81	3178.31	2817.81	3703.98	1847.76	8356.49	7445.48	6715.39	6291.24	3991.31	4860.02	8799.79	9171.16	8260.34	7709.58	8273.51	7195.69	7642.80	8253.81	10960.10	8556.77	6943.94	8966.74	7262.32	4476.33	8952.49	7300.18	6253.29	5580.65	5895.41	6357.41	9020.31	7766.67	7331.32	7500.48	8812.41	8132.92	3895.34	5911.66	4690.99	5492.76	5370.67	3929.05	4649.79	4900.74	5090.43	3711.37	4746.01	5500.19	5729.39	5555.31	6221.56	4685.11	3654.41	5590.45	5443.21	4758.89	2049.75	3588.96	3240.57	2617.49	2674.36	5085.84	3756.70	4220.89	4582.46	3921.08	4768.26	4000.87	4441.56	4443.18	4501.28	3752.86	3420.22
"200726_at"	310.05	443.03	382.08	527.16	490.37	418.13	533.81	459.59	432.38	412.61	401.93	399.58	438.60	366.34	442.38	488.90	531.33	410.19	292.82	564.64	596.06	408.04	434.22	973.56	1199.95	1495.33	1168.78	514.64	589.79	1092.73	785.39	949.48	1232.89	1057.30	793.01	1276.51	823.72	1512.07	1352.14	920.50	1267.68	527.68	1417.23	873.63	1181.54	836.62	977.23	827.57	748.72	1423.81	1279.01	1364.92	1290.98	1389.24	722.40	697.64	654.22	849.79	652.97	890.19	565.56	811.19	679.18	743.63	703.19	719.22	687.52	742.22	895.48	1115.35	990.09	738.99	854.65	688.07	657.33	491.36	424.25	496.22	698.29	818.99	612.50	538.95	632.86	481.05	417.39	471.16	449.15	715.10	525.67	545.32	555.37	685.44
"200727_s_at"	104.12	105.26	92.05	199.84	236.90	176.31	203.59	154.56	130.86	237.57	203.01	261.57	256.23	254.41	97.86	104.27	73.54	99.59	90.33	94.72	99.67	114.34	99.46	96.58	169.51	128.70	130.67	134.51	226.87	106.40	175.08	147.45	287.30	126.85	431.75	704.64	130.25	424.43	192.24	145.07	114.09	197.82	177.20	128.09	352.71	257.21	469.61	254.48	326.61	412.03	949.98	477.28	664.28	671.14	273.92	75.73	269.76	181.98	429.21	291.28	256.89	273.60	357.55	318.16	348.76	217.11	343.72	548.21	569.91	340.09	120.30	104.52	517.26	207.02	166.79	450.19	266.18	161.53	331.35	131.91	383.56	224.13	237.03	159.36	167.70	164.57	194.62	189.65	153.68	148.39	164.74	239.45
"200728_at"	204.40	173.09	471.31	559.56	671.93	461.54	433.48	1178.94	534.39	584.26	502.70	622.01	568.20	552.78	512.61	583.79	404.64	473.93	378.35	525.27	457.96	430.41	329.01	1301.08	603.88	886.82	879.06	349.48	122.53	1143.75	487.07	746.75	1126.48	938.78	1030.04	2023.70	1345.37	1369.67	1491.40	1294.11	1127.39	629.64	198.43	645.68	1141.58	1346.88	1270.07	1446.23	1345.21	1337.53	1622.83	1229.81	1505.89	1346.28	1121.14	410.01	928.55	879.73	789.33	1003.86	925.93	928.76	1012.80	802.59	893.04	814.64	789.33	1250.92	1171.68	1258.52	1142.56	613.63	1302.10	908.75	298.94	849.54	559.68	632.59	693.24	313.03	735.46	479.84	427.98	578.44	505.11	808.29	913.31	747.39	808.40	733.33	456.32	546.10
"200729_s_at"	160.98	145.83	179.37	381.01	466.50	321.48	316.51	317.63	369.59	389.98	296.90	336.83	402.23	386.71	283.48	257.01	206.96	202.96	165.76	216.69	206.37	254.81	93.33	710.44	490.76	364.29	511.68	215.85	261.98	804.80	242.78	264.96	264.22	328.85	783.36	1455.53	398.61	1166.34	866.75	484.84	495.21	307.69	113.88	336.90	603.18	548.70	896.01	873.23	794.94	768.10	1108.94	1031.04	1381.85	1015.58	792.71	185.04	605.65	565.83	541.94	718.19	531.84	547.57	606.48	331.47	532.31	635.55	654.90	744.86	715.02	324.55	553.09	240.71	904.08	522.64	276.84	621.13	340.40	234.98	511.95	290.84	510.19	377.87	335.22	195.33	318.88	316.60	398.30	363.25	234.14	284.34	292.80	336.40
"200730_s_at"	174.82	153.73	181.30	198.85	340.89	153.32	149.32	187.77	161.62	152.43	165.78	285.70	211.87	309.50	181.51	118.39	95.95	105.75	130.07	116.24	155.19	107.19	216.09	167.25	116.68	154.25	161.43	203.80	228.85	187.22	116.45	135.74	173.36	119.49	274.36	259.19	199.35	206.15	127.33	191.84	281.98	167.74	136.58	137.51	163.28	170.84	257.31	217.74	143.64	254.61	389.88	223.18	355.62	282.66	122.54	101.77	154.70	118.45	225.20	138.14	200.63	254.94	204.92	214.45	233.62	152.96	164.25	133.50	145.03	115.11	205.25	112.56	147.76	169.85	156.51	156.98	175.39	139.36	207.07	95.83	258.41	214.19	233.68	166.74	167.36	158.95	179.00	162.39	145.95	138.63	214.40	228.31
"200731_s_at"	181.50	161.28	139.69	264.50	539.27	201.85	165.98	229.34	221.95	207.79	227.87	356.22	224.08	299.58	268.92	152.59	117.34	138.81	116.18	120.36	193.98	137.26	223.01	291.15	164.45	163.35	153.07	162.06	139.25	217.32	118.30	193.63	132.25	104.19	561.06	273.00	434.90	276.67	195.71	231.82	308.65	101.28	165.93	137.56	299.26	147.74	375.46	279.75	110.02	379.86	415.21	306.46	424.09	371.15	122.31	59.35	213.51	113.32	355.75	177.47	182.85	455.56	263.23	230.93	388.53	174.63	142.39	134.30	115.40	98.97	246.11	147.99	131.96	122.19	138.41	170.28	140.93	112.25	278.05	66.55	259.42	191.50	207.39	130.43	116.60	126.63	205.03	147.63	138.24	116.67	205.37	177.98
"200732_s_at"	411.29	629.22	544.25	671.16	1105.94	696.91	664.63	864.37	830.20	599.59	543.88	779.86	682.76	688.96	772.15	594.69	626.45	395.61	550.87	588.20	678.60	692.45	780.07	1293.56	1161.21	1112.72	1176.99	564.86	639.12	820.75	1122.27	1565.35	805.93	649.97	1541.59	892.20	1843.66	743.91	887.66	1104.35	1324.10	672.10	1443.17	1029.41	1085.09	624.68	1440.66	1054.70	668.92	1277.05	918.13	921.17	1106.39	839.30	932.04	300.60	776.54	313.81	1219.32	448.73	486.36	1128.48	626.09	453.25	899.05	548.84	552.88	464.63	314.18	395.01	736.54	859.43	316.13	419.87	275.36	346.97	245.02	400.36	498.72	145.62	416.77	422.00	374.72	416.11	251.60	422.02	690.24	550.35	500.44	293.10	448.98	247.38
"200733_s_at"	70.20	66.00	75.67	112.96	228.98	108.04	94.86	93.37	122.22	72.04	79.28	88.30	76.98	82.75	135.13	75.61	104.47	48.06	97.50	120.25	117.99	133.02	91.51	172.97	304.24	201.29	181.67	105.32	81.53	77.45	312.30	233.04	65.21	230.15	211.74	128.70	456.54	48.81	177.50	319.25	266.46	193.54	326.57	342.08	119.42	81.11	280.84	254.93	136.99	358.82	253.44	142.49	198.92	163.17	127.51	85.44	202.03	66.79	163.35	149.33	63.48	115.20	136.58	115.45	95.47	250.42	158.99	68.75	56.12	64.84	172.50	141.16	49.25	71.93	34.98	54.22	33.05	55.66	73.10	38.13	108.14	105.41	81.87	83.34	84.90	87.95	106.22	83.26	100.53	87.05	107.48	89.76
"200734_s_at"	231.60	370.39	435.43	409.94	329.61	575.53	381.63	349.46	371.33	336.28	261.58	361.82	326.84	447.18	343.78	413.24	334.62	289.83	389.51	350.20	369.04	270.72	281.18	596.82	848.42	745.43	547.91	693.94	786.39	550.09	971.27	639.56	611.69	665.25	450.77	565.38	946.25	665.73	409.62	995.04	682.62	875.08	990.67	671.27	400.77	518.21	563.66	782.86	403.82	654.32	905.12	453.80	715.43	783.79	672.89	545.16	313.93	298.34	349.50	425.55	344.31	314.24	346.83	400.81	410.77	282.49	285.75	282.47	399.47	349.53	529.08	410.55	329.73	284.11	378.88	518.80	342.19	357.28	672.71	445.57	413.17	380.12	361.71	373.93	394.91	334.58	411.67	392.71	390.10	319.40	320.65	508.68
"200735_x_at"	1661.41	3379.70	2083.72	2094.47	2116.91	1937.83	2344.53	2041.53	2213.46	2021.58	1919.92	2139.17	1785.97	1881.96	2112.37	1934.02	1836.46	1552.70	1773.68	2173.39	2279.35	1673.55	3639.91	4209.65	3792.92	4965.88	4668.85	4215.93	2058.02	4844.72	3349.41	3161.55	5496.53	3676.14	3996.03	4230.63	3847.40	4537.40	4079.24	3367.78	4671.81	2728.73	4335.02	4049.57	4274.93	4071.46	3852.76	3734.28	3506.32	4309.19	4939.58	5118.90	4416.77	5574.08	3326.94	3216.48	3207.31	2967.39	3210.53	3434.16	3195.59	3330.98	2762.87	3029.97	3143.78	3066.23	3432.33	2796.60	3987.33	3820.89	3177.66	2390.47	3583.45	3847.65	2488.15	1725.38	2157.95	2493.08	2447.86	2524.60	3518.76	2490.69	3199.69	2955.38	2321.32	3502.81	2975.28	3400.03	3076.75	3465.24	2371.49	3714.13
"200736_s_at"	582.40	140.78	677.41	728.93	670.38	569.62	445.51	515.06	539.90	602.15	483.73	630.97	763.89	729.68	639.65	684.86	640.25	710.36	641.62	530.98	427.35	720.87	146.43	2012.36	1909.52	1400.43	974.88	974.86	623.93	2375.39	1752.66	2477.55	1205.63	2316.12	927.12	2674.41	2686.37	1984.23	1686.75	2208.85	1447.41	2507.72	289.85	2204.31	736.42	2683.28	3064.21	3092.34	2248.87	1371.42	2207.86	2037.58	2748.74	2372.02	1956.34	2870.44	987.53	2176.69	1433.18	2388.57	2644.21	1875.59	3372.69	2104.42	2194.59	1787.81	1196.18	1155.18	1471.82	1177.86	1241.05	1210.24	1752.04	1560.17	1724.01	1023.43	979.40	1515.58	1594.58	1108.76	1426.53	784.24	1739.86	1558.83	1842.34	1522.68	808.68	2100.71	1806.12	1776.29	1257.03	1896.82
"200737_at"	241.54	87.06	244.64	303.11	311.63	312.84	243.46	252.12	286.26	236.16	212.83	292.36	298.34	311.05	300.75	239.53	254.14	301.73	198.33	265.92	283.11	210.12	142.80	1433.03	466.16	919.87	1014.29	934.86	133.19	1485.72	581.38	1450.19	315.65	1645.40	1832.18	904.12	1204.73	1574.46	663.78	789.44	640.93	382.04	203.23	802.82	1351.53	542.82	1404.58	1042.98	497.37	1290.65	1709.35	1100.01	1681.88	1364.09	912.65	171.03	258.61	742.32	504.00	731.64	334.83	317.80	603.08	724.94	611.59	473.75	249.64	376.56	755.67	309.07	514.31	468.27	606.57	350.79	565.21	455.34	378.26	364.92	449.85	535.60	427.00	376.60	311.72	248.52	237.93	270.73	272.33	357.89	326.60	377.99	332.03	642.74
"200738_s_at"	609.58	807.19	854.07	1059.46	1134.08	974.05	880.92	961.13	882.29	983.18	834.90	909.70	1055.70	1082.82	965.37	903.10	925.91	912.78	645.03	843.54	900.96	625.41	996.87	3801.11	2222.22	2988.58	2800.86	4085.76	419.10	3780.82	2209.60	4132.11	1532.42	4092.15	3365.05	3138.71	3479.43	4235.46	1782.35	2381.31	2505.07	1751.18	2627.45	2935.02	3524.23	1878.40	3754.60	3020.99	2046.95	3364.69	3550.06	2511.08	3399.21	2771.96	3058.13	728.57	1111.19	2463.51	1505.85	2156.46	1450.61	1320.24	1909.80	1706.87	2164.41	1368.58	810.11	958.81	1772.09	974.08	1653.19	1805.86	1429.51	1230.22	1339.03	1548.56	1059.44	1293.96	1197.79	1535.01	1320.29	1494.10	1247.28	1028.89	803.90	1029.95	1188.44	1587.64	1365.72	1412.79	1417.38	1762.49
"200739_s_at"	112.97	121.76	119.72	157.42	170.50	164.94	139.39	170.56	160.13	136.66	175.50	169.04	190.28	191.40	121.57	117.91	115.82	146.08	117.80	94.89	100.23	100.85	112.89	266.89	283.54	269.43	199.15	375.95	244.97	267.23	306.82	285.19	159.51	309.88	280.99	406.74	292.24	337.82	271.54	235.65	228.82	398.40	362.89	288.04	264.43	248.05	299.00	255.99	316.14	461.99	504.35	382.37	512.22	625.54	274.79	81.43	170.76	199.70	204.92	207.19	165.08	201.20	179.07	274.18	125.94	158.56	201.36	253.10	188.12	127.65	179.37	133.25	184.31	127.10	261.02	217.00	197.36	154.69	269.12	180.03	222.63	178.51	202.22	193.17	201.70	175.21	189.03	176.26	178.92	170.10	203.33	174.58
"200740_s_at"	393.09	305.96	378.60	445.80	579.02	619.60	543.42	633.17	507.60	391.76	391.82	429.29	478.75	458.36	466.08	412.63	520.51	467.92	414.34	508.85	522.99	454.04	459.36	905.86	995.88	1380.15	1061.86	623.86	551.00	677.28	1157.62	1129.59	733.20	1508.19	823.82	1080.97	1237.74	853.66	952.90	642.70	1488.74	803.78	1566.72	849.58	1080.71	775.21	1003.78	490.95	1018.46	1674.68	1224.60	993.94	1198.53	1518.18	771.01	319.64	705.67	1003.96	770.37	774.94	440.07	661.25	584.16	753.19	399.34	685.07	881.79	668.84	524.67	377.27	788.08	716.59	506.18	607.25	370.30	454.04	307.19	327.63	564.33	479.44	478.64	413.41	353.28	460.96	499.35	496.66	566.58	545.81	536.58	442.62	473.05	272.40
"200741_s_at"	3222.28	3048.52	3005.62	3060.66	3075.81	3112.36	2975.15	2910.66	3145.13	2677.17	2723.84	2995.56	2665.62	2430.37	3042.38	3194.98	2983.94	2932.76	3392.06	3775.54	3708.10	2636.92	5082.99	6677.07	6885.82	7028.01	7133.48	7257.01	3801.27	6276.83	6395.86	6420.71	4808.74	5905.05	4857.59	6499.61	5316.05	6527.37	6755.80	5514.82	6977.11	5269.77	6808.93	6501.52	6804.50	6009.57	6350.74	4968.63	5073.72	6520.72	6070.25	7239.17	5943.60	6640.97	5542.84	2404.84	5564.66	5074.63	4395.83	4442.09	3470.27	4214.20	3567.03	3882.04	4012.60	3620.93	5611.35	4488.83	4674.65	6299.32	4873.53	5608.31	4388.82	4577.74	2669.89	2265.25	1959.57	2360.88	2296.15	2297.72	4704.00	3348.97	3357.53	4816.86	3838.58	4921.42	4426.10	3639.29	3780.08	3279.19	4427.03	3013.23
"200742_s_at"	302.79	897.77	466.35	750.13	530.83	620.29	495.46	590.46	602.76	827.06	466.78	476.91	500.76	684.86	426.18	533.32	318.59	348.63	321.47	354.52	324.21	284.21	648.53	1574.53	802.19	678.43	653.44	2156.26	769.19	1254.16	790.09	1192.50	860.63	974.56	1437.42	1313.79	2511.62	1289.10	751.58	1308.15	1154.26	577.89	744.69	758.50	1298.46	1338.35	1251.56	821.18	771.88	640.45	1056.01	1189.65	1304.64	1373.68	853.33	273.69	504.57	631.74	608.10	288.57	695.63	626.81	884.43	234.82	651.02	401.76	274.70	487.88	181.16	290.41	662.86	673.85	244.19	355.44	678.15	871.52	512.63	639.18	923.90	630.57	1383.51	1334.84	1532.16	698.73	708.40	596.84	725.69	955.86	843.59	875.34	921.19	847.10
"200743_s_at"	215.39	704.01	803.00	840.67	516.28	720.43	689.22	615.55	808.00	920.18	471.19	519.09	660.92	633.45	710.02	821.64	619.08	397.66	656.37	762.17	641.96	381.06	456.89	2004.14	1803.21	1390.06	1307.54	2251.01	1148.08	1382.33	1567.81	2362.06	843.71	1873.11	1739.32	1310.28	3453.27	1462.75	1260.76	3043.05	1894.87	1137.90	1374.62	1421.03	1285.48	2258.98	1239.58	1767.00	1129.17	827.55	951.56	1195.25	1183.86	1186.40	1736.24	700.33	734.26	406.55	561.35	276.16	940.89	722.02	983.17	279.65	742.92	480.52	266.43	520.99	206.82	287.68	1221.29	1087.27	232.90	326.29	513.15	847.70	342.59	1122.60	832.40	815.30	1297.51	1649.62	1244.31	1086.84	943.92	1052.41	977.01	1386.71	1398.11	1484.54	1101.39	753.31
"200744_s_at"	107.49	106.22	125.64	274.65	250.02	208.59	181.68	172.38	185.38	252.96	243.51	260.35	242.26	233.13	147.19	149.00	102.50	133.64	94.55	121.01	127.27	118.83	136.02	267.07	321.87	366.94	260.94	217.13	137.63	349.49	198.19	224.64	241.92	289.03	517.58	519.30	416.35	656.29	272.34	300.88	318.68	219.08	233.68	239.14	581.18	284.65	301.74	462.62	259.50	425.65	533.65	579.92	586.71	633.21	243.39	108.05	210.25	300.98	281.84	340.45	248.26	308.02	269.17	400.06	356.90	236.12	178.70	410.50	394.67	164.89	318.57	137.39	377.34	183.21	293.15	394.64	248.58	115.93	335.87	129.94	495.71	174.62	202.90	182.93	175.15	206.27	171.40	161.49	137.18	138.32	260.55	252.74
"200745_s_at"	159.67	118.41	460.51	718.51	712.87	601.95	510.11	530.13	588.48	834.59	908.11	770.91	588.80	700.45	682.60	645.49	422.88	566.97	441.80	552.06	519.49	487.32	116.23	1214.18	517.26	835.73	694.98	141.83	253.64	1451.59	583.04	573.17	994.88	621.86	1859.61	1218.35	939.53	1261.97	1271.67	855.06	1033.76	345.74	219.39	571.41	2228.48	1092.37	738.87	1389.13	1123.78	1359.02	1443.62	1615.73	1353.04	1528.52	910.19	273.92	606.19	1150.97	866.37	1103.58	1195.90	1117.26	788.14	1108.64	1212.88	781.00	513.42	1313.25	1063.85	715.20	625.15	529.36	1048.40	709.89	831.08	1001.14	905.77	553.19	849.74	618.10	1175.87	466.59	488.50	786.41	872.16	1182.40	1157.45	871.58	652.37	700.67	637.22	652.08
"200746_s_at"	629.90	586.56	708.39	777.49	821.43	668.59	608.17	666.48	581.13	676.49	604.24	695.47	725.43	726.14	792.30	773.07	635.75	648.33	661.35	603.69	609.27	608.23	594.60	1669.08	1115.48	1322.54	1344.62	1068.74	716.48	1611.20	995.72	1354.84	1127.90	1352.66	1259.97	1224.06	1770.44	1553.69	1478.71	1405.03	1364.42	886.89	894.18	1336.15	1657.40	920.16	827.62	1021.65	1179.32	1442.08	1102.04	1284.05	1151.52	1132.81	908.14	778.14	728.89	1199.79	1001.99	941.09	922.75	760.50	832.45	905.44	1027.07	854.67	553.98	757.84	967.14	493.37	897.11	762.71	745.27	767.30	521.07	831.48	610.69	533.88	694.49	643.88	1000.25	542.36	507.83	634.01	657.72	802.38	673.66	613.83	670.32	536.96	767.52	590.12
"200747_s_at"	367.05	186.33	318.49	305.87	284.31	318.07	313.78	338.99	340.42	351.21	401.93	324.35	318.22	299.42	334.69	344.64	371.62	328.38	408.90	265.82	254.20	342.81	182.26	716.72	469.88	290.88	366.62	354.86	401.36	527.04	661.91	653.12	550.31	526.30	540.69	375.15	598.49	349.55	504.05	648.22	460.66	508.52	322.09	589.36	535.93	410.63	431.17	396.43	475.94	455.86	369.29	378.75	364.77	431.61	394.36	295.45	252.92	289.75	248.51	237.24	303.89	273.46	229.97	208.18	278.19	335.80	300.94	276.33	276.31	226.28	202.98	261.24	264.25	339.66	339.89	337.00	442.02	459.89	250.87	382.23	414.15	368.89	381.57	375.45	413.20	498.73	452.54	400.60	464.54	473.28	365.08	390.85
"200748_s_at"	2123.43	888.18	3025.38	3373.23	2512.42	2767.82	2375.14	2206.12	2753.82	2996.78	2589.11	2835.60	2559.66	3298.39	2678.73	2194.66	2231.29	2064.05	2557.30	2427.83	2399.72	1417.19	1483.13	5285.34	4939.22	5158.04	4628.83	9069.99	2218.78	4585.57	4324.31	6452.11	5844.76	5714.22	6450.79	5916.82	7807.05	5740.70	4079.86	5199.03	4757.89	4062.82	1812.31	5348.20	5699.74	6580.85	5743.59	7048.58	5537.54	4783.93	6496.94	5093.39	6261.04	7100.71	5207.16	2923.62	3172.97	4760.61	3916.25	3794.44	4887.28	5233.37	4757.73	3854.69	4547.49	3297.86	1393.26	4509.86	3187.78	1813.34	3958.94	4777.57	3055.91	2068.39	3832.92	3817.44	4183.65	2628.65	3278.39	3446.53	3071.35	3299.94	3320.31	2759.63	4363.92	3948.49	3949.45	3120.17	3761.56	3113.95	3514.91	3185.22
"200749_at"	132.10	238.48	150.73	206.62	338.62	187.09	190.00	206.29	212.25	166.30	161.80	154.55	177.22	152.06	213.71	168.38	258.56	200.02	203.12	287.67	266.43	231.41	232.21	372.14	614.98	701.94	696.43	266.48	414.48	358.08	662.62	629.54	205.24	585.01	429.71	329.58	526.61	333.60	447.67	259.36	523.18	695.53	985.04	470.91	342.07	343.32	469.15	216.29	368.45	539.36	240.70	522.26	373.65	528.96	427.93	356.09	356.38	322.27	203.27	243.13	172.55	187.30	248.22	244.23	163.84	197.96	241.04	194.64	358.34	218.51	353.17	197.75	198.22	279.79	172.30	237.22	150.59	268.60	341.44	332.13	166.20	208.78	185.15	212.84	141.13	229.12	252.70	285.36	308.88	235.08	144.24	240.86
"200750_s_at"	246.15	231.00	284.15	402.78	466.16	378.69	290.41	282.53	353.30	303.57	233.94	327.38	363.86	304.47	397.59	288.72	316.46	308.18	231.12	377.84	391.61	349.60	766.86	841.64	608.49	1082.06	844.36	1485.23	44.37	723.94	364.07	835.60	301.81	1010.62	689.47	765.03	871.23	1045.72	616.99	666.49	827.25	716.18	487.01	635.01	543.47	602.71	885.54	763.13	488.93	957.94	1203.28	1119.81	1250.21	1291.50	581.86	399.14	494.85	418.27	516.39	645.76	495.01	436.77	523.00	639.34	727.12	454.37	726.76	608.20	1128.15	512.78	1164.19	328.93	770.41	686.43	566.71	550.76	439.69	302.51	588.21	689.53	488.51	363.77	312.03	373.55	244.52	320.37	274.51	347.87	354.43	348.30	394.87	408.08
"200751_s_at"	183.65	24.19	315.93	555.01	762.79	534.21	491.98	628.93	513.70	442.91	417.70	539.11	565.75	537.84	463.43	364.42	240.13	390.62	179.18	154.25	154.42	260.66	33.21	765.19	71.70	145.91	178.16	30.01	18.52	676.19	147.94	300.98	354.49	392.51	222.79	1023.76	331.31	868.08	681.05	418.77	529.24	118.09	21.62	226.72	619.48	591.42	1135.23	482.16	379.67	895.06	1119.32	1112.59	1008.92	1510.49	236.01	182.28	721.46	1060.23	920.98	992.48	619.08	703.21	999.03	1088.77	869.89	897.29	906.56	758.27	1172.40	761.51	297.82	123.03	1016.78	808.98	350.80	528.32	327.05	288.37	454.14	360.72	871.28	389.99	411.96	235.32	190.18	381.01	419.91	267.46	319.51	357.92	405.63	469.24
"200752_s_at"	169.84	93.97	135.59	139.49	142.84	159.53	117.25	144.81	142.96	149.95	158.89	175.83	172.78	164.00	175.64	154.92	159.73	193.69	185.60	100.32	84.47	168.34	83.07	275.47	122.07	108.35	100.31	117.44	186.49	232.80	240.82	237.35	204.34	262.83	214.21	209.74	245.33	206.89	213.98	270.15	128.77	203.29	131.80	236.40	180.52	294.65	218.84	342.46	276.26	338.27	270.13	240.07	247.14	318.52	217.04	225.05	139.19	223.72	239.65	243.26	393.58	323.55	244.52	271.61	333.81	347.62	282.42	203.97	630.45	257.68	68.40	90.69	399.00	343.39	395.68	309.67	347.15	213.73	228.17	267.98	594.92	496.16	335.92	835.12	1131.65	732.60	589.79	617.55	697.91	650.07	766.70	448.39
"200753_x_at"	382.95	273.37	303.30	295.82	363.71	352.97	406.71	416.32	373.22	344.91	478.40	402.96	404.21	423.36	288.36	357.87	258.17	265.64	384.52	221.63	231.59	311.81	272.61	294.70	145.67	139.59	161.26	220.31	171.49	242.40	230.61	219.73	301.59	190.38	306.43	304.93	225.48	234.95	225.16	210.67	233.91	170.61	165.78	219.15	307.90	180.54	412.53	263.79	245.57	385.06	305.40	282.12	303.69	321.16	151.94	53.03	239.69	145.74	161.10	109.60	106.20	137.61	164.31	80.92	118.01	147.64	262.79	260.93	319.03	130.16	178.91	142.94	212.54	217.50	206.05	321.39	150.02	152.88	262.16	201.73	326.67	477.33	660.81	376.34	330.04	330.72	421.74	339.73	309.72	286.43	480.71	411.53
"200754_x_at"	535.76	849.91	646.62	843.71	1149.64	664.31	726.52	839.34	716.91	801.90	682.98	817.21	932.21	658.61	870.20	661.05	599.75	736.47	624.64	695.03	728.91	709.37	1039.50	1667.68	801.16	1172.19	1616.70	1065.02	292.75	1135.03	714.86	1203.87	1076.88	1139.91	1770.93	1328.52	1378.84	1801.53	1285.36	1298.02	1360.87	766.72	877.60	935.76	1833.35	1109.69	1542.23	1031.52	962.80	1473.92	1472.70	1425.37	1868.91	1421.18	1017.09	622.93	1306.52	891.35	1593.39	674.65	1137.04	1206.23	1146.62	728.13	1429.17	903.22	965.46	1151.39	1440.42	614.75	1277.37	966.70	1253.43	1326.18	495.69	724.14	554.19	576.16	727.52	660.77	943.21	546.58	634.78	591.20	510.49	750.13	746.06	846.85	754.44	633.00	681.08	645.81
"200755_s_at"	182.78	161.49	192.64	197.60	220.14	199.12	149.38	178.33	175.37	195.53	221.58	223.16	224.01	191.77	227.03	211.82	138.54	205.02	191.18	160.84	168.83	176.33	150.57	255.97	176.67	207.05	184.78	316.68	116.16	378.78	166.21	230.47	230.66	373.03	244.60	358.71	648.96	502.97	207.91	327.97	228.02	278.89	133.02	272.19	391.62	211.19	280.36	313.67	282.85	266.48	596.08	941.44	781.64	264.04	239.47	205.86	212.82	197.62	181.50	262.70	309.61	270.45	408.77	249.14	348.14	222.77	196.90	517.07	246.10	136.12	421.85	169.48	160.94	135.69	437.29	273.79	359.47	235.20	502.82	300.50	287.84	279.25	297.36	219.35	211.46	226.93	201.95	270.01	260.63	323.71	251.63	325.61
"200756_x_at"	143.43	152.15	139.35	139.06	163.25	161.30	146.22	149.23	151.43	152.18	178.57	190.10	175.89	170.17	132.73	132.53	97.61	125.96	134.32	118.13	107.17	112.03	147.10	205.61	145.17	141.20	137.16	230.72	233.82	267.76	149.76	150.78	227.98	161.91	275.63	322.93	290.77	533.73	174.80	191.82	160.04	168.56	142.29	156.32	312.23	224.50	282.16	291.09	265.54	229.77	530.15	650.13	771.80	244.75	189.45	101.98	152.14	191.48	165.00	202.06	198.05	210.65	271.19	228.77	267.62	185.10	174.98	374.41	212.35	128.07	177.61	93.27	160.43	121.73	289.61	214.03	251.47	169.40	295.25	176.33	228.30	228.52	257.43	186.73	204.14	179.66	172.76	193.82	145.78	215.51	212.39	240.22
"200757_s_at"	416.34	329.31	421.57	515.16	518.21	479.53	461.04	505.02	483.97	543.97	495.54	497.13	505.19	451.43	476.48	443.19	512.49	494.20	509.82	358.77	326.05	536.46	394.44	1016.69	1277.08	869.22	739.84	1350.48	784.67	1112.77	1068.69	1065.36	829.83	2035.57	953.38	954.11	2259.26	1223.95	998.13	1469.91	826.17	1692.36	1003.45	1643.08	948.14	969.48	939.97	1190.21	1258.69	964.91	1430.23	1674.53	1898.00	663.62	1375.88	635.31	704.82	544.85	605.53	676.81	969.38	783.74	912.60	672.66	748.88	790.08	344.17	874.88	389.88	279.70	1085.91	549.03	201.94	197.08	500.36	486.74	457.62	461.56	549.15	507.78	207.01	348.94	286.22	258.40	242.78	302.45	239.22	424.50	375.52	313.93	273.14	269.45
"200758_s_at"	461.26	473.20	539.23	786.24	607.60	575.59	682.59	735.62	695.21	576.81	662.88	623.29	768.51	769.29	610.43	631.91	574.98	526.03	573.11	558.34	578.26	444.57	391.41	1207.03	696.98	944.19	838.44	1071.79	664.68	1164.16	866.71	1006.36	1094.36	1371.92	1032.12	834.18	1955.31	850.14	859.41	1459.36	982.70	737.98	740.25	731.00	906.43	795.50	1469.35	1341.43	945.14	705.48	523.21	751.13	640.95	1260.41	1001.60	550.88	417.51	1090.88	710.57	422.43	880.24	960.91	693.41	1272.37	1059.70	423.00	205.15	473.19	367.24	232.62	416.60	606.16	273.68	326.38	651.10	1029.43	507.02	896.27	617.52	661.80	1375.07	899.22	1219.68	1056.80	1022.21	937.31	858.23	1082.69	930.44	1101.43	1098.86	1078.34
"200759_x_at"	430.57	509.36	832.55	1013.91	837.15	762.07	995.23	975.34	994.77	815.34	881.65	775.29	885.60	882.88	875.54	828.76	886.49	728.32	963.63	867.16	868.09	750.89	459.63	1461.10	1243.42	1504.72	1382.45	1094.00	1117.54	1323.50	1630.13	1393.00	1547.30	1926.49	1266.38	1060.90	2583.89	1155.05	1294.98	1893.64	1374.49	1216.10	1004.56	1213.81	1266.26	1204.51	1862.29	1736.19	1321.54	1062.84	788.22	930.09	809.92	1646.41	1553.69	1151.53	708.85	1752.84	1123.54	668.96	1196.37	1181.23	1032.54	1466.39	1181.44	805.22	294.38	607.02	432.52	367.74	727.25	1045.85	374.27	412.51	744.82	1058.90	592.15	1125.77	645.27	921.48	1576.38	1305.16	1529.56	1528.24	1672.65	1446.78	1222.99	1552.05	1427.61	1530.94	1592.79	1149.92
"200760_s_at"	125.47	76.97	160.77	306.69	210.70	312.07	289.16	268.51	286.02	277.87	282.07	294.44	229.46	251.42	266.72	370.10	169.62	227.82	148.91	223.28	193.60	262.70	176.45	614.07	290.33	555.96	622.35	115.41	145.39	580.57	246.46	162.71	397.68	339.46	564.58	1177.37	331.85	728.11	961.56	536.28	899.99	192.47	85.91	225.73	727.43	757.60	1670.06	786.47	752.48	824.32	917.50	981.08	1216.44	1231.85	618.25	198.72	557.95	1239.92	943.26	1256.97	1161.78	647.03	1349.98	1372.25	1353.34	920.87	766.25	584.24	404.83	804.54	546.20	403.02	1079.35	489.75	1045.73	346.83	201.06	276.39	302.77	355.67	441.65	471.33	336.39	402.33	531.00	593.08	406.53	555.66	505.39	468.68	298.37	501.83
"200761_s_at"	491.95	1008.47	511.50	723.99	467.76	789.92	751.32	587.30	905.85	520.08	595.04	618.63	549.23	492.67	700.79	1085.22	750.69	514.42	720.65	609.00	519.21	793.72	1187.33	2370.03	1569.93	2068.40	2068.59	1544.24	972.40	1604.77	2132.05	1655.32	937.37	2321.25	1144.98	2167.49	1810.11	1422.33	2148.82	2435.40	2381.98	1408.48	1476.72	1751.99	1830.40	2180.61	2793.14	1753.77	1807.45	1809.54	1391.22	1259.37	1882.14	1661.30	1740.18	2332.78	1259.38	2446.90	1800.36	2168.07	2708.01	1193.59	2557.70	2194.03	2221.91	2166.04	1493.96	818.77	712.37	1650.79	1271.66	1187.87	1354.73	1054.01	1347.48	683.14	323.17	992.63	579.78	1044.08	715.91	1091.08	650.42	889.48	1325.84	1036.33	823.81	1114.91	1394.62	1198.66	845.71	848.42
"200762_at"	282.25	383.90	256.17	455.75	435.42	327.38	351.86	440.73	389.37	344.14	391.21	285.72	363.47	358.04	361.63	352.52	431.55	342.41	345.40	401.31	367.47	440.19	310.30	1449.21	1396.86	1269.27	1250.47	478.26	1250.70	1261.28	1408.43	1299.15	1077.55	1977.16	1342.84	866.34	1932.20	1025.35	1182.16	956.23	695.05	784.80	1559.38	1328.72	1322.65	756.30	1032.99	845.42	834.60	1577.22	1138.26	1220.89	1313.62	635.89	709.98	593.26	799.36	1127.99	539.63	663.10	354.02	431.60	506.63	297.45	233.45	1075.74	108.72	302.82	87.32	77.51	671.48	372.84	60.29	95.98	68.19	217.35	62.83	267.34	268.59	101.06	189.61	228.33	222.79	151.31	99.89	199.10	550.15	595.86	450.69	162.73	176.65	223.11
"200763_s_at"	3570.23	1177.33	3203.99	2881.30	2628.96	2654.42	3165.13	2747.68	2637.47	2732.55	2729.21	2991.72	3212.16	2837.67	3071.61	3206.92	3359.87	3015.95	3349.85	3140.70	3061.95	3346.88	3226.90	6659.62	6720.86	6940.68	7118.95	6588.32	4440.32	6923.37	6672.28	6790.51	4992.21	6915.15	4881.52	7072.64	7797.20	5956.08	6860.44	6681.81	6345.47	7188.02	5256.01	6900.05	5916.39	6664.50	5012.96	6036.12	6420.91	5326.68	6476.04	6910.76	6351.23	6470.83	4912.61	3761.15	5009.84	3349.02	3778.37	4282.67	3101.17	4373.47	3820.65	4146.16	3588.66	3171.96	4593.30	4449.64	4801.02	4830.65	5042.00	4750.65	5565.85	5840.31	3847.96	2409.65	1870.12	3353.67	2363.32	5374.22	4371.27	3172.12	3934.69	5464.23	3629.11	4810.94	4612.89	4708.78	4290.95	4593.43	2883.54	4194.41
"200764_s_at"	142.03	71.58	170.38	268.56	300.45	265.57	218.15	236.01	235.52	199.57	202.53	274.90	212.77	311.45	235.36	176.58	163.10	226.85	102.54	168.71	220.31	179.08	103.56	1255.98	638.65	1215.36	996.83	431.59	165.68	1472.36	414.57	625.75	897.00	864.49	1381.13	1148.21	1122.37	1838.06	914.27	722.02	1096.68	243.86	283.16	523.44	1297.85	845.91	1795.86	1181.81	708.54	2007.67	1629.87	1288.99	1474.98	1820.45	710.68	453.44	820.24	1307.32	1548.70	993.97	1449.16	1528.48	1025.27	1304.08	1855.82	1214.92	98.87	114.53	125.79	78.42	126.02	100.23	123.94	115.05	435.68	1040.79	371.96	524.71	816.29	603.69	785.23	569.09	386.95	362.27	366.19	460.16	631.04	576.72	530.21	494.73	453.69	686.35
"200765_x_at"	624.70	797.14	597.26	733.15	837.14	823.51	798.94	907.98	694.01	753.41	686.11	743.12	834.67	805.90	702.04	618.95	633.62	669.13	493.32	679.78	684.55	770.39	1103.34	1388.87	1198.94	1929.03	1635.38	1367.12	511.59	1657.21	873.85	1021.80	1312.37	1320.03	1513.13	972.95	1466.09	1841.26	1140.19	1082.45	1521.73	470.76	1076.36	902.27	1599.89	959.92	1759.86	1316.92	823.43	2475.95	1778.56	1431.31	1472.12	1886.22	930.80	912.00	799.51	1510.57	1833.10	1250.83	1728.34	1513.84	996.59	1483.28	1734.18	1461.69	646.84	615.93	701.10	732.18	938.73	1046.83	880.32	989.01	311.89	819.71	328.17	521.18	612.69	680.24	626.43	593.23	490.03	414.73	431.22	574.21	725.95	630.84	719.54	583.44	477.74	564.39
"200766_at"	306.61	156.76	525.05	601.40	419.26	531.14	455.47	411.47	615.37	642.06	533.52	582.88	611.38	570.21	509.14	567.40	498.60	451.69	581.59	197.57	147.39	451.58	167.67	646.22	335.88	88.55	93.45	78.48	168.45	1308.19	1362.74	1597.02	636.31	1168.24	577.33	479.97	1941.35	820.39	699.62	1536.89	303.70	1105.54	33.73	919.16	405.21	1990.39	958.06	1784.99	991.77	813.93	1150.30	1145.44	1374.04	1311.21	1235.94	519.25	517.03	382.05	865.86	824.22	1629.09	1082.02	1136.77	1010.87	863.70	561.96	352.54	510.26	485.28	245.05	171.07	315.21	420.61	632.63	1311.92	1827.80	1033.70	1058.58	1237.04	1221.29	1371.22	1171.28	1465.55	1738.46	2103.97	1464.74	618.52	1335.95	1225.68	1276.25	1303.21	1124.58
"200767_s_at"	357.27	508.24	361.10	274.04	286.01	284.82	326.37	278.12	264.52	301.15	269.85	281.56	243.99	256.06	286.37	234.83	200.40	281.89	221.75	236.24	254.59	144.00	464.27	257.69	151.34	211.99	171.91	362.21	203.40	343.67	210.42	204.91	328.99	162.57	253.40	336.45	159.07	319.07	221.38	248.54	215.61	198.14	197.86	166.01	265.59	444.07	259.85	343.80	274.30	222.72	330.48	295.88	296.92	274.97	344.15	144.96	143.35	176.46	182.98	124.24	214.19	197.03	178.74	129.35	210.21	185.49	152.00	151.57	156.19	114.64	90.84	78.35	123.71	144.30	295.51	237.41	291.12	295.89	281.83	249.10	241.47	220.30	222.50	231.03	253.58	223.85	199.83	224.70	168.06	228.90	204.00	266.17
"200768_s_at"	492.05	990.65	1101.48	1427.57	1851.54	839.25	1387.47	1162.24	1199.45	947.26	934.80	1139.46	1137.27	1270.59	1297.53	1045.15	961.19	627.38	1144.04	970.22	1020.85	834.09	907.65	1690.37	1902.40	1297.09	2339.91	1878.46	1345.87	1647.73	1922.30	1636.12	1017.83	1215.59	1884.76	1101.05	1727.88	1878.64	1439.12	1885.11	1854.50	1477.14	1662.65	1133.24	1676.22	1966.55	1927.93	1114.30	1578.42	1266.51	1504.21	954.42	1155.02	1933.68	1669.02	1210.02	1826.26	873.39	1275.72	865.32	1043.58	1414.18	1856.65	609.28	1192.46	1295.37	937.21	688.95	907.69	591.25	1106.03	838.55	861.76	1269.86	316.47	748.98	471.02	626.19	1327.36	513.13	652.10	784.23	383.34	754.76	556.40	1144.12	1835.45	1330.77	1323.07	727.67	479.20	526.17
"200769_s_at"	65.17	70.70	85.34	400.55	577.45	121.76	192.80	173.21	177.92	152.30	165.55	259.76	216.19	399.60	106.12	102.11	60.31	101.26	58.73	55.04	58.68	53.11	62.61	225.71	171.48	116.00	141.31	177.29	204.71	269.29	185.78	180.31	243.91	162.46	642.42	306.44	186.92	369.78	216.97	180.76	169.13	208.58	146.88	260.79	333.24	279.53	413.89	230.92	260.34	327.40	420.14	291.27	424.02	705.88	219.92	49.15	234.07	119.73	181.90	131.93	146.21	303.49	463.73	206.42	191.89	188.84	151.46	222.79	316.78	89.07	77.22	44.17	300.57	313.42	129.02	271.91	116.76	74.13	663.31	69.56	249.59	183.90	211.01	108.37	123.88	92.98	105.56	109.65	90.61	105.46	157.67	258.84
"200770_s_at"	330.49	306.15	250.14	253.84	259.56	300.32	261.57	290.18	237.93	268.80	298.86	307.08	246.11	227.23	237.30	229.91	204.53	262.92	257.10	218.64	199.99	220.55	272.13	412.31	410.56	313.43	345.96	671.90	498.95	523.00	326.75	304.83	548.67	436.67	377.26	305.20	522.99	547.09	323.60	583.51	383.96	348.06	319.84	300.25	456.71	409.92	327.93	313.07	364.03	338.88	391.60	343.26	480.80	317.66	398.00	221.16	232.70	245.53	277.90	306.16	268.80	258.32	502.86	219.34	271.31	408.46	199.92	280.80	182.37	282.27	418.26	369.54	188.61	259.20	391.33	290.97	635.48	282.79	339.43	246.71	321.46	442.92	486.38	381.70	358.08	282.51	275.65	266.26	241.75	273.42	555.83	392.01
"200771_at"	169.63	184.83	241.24	307.97	378.34	306.85	233.85	299.50	269.08	277.56	310.47	256.79	293.94	268.87	293.09	270.06	224.36	296.49	244.24	256.82	265.14	386.34	251.22	1054.73	702.34	585.69	715.90	342.06	372.42	1334.05	701.06	817.52	1443.24	842.71	945.69	674.48	905.82	1862.50	1020.52	1184.68	1113.79	386.13	691.64	725.58	1305.86	639.01	594.42	531.92	534.87	884.79	820.18	961.06	1151.44	510.80	579.16	609.57	666.41	947.05	784.78	793.54	731.98	614.15	1571.97	794.77	715.40	1327.59	195.61	408.15	216.98	267.34	969.46	610.28	208.59	459.60	127.98	246.84	231.51	276.59	203.48	285.67	371.29	264.85	242.54	200.76	219.74	296.76	320.17	461.23	332.75	303.51	245.75	277.93
"200772_x_at"	549.14	258.43	533.86	780.08	1021.01	758.95	742.33	880.77	999.82	615.99	684.03	1010.16	1070.38	745.37	965.84	779.11	920.52	775.38	899.93	835.62	565.47	1282.70	401.68	1546.42	1548.75	1289.70	1443.20	854.20	2153.93	1684.54	1848.36	1718.99	2643.38	1866.43	2131.13	2328.25	1143.97	2234.94	2281.73	2147.46	1647.24	2600.36	1378.61	1748.67	2903.40	2072.85	1656.48	2114.82	3222.01	2295.43	2456.29	2541.40	2666.29	2261.45	3173.30	1177.76	1794.73	1868.30	1740.41	2024.69	1257.07	1792.22	1454.00	2214.22	1630.29	2070.91	1387.60	1776.27	2047.40	683.67	1400.08	991.58	2124.63	1720.79	920.09	717.18	1155.21	676.49	1054.93	498.47	812.63	426.43	461.36	1287.06	979.55	1451.05	1607.58	985.16	1471.32	592.61	674.93	705.89
"200773_x_at"	2326.83	2162.94	1729.54	2266.26	2701.88	1824.36	2012.19	2189.33	2058.16	2136.26	2489.42	1921.21	1965.19	1736.54	2206.75	1906.48	1987.41	2333.15	1817.88	1727.62	1659.76	1955.21	3045.61	3506.31	2695.52	3083.10	3368.04	3154.41	2585.32	3552.03	2748.88	3517.00	3717.28	3390.74	3437.28	3840.41	3081.14	4477.22	3548.54	3386.04	3164.03	2799.68	2706.97	3200.19	3540.13	3716.79	3671.75	3368.69	3663.87	3810.83	3929.25	3506.12	4028.62	3414.52	3051.54	2492.89	3360.74	3537.29	3270.81	3047.56	3067.48	3288.80	3524.23	2743.27	2240.62	3838.81	2488.94	2831.26	2870.62	1609.42	2841.53	1873.21	2771.91	2582.17	1604.66	1705.60	2029.48	1391.08	1944.64	1212.67	1976.22	1878.47	1945.28	2560.89	2697.32	2664.30	3088.59	2538.52	2405.55	1709.07	2266.59	1886.75
"200774_at"	201.23	291.15	613.44	941.72	911.99	705.73	732.26	762.81	839.33	901.38	783.86	802.30	819.72	814.78	845.80	855.53	693.05	769.54	618.46	557.60	621.19	615.23	326.83	1427.11	834.89	1041.52	809.52	335.02	331.21	1802.10	686.58	1617.64	1192.54	1116.96	1745.80	1553.20	1701.29	1198.71	1441.83	1317.78	1180.46	539.59	732.73	811.32	1857.88	1346.57	1308.86	1434.34	1232.85	1433.21	1278.12	1414.20	1224.98	1067.10	780.58	711.31	826.26	1049.17	909.17	639.92	1236.50	1360.41	1122.51	566.41	1573.79	1228.50	899.94	1086.38	897.41	792.49	1051.67	439.90	832.88	1233.37	518.36	1243.61	559.60	894.10	852.63	947.24	1181.78	1094.37	925.91	838.42	833.56	954.42	865.43	956.35	929.28	1011.83	939.59	927.25
"200775_s_at"	778.68	506.60	1013.00	1288.49	1508.55	1261.85	1226.75	1409.28	1320.76	1302.21	1351.22	1333.02	1370.12	1530.83	1123.93	1050.41	995.34	778.73	1015.69	870.88	825.43	922.98	737.52	2294.97	1516.94	1399.32	1656.01	1579.77	879.41	2176.52	1695.57	1944.46	1708.12	1678.67	2541.97	1977.21	1595.00	2279.68	1853.51	1735.10	2201.29	1499.70	1443.69	1457.04	2454.09	2114.59	2714.95	1985.09	1907.05	2654.34	2377.82	2402.35	2392.10	2621.63	1826.58	981.48	1906.04	2119.74	1750.41	1474.85	1885.90	1833.57	1729.61	1857.30	1938.50	1603.32	1452.56	1504.37	1934.22	893.58	1073.55	1056.86	1350.21	1669.00	1050.56	1492.17	840.96	1154.90	1149.12	1242.76	1826.04	1466.75	1725.77	1236.96	1120.30	1485.13	1918.99	1524.79	1649.06	1496.16	1319.79	1442.44
"200776_s_at"	201.95	245.55	289.01	435.30	674.18	370.13	382.30	348.69	411.22	410.79	406.78	414.62	359.07	409.83	347.74	292.05	203.45	309.62	245.17	250.12	251.27	178.85	301.47	504.29	324.53	338.90	285.84	370.78	345.27	562.23	231.66	292.96	321.24	294.59	788.67	800.75	431.06	560.27	385.48	381.70	365.01	256.60	372.56	269.24	453.54	359.52	731.06	397.42	327.17	812.54	703.36	480.01	985.26	611.65	298.52	183.75	592.64	372.68	686.73	684.84	557.78	516.10	856.05	708.14	479.62	615.77	495.04	715.66	620.25	233.48	477.54	194.05	524.67	473.29	356.01	555.06	426.09	265.98	514.31	250.01	401.40	436.70	504.71	323.37	440.86	312.85	322.97	291.66	245.66	347.08	469.27	408.81
"200777_s_at"	206.80	330.20	355.55	578.69	974.76	483.60	389.45	395.74	483.41	387.71	334.45	436.79	388.46	450.21	504.55	414.91	371.45	341.74	297.11	452.62	458.68	310.59	533.29	752.94	465.33	899.76	754.93	617.39	144.91	806.57	419.46	609.43	446.58	855.62	655.30	749.90	926.27	1079.63	865.13	776.03	899.29	363.57	544.10	568.19	458.63	639.05	970.06	518.44	690.07	1088.80	1061.15	773.55	1424.60	944.17	324.71	568.17	1008.17	450.44	772.42	864.50	499.32	522.44	1228.44	800.14	512.29	768.76	574.34	748.65	1004.04	708.78	1022.39	593.23	609.95	691.75	368.57	548.49	478.18	390.21	645.19	300.66	481.16	444.43	380.25	290.32	284.43	375.35	416.05	467.74	499.00	342.63	416.84	486.46
"200778_s_at"	138.85	196.81	233.24	510.50	723.27	565.97	597.01	539.72	514.27	435.90	461.15	552.73	509.86	639.78	333.56	371.63	217.12	276.10	139.97	157.69	190.48	204.51	285.22	423.61	251.95	267.09	191.05	292.46	166.22	660.79	177.21	236.68	390.24	309.65	905.68	969.68	464.65	957.11	513.35	348.65	416.89	113.91	267.61	258.13	690.04	306.20	1061.31	408.20	257.91	1042.60	1318.64	1076.20	1387.69	1363.13	152.91	146.45	664.17	746.60	831.20	710.44	471.64	553.79	921.15	680.83	694.45	685.20	572.54	698.73	798.28	178.33	578.91	148.84	905.19	748.09	316.57	715.88	557.60	274.95	1035.86	177.87	803.27	481.02	574.85	211.76	250.54	288.04	285.29	365.05	249.77	346.68	392.65	707.93
"200779_at"	649.19	688.09	696.91	781.17	1157.81	575.31	850.74	781.76	922.80	726.72	657.31	679.93	670.72	618.46	1055.51	695.85	985.08	582.28	1109.21	867.49	782.09	870.79	699.03	1974.64	2568.16	2414.54	1907.74	1896.31	2544.40	1267.88	2367.18	1984.99	2303.35	1927.47	2024.29	1502.72	2722.09	1411.04	2540.29	2216.11	2123.63	2132.45	2249.99	2140.95	1976.67	1490.69	1617.81	1257.64	2190.72	1792.33	1534.87	1273.09	1424.81	1445.35	2050.10	616.98	1641.58	668.11	1068.01	863.55	909.67	1127.80	702.43	745.92	1211.23	1209.18	690.26	879.45	758.29	506.44	706.78	813.82	524.77	725.29	1396.71	864.77	966.15	978.63	908.48	1197.19	788.42	1669.80	1371.68	793.13	762.46	1439.50	1151.91	1512.28	1622.41	1331.58	1240.22	1029.91
"200780_x_at"	3714.70	2392.20	2419.95	3120.21	3884.85	2989.95	3068.58	3510.53	2326.20	2691.63	3902.69	3391.45	3720.24	3461.08	2996.08	2691.35	2687.27	3681.83	2024.72	2427.59	2653.79	2122.52	3507.58	4958.21	2818.36	3834.81	3736.98	4638.81	850.41	5709.62	1848.74	5118.19	7223.26	5903.04	4731.68	5559.03	8687.69	5437.06	4314.09	8080.13	6097.37	1503.21	1790.24	3936.29	4573.02	3736.83	6330.12	5629.79	4610.08	5349.96	6078.31	7427.55	6270.73	6211.94	2708.00	4786.51	3634.19	4122.39	3757.31	3100.60	4073.68	4457.60	3532.25	3635.84	3966.18	3019.03	2451.83	3814.49	2818.50	2371.90	3076.56	2987.81	3524.98	2981.45	5317.46	5386.22	5156.42	5110.12	4834.96	2522.34	5665.58	6771.77	7250.33	4021.60	4716.02	4460.98	4449.22	6342.05	5067.22	5578.15	4080.89	7363.30
"200781_s_at"	2074.64	1981.38	2166.31	1972.21	1899.17	1979.67	2151.08	1848.00	2080.06	1922.68	1577.21	2142.26	2006.07	1669.14	2200.25	2240.83	2097.09	1733.48	2264.59	2694.51	2493.43	2161.09	3003.21	4852.37	5639.63	6140.85	6172.56	5078.55	2480.24	5245.55	5333.70	5291.70	4218.11	5612.49	4303.78	6252.48	3986.89	6048.16	5575.49	4551.39	7875.85	4854.03	5195.22	5652.53	5459.37	4691.27	4585.01	3484.59	3778.91	5398.30	5537.24	6939.18	5116.75	6357.20	4091.37	3513.21	4349.53	3223.05	3649.18	4480.37	3608.32	3377.99	3751.30	3863.20	4189.26	3730.58	4305.53	4018.49	4561.03	6141.12	4608.85	4146.69	4442.87	3847.48	3274.24	1815.68	2473.78	2193.12	2647.75	2958.81	3797.37	3069.21	3744.51	3180.37	2310.80	3513.59	2679.35	3357.60	3281.27	3367.93	3122.91	3157.67
"200782_at"	611.22	488.70	450.97	780.88	1041.01	689.63	552.83	653.93	538.36	669.53	589.45	575.30	756.61	568.20	958.58	595.34	567.10	747.93	380.98	453.39	466.24	865.34	726.17	1634.07	545.85	1455.21	840.40	1031.75	123.73	2344.73	687.14	1414.08	1425.34	2306.40	1662.91	2277.74	1782.17	2632.81	1874.78	1835.10	1764.33	635.98	425.06	957.85	988.06	1304.13	2016.36	2000.67	1675.35	1784.28	2013.74	1794.06	2048.49	1512.73	1547.14	403.86	1347.07	1308.20	1170.58	1243.89	765.49	801.27	1156.19	1485.15	929.76	850.39	214.34	1016.27	214.39	191.74	1377.45	491.50	138.35	520.49	758.53	1414.60	440.69	627.48	1054.99	806.41	811.37	702.30	836.68	414.92	583.76	632.79	633.67	924.92	848.34	603.28	832.20	884.98
"200783_s_at"	128.75	206.86	221.46	258.01	371.18	227.77	304.16	318.11	450.76	258.83	254.89	222.70	289.57	189.81	152.99	283.34	347.69	265.19	291.00	288.37	277.43	474.56	252.68	74.25	116.34	101.12	77.37	66.31	88.55	66.03	87.88	76.58	100.07	102.20	73.13	89.84	61.18	78.75	78.75	76.04	105.59	123.72	134.89	81.18	65.33	83.29	80.37	69.48	72.74	82.64	35.47	102.90	123.50	76.86	87.94	124.46	107.64	82.44	117.07	117.14	107.37	101.33	102.58	127.60	87.15	114.14	111.05	107.62	163.39	79.37	128.62	142.58	53.19	65.65	202.60	319.37	108.25	270.76	185.18	386.20	440.25	225.18	144.19	321.42	168.07	423.94	311.23	295.34	428.16	307.05	201.06	181.17
"200784_s_at"	198.72	151.30	209.74	171.72	183.64	193.42	180.84	202.33	203.24	197.11	257.10	218.44	202.30	219.12	174.10	183.79	156.96	178.26	203.00	127.11	136.06	165.81	149.67	292.80	223.96	167.43	164.78	245.00	297.12	335.04	278.80	262.23	310.56	310.47	289.01	281.34	227.98	338.07	264.02	305.79	211.34	322.31	221.51	305.35	256.49	382.61	274.88	319.85	400.69	310.17	340.68	408.42	414.30	292.14	327.87	164.83	160.99	146.74	152.91	138.73	242.53	192.30	175.57	156.84	210.70	150.03	147.04	318.86	163.31	207.49	137.30	130.10	186.69	166.38	298.82	213.41	297.28	213.03	280.88	181.21	220.63	235.02	282.64	244.72	272.00	254.28	274.05	247.30	228.80	255.74	302.28	327.47
"200785_s_at"	132.62	141.71	158.30	148.83	144.83	136.22	142.53	132.48	114.32	139.17	129.16	160.85	141.74	174.64	157.36	164.39	100.32	126.46	153.33	150.67	145.72	142.26	114.48	304.73	298.45	227.40	233.91	178.19	323.66	356.77	220.43	259.70	347.12	519.22	246.30	215.22	412.58	377.42	230.98	342.16	262.31	382.92	291.04	285.16	217.32	286.28	170.88	238.33	401.00	257.61	317.79	482.35	340.44	249.19	243.59	127.60	169.35	119.45	128.64	113.76	143.17	139.26	133.21	132.30	152.65	105.50	110.16	258.36	158.97	120.69	281.62	131.06	134.69	135.30	138.48	137.08	154.28	148.61	186.93	143.79	160.70	133.80	148.45	137.88	118.13	154.82	165.43	178.96	198.79	196.02	133.58	152.93
"200786_at"	358.87	272.80	431.12	474.72	453.01	530.11	443.97	397.25	503.33	380.25	343.49	409.65	417.86	418.94	456.35	462.19	486.65	369.60	454.34	518.02	548.22	343.09	603.29	885.96	1091.90	1159.99	1145.19	1409.37	723.70	667.58	975.04	787.92	582.29	856.31	640.75	802.47	856.78	830.50	600.10	770.46	1144.79	1186.31	1051.59	749.96	647.57	681.40	746.52	594.66	995.56	742.80	765.09	969.37	650.37	892.57	778.90	561.41	416.04	547.35	569.20	713.63	479.30	457.81	444.42	833.36	557.23	493.34	489.65	365.32	737.31	299.76	720.89	711.26	307.65	560.14	356.44	598.80	199.45	483.03	448.61	679.40	622.40	505.97	441.36	474.18	440.04	452.49	520.80	522.57	539.52	584.93	441.95	515.10
"200787_s_at"	151.53	142.06	189.65	294.51	343.23	234.96	249.31	197.29	202.93	275.50	225.54	296.71	274.53	277.04	192.13	159.77	178.55	178.17	190.53	152.10	156.32	180.71	146.59	544.42	280.59	223.54	225.55	220.43	258.16	424.44	317.20	308.81	356.68	542.16	512.18	613.79	649.72	670.20	307.34	393.69	338.09	338.14	167.00	289.71	502.80	331.52	574.18	371.85	304.26	499.56	603.75	730.47	779.25	870.64	407.88	110.70	371.42	245.00	155.93	281.06	193.70	207.35	236.17	279.97	324.88	249.28	580.26	353.61	328.47	177.68	246.56	162.86	230.90	243.39	228.97	282.48	224.67	172.00	227.63	228.87	314.34	199.31	256.91	232.00	240.98	271.06	218.78	205.08	209.40	204.31	246.32	349.76
"200788_s_at"	345.94	319.18	377.34	496.01	575.61	476.48	384.24	357.57	439.01	450.65	481.26	459.12	424.02	398.67	585.70	481.58	561.24	426.32	578.65	550.43	490.36	530.21	369.94	1413.50	1575.22	1385.18	1386.82	1208.78	1329.75	1301.07	1497.42	1392.06	927.65	2101.54	942.81	1304.32	2007.58	1470.44	1549.97	1620.20	1502.99	1349.72	1003.67	1371.76	1280.84	929.67	1353.39	1046.98	930.97	1276.77	1052.48	1384.43	1269.50	1482.74	1126.53	473.28	905.96	575.38	316.15	486.24	363.18	354.88	401.89	373.89	527.40	437.28	1142.49	576.41	427.26	377.49	958.24	876.61	291.53	452.64	315.30	453.60	321.29	409.67	338.07	357.20	509.55	411.16	356.96	480.10	392.23	584.25	512.57	642.32	612.03	432.73	382.21	481.38
"200789_at"	576.28	497.61	841.20	1054.32	913.05	955.67	1025.63	980.45	893.81	873.14	705.56	766.60	899.28	817.91	809.98	833.77	768.61	600.26	686.86	757.69	816.90	508.61	463.86	2152.83	1165.14	1871.07	1761.92	722.99	666.66	1386.17	1837.41	1813.71	1800.76	1276.97	1811.01	1319.66	1136.24	1078.64	974.28	786.28	2352.64	764.59	1132.72	1155.33	1246.85	1422.90	2234.33	1346.95	1061.71	1041.80	1226.70	1149.16	871.85	2507.06	1419.89	1026.24	815.41	708.10	768.03	1051.03	1156.00	1074.21	1439.92	1072.38	1205.18	923.52	887.33	529.75	571.77	587.09	677.74	1173.68	709.25	530.20	497.93	734.39	621.03	665.44	829.55	445.80	877.74	585.31	485.80	562.35	519.68	809.12	1366.66	842.97	907.36	501.21	428.86	433.72
"200790_at"	639.51	626.67	578.43	581.51	1376.31	607.50	567.97	692.36	666.09	537.46	649.60	567.42	713.92	542.45	681.91	467.98	692.42	546.94	522.62	568.30	650.06	553.55	1198.08	830.09	1019.29	1046.45	1523.07	386.45	289.04	913.13	956.20	752.31	452.03	623.49	1037.14	412.67	921.99	776.58	896.54	586.91	750.69	544.25	861.72	534.38	1069.51	811.44	1155.29	770.82	309.52	1258.50	820.94	550.61	820.37	854.80	945.94	2094.55	659.81	1164.67	2687.52	2325.39	1757.29	1921.91	1638.98	2900.98	1095.74	1483.18	444.58	520.97	192.76	135.56	861.55	172.27	608.80	350.55	195.78	430.55	291.13	366.56	791.97	228.83	478.07	244.24	325.96	516.71	207.65	465.60	611.53	382.24	613.50	385.43	402.24	399.63
"200791_s_at"	450.24	584.62	354.81	458.87	573.42	434.19	379.21	430.80	430.95	397.76	392.67	432.30	371.60	333.33	591.81	466.85	464.63	489.19	488.45	420.92	422.42	489.99	785.20	1285.09	947.14	985.02	977.13	1132.13	682.86	1502.26	883.37	802.67	624.14	1159.46	874.59	939.27	1463.40	1257.86	1164.71	1080.08	1028.55	914.90	916.80	966.86	1015.25	727.61	750.95	728.79	935.07	1236.84	904.35	1119.34	1097.07	994.52	739.87	502.38	706.81	777.86	675.56	537.47	516.11	520.77	575.34	449.68	551.12	799.90	515.56	575.73	526.02	397.71	875.51	503.17	413.26	691.38	620.98	581.54	303.34	451.51	367.77	736.58	437.35	477.54	387.12	419.74	492.26	459.30	528.47	518.48	620.07	525.10	516.05	396.32
"200792_at"	594.05	421.97	537.29	651.24	743.87	642.32	629.53	677.14	626.47	562.83	558.52	616.33	604.75	476.42	650.48	598.66	655.96	630.93	625.28	641.47	595.86	709.47	574.62	1444.23	1490.35	1500.35	1426.59	1361.75	1079.21	1098.58	1414.30	1259.84	955.07	1534.89	1216.77	1119.23	1249.50	952.98	1180.49	1283.24	1544.13	1622.81	1204.79	1229.40	1095.05	1024.42	1252.32	899.93	1127.22	1366.68	1300.77	1197.10	1321.55	1270.88	1459.63	746.20	904.13	703.98	802.00	1003.26	775.70	747.40	844.06	943.17	801.29	916.87	745.62	905.07	1006.60	730.83	909.91	1064.33	933.75	953.88	668.14	636.35	509.74	795.59	507.65	710.02	844.00	634.01	573.31	661.08	652.49	789.29	742.64	749.45	768.22	859.50	562.16	618.77
"200793_s_at"	467.08	178.15	855.49	866.12	775.40	822.43	733.57	793.23	667.24	916.46	604.57	797.45	846.13	980.58	670.73	729.68	561.58	710.52	574.35	649.50	739.32	258.29	338.83	1229.70	499.95	831.31	1176.44	461.55	174.78	839.67	695.86	657.73	482.83	445.92	696.56	548.36	739.43	604.53	502.64	686.17	1308.96	330.77	190.01	341.28	584.84	1110.27	1642.58	756.61	361.24	521.30	552.06	487.08	554.71	1457.04	800.02	709.43	300.31	400.21	646.51	497.56	954.58	847.94	759.55	931.87	870.32	431.53	272.97	326.48	362.03	213.87	457.97	340.15	393.30	445.37	1240.53	1486.91	951.37	1102.38	1147.73	712.90	1436.16	1248.99	1306.57	1466.12	1638.26	1321.72	901.63	1324.28	1195.59	1299.87	1678.01	1523.08
"200794_x_at"	1218.12	1997.93	2070.02	2095.42	2123.90	2217.23	2351.33	2149.33	2122.04	2081.24	1858.65	1980.91	2055.39	2251.92	2167.69	2127.43	2216.94	2111.58	1886.40	2069.66	2169.31	1706.12	2026.09	3311.20	2758.00	3305.55	2792.06	1891.27	2377.99	2937.52	2864.97	3050.85	1884.75	2824.59	3764.55	2998.78	3475.11	2688.81	3245.55	3286.38	2534.65	1892.00	3395.81	2731.60	2594.69	2714.10	3290.45	2603.98	2022.23	2843.08	2429.42	2117.63	2501.22	2635.28	2258.99	3275.99	2303.30	3499.56	3025.40	1931.61	3113.37	3315.58	2050.65	2374.22	3034.43	2560.95	1656.87	1749.92	1675.26	1778.88	2158.53	1806.00	1984.59	1985.46	1575.71	1949.83	1829.40	1327.47	1583.20	1729.01	1897.67	1992.48	1824.43	1269.81	2144.72	2065.70	2565.63	1793.68	1970.58	1773.88	2050.98	1295.12
"200795_at"	563.97	812.56	387.81	760.45	1264.50	538.44	578.35	982.86	794.94	712.33	894.97	592.48	819.63	471.96	732.78	773.72	622.43	638.34	538.27	692.08	542.24	807.22	948.44	2729.33	2368.57	2016.05	2923.58	604.18	1997.91	3484.74	3209.08	3250.98	3099.76	2461.66	3166.58	3317.62	2225.48	2945.99	3307.86	2660.43	1854.67	675.02	1947.88	1637.75	4470.16	1331.43	1127.03	506.85	280.52	2986.16	2561.15	2129.14	2551.78	2267.46	2205.60	301.07	2400.47	425.84	149.44	191.41	123.47	226.67	193.40	246.02	172.48	246.84	498.45	893.08	224.41	411.91	1671.69	333.84	279.40	553.66	5606.49	308.15	467.17	1414.86	299.62	1800.92	901.38	5143.09	1318.04	541.50	997.06	2491.72	624.11	1749.32	1315.90	3239.86	3226.49	3512.41
"200796_s_at"	11.38	22.85	14.36	119.24	413.43	53.66	68.29	89.50	57.32	58.70	69.25	118.93	82.05	133.91	36.36	18.09	12.53	20.18	17.95	17.60	13.89	9.92	16.67	44.71	11.71	16.08	11.55	24.76	19.83	91.18	12.98	21.38	46.04	19.39	142.64	196.58	23.30	373.67	28.08	46.49	14.78	11.15	18.85	8.71	115.21	39.25	359.02	27.84	18.08	101.81	243.20	407.64	250.94	227.94	14.73	19.59	169.78	65.63	134.34	141.87	48.28	121.80	148.65	113.92	170.22	93.17	136.60	105.40	88.66	30.92	14.17	10.27	121.22	68.25	65.13	74.87	60.09	22.59	180.35	21.59	58.06	40.56	57.77	22.71	25.02	24.03	22.11	20.26	20.42	22.01	36.64	58.40
"200797_s_at"	1235.92	906.01	688.91	1464.13	2833.14	977.54	1119.20	1180.95	1161.72	1182.59	1609.37	1110.47	1105.42	1142.72	1749.52	1030.28	1075.94	852.84	1296.03	1079.38	943.06	1667.03	1191.13	2517.17	4204.23	2085.58	2478.69	1899.22	1539.73	3150.25	2754.37	3383.42	1610.43	3154.83	3527.88	3086.53	2220.31	3179.81	2584.24	3921.76	2409.42	2800.21	2526.35	2734.46	3189.44	2963.65	3367.85	1796.19	2934.89	2549.53	2516.09	3036.61	2414.46	1710.28	2656.49	1807.11	3533.66	1775.41	1804.09	2109.59	1556.98	2040.69	2137.95	1454.03	2000.71	2059.47	1827.99	2005.55	833.13	831.56	1853.29	2488.00	1069.30	1429.43	551.87	710.94	449.85	768.00	863.39	711.90	1050.56	1186.14	1032.57	820.64	1001.20	1194.37	2337.82	1584.84	1614.58	853.94	995.94	775.86
"200798_x_at"	302.65	408.67	130.90	527.72	1495.92	406.29	369.02	472.22	398.06	391.67	496.49	515.70	439.15	535.59	487.32	173.30	161.40	167.64	145.06	239.93	215.51	270.98	532.03	642.10	1622.08	452.18	665.56	475.52	201.36	781.83	477.54	1060.97	333.24	584.33	1452.10	1252.93	481.98	1435.65	555.66	1332.93	814.49	411.40	872.54	434.45	1393.76	541.91	1847.02	379.97	448.64	1016.46	1009.34	1575.45	1076.31	851.76	443.22	127.99	1872.33	411.61	797.97	677.24	295.75	863.12	795.85	633.26	936.74	673.85	802.73	903.51	331.01	413.57	831.27	448.50	431.69	477.44	220.28	310.24	216.82	118.09	549.78	132.54	447.71	435.99	456.25	108.77	157.10	157.60	443.03	372.97	231.60	121.35	347.21	388.30
"200799_at"	733.63	1149.41	1087.51	1778.12	2144.82	1068.84	873.26	831.92	1103.83	1203.57	1040.38	767.76	798.69	879.16	1364.22	451.29	945.47	683.15	822.67	1124.71	859.39	716.30	833.54	1537.73	2061.00	1165.35	1867.34	1810.83	975.21	1436.69	1599.32	963.73	1485.76	1668.27	1230.35	1829.57	1683.20	3662.49	1297.19	1213.38	2712.50	1115.33	1816.81	1411.34	1752.89	1595.12	685.41	2053.49	956.82	878.96	1480.97	1235.18	1105.16	796.81	1780.01	632.73	1982.96	1820.48	712.84	1087.43	1334.92	792.82	623.82	579.48	590.63	1349.44	1632.12	1014.98	123.55	412.45	1094.49	371.42	159.42	2702.36	250.76	508.84	482.44	1032.79	524.47	224.13	1003.10	808.09	555.80	898.19	969.72	1717.99	1668.81	1458.41	1437.77	1041.30	515.61	1070.87
"200800_s_at"	415.49	106.31	612.26	1241.02	1479.00	796.31	502.65	541.50	707.04	804.48	578.60	509.85	716.56	595.83	961.44	240.94	528.02	483.11	341.78	421.69	338.23	354.92	176.21	750.98	528.40	267.93	524.12	481.82	76.40	862.30	404.74	381.12	810.66	563.59	570.20	1235.87	532.77	3355.06	461.14	506.07	1605.57	251.22	176.57	504.31	795.62	788.71	414.74	965.58	390.76	372.43	741.02	654.23	476.49	383.19	635.43	284.08	1127.34	1006.91	528.15	664.44	774.20	663.76	410.62	414.76	491.73	763.05	700.27	362.31	109.35	197.76	194.36	93.96	183.60	1897.12	199.13	354.90	256.98	485.44	277.06	139.78	672.99	423.67	563.56	500.66	573.71	1056.31	930.92	790.63	891.18	607.76	428.60	916.54
"200801_x_at"	4910.14	2714.70	3918.39	5590.09	7224.09	4675.10	3726.26	5052.45	3970.87	4893.56	5813.89	5382.14	5668.76	5075.84	5590.85	4607.88	5014.10	5366.50	5276.98	4495.17	4413.74	4603.92	4147.56	10274.90	7914.16	7642.10	8466.31	7273.81	5441.83	8269.70	7205.96	8821.87	7212.47	9019.09	8706.03	8991.57	10108.80	10658.10	8346.26	9577.24	9633.15	7499.61	5318.27	8741.42	7445.50	9166.33	9008.49	9622.39	9020.56	10316.80	10809.50	10285.90	11185.00	9845.04	9033.47	7850.83	7788.00	6322.79	7130.04	5639.23	7927.72	8509.31	7980.66	6147.61	7925.56	7323.79	5245.39	7838.13	6423.87	3723.79	7262.90	6168.67	5933.07	4874.07	5367.41	7039.32	5708.98	5128.34	5935.20	5407.79	6074.66	6186.82	7355.37	7283.97	6875.63	6962.75	8196.20	7874.20	8608.69	6323.21	6998.98	7076.44
"200802_at"	414.35	363.66	383.51	433.78	480.23	395.45	428.58	418.06	448.20	357.13	333.15	404.47	290.87	327.97	460.96	467.34	512.65	476.14	509.01	461.19	439.60	547.20	480.36	900.44	932.57	1222.26	848.25	1283.21	831.67	982.03	1206.69	971.55	574.91	1160.93	712.82	752.82	1720.06	964.27	1093.63	839.46	932.52	1201.38	1155.95	904.37	902.41	883.37	456.37	726.72	867.90	1196.34	776.00	689.91	745.82	761.61	1019.66	363.62	572.35	648.78	503.99	520.01	287.91	365.46	482.53	551.10	323.22	628.21	374.11	437.74	541.84	425.06	544.56	469.43	462.17	483.08	377.74	478.28	254.12	545.18	356.30	658.55	591.62	420.87	388.96	675.13	572.40	1203.27	509.75	546.98	728.51	547.09	597.15	359.30
"200803_s_at"	404.28	1297.31	1081.05	1202.91	985.84	1390.76	1298.73	1424.75	1287.39	1114.47	738.16	1065.64	1145.08	1259.38	696.59	908.89	569.31	715.39	606.77	759.89	775.97	525.40	946.02	1317.00	1388.92	1171.86	1569.70	1787.21	794.25	1597.64	1334.12	982.26	839.12	1138.48	1884.33	1914.19	1271.53	1759.15	1368.55	1410.61	1155.03	892.62	1096.13	885.43	1518.73	1739.90	2855.07	1369.45	1381.45	1702.36	1769.35	1626.25	2296.22	3176.18	1021.41	802.29	1040.58	1671.85	1708.16	1417.03	1451.03	1801.41	988.93	1092.89	2525.86	1724.29	1418.95	1235.50	1224.41	915.75	1202.56	1281.76	1611.23	1466.02	1724.30	1712.80	1654.65	806.34	1820.55	950.03	1202.02	1547.40	1341.75	835.39	1248.42	704.03	1063.37	862.21	845.97	1019.55	1279.72	1292.99
"200804_at"	977.59	805.35	1975.17	2307.95	1708.02	2409.10	2520.06	2500.86	2145.36	2069.84	1849.85	1830.98	1633.10	2426.54	1618.24	1912.04	1569.48	1298.34	1858.62	1314.93	1485.13	937.31	1084.98	2949.75	1422.87	2277.82	1816.65	1345.12	852.64	2997.03	2422.21	2708.24	2254.47	2090.38	2818.26	2405.01	2144.39	2465.30	2021.72	1988.72	2073.64	1421.72	1392.90	2373.53	2263.61	2320.05	4051.25	2422.82	2132.26	2347.81	2667.37	2151.77	2375.77	3408.60	1840.18	2412.65	1639.16	2933.59	2195.43	2179.03	2449.10	3844.31	1618.79	1996.47	3234.31	2780.03	1706.25	918.23	1501.95	1533.44	1050.77	879.74	2079.84	2291.46	1974.26	1875.82	2234.93	1626.39	1964.61	1652.17	1572.73	1986.61	2016.25	1534.14	1928.41	1944.02	3168.64	1992.42	2039.01	2079.70	1893.31	2264.32
"200805_at"	144.99	114.27	239.16	213.44	221.60	209.64	194.74	195.23	153.57	181.00	161.28	187.82	194.32	201.91	226.14	228.30	228.18	154.80	204.07	211.53	202.07	182.35	112.39	560.92	443.70	324.97	355.64	326.99	164.17	657.64	474.39	505.88	416.67	542.66	419.25	540.60	712.81	762.33	393.05	506.90	368.20	350.97	251.59	417.88	293.28	508.92	679.34	902.53	594.13	924.22	967.66	575.88	995.95	920.28	583.91	236.48	215.40	329.61	312.76	363.41	329.79	295.91	387.26	363.72	334.54	269.27	278.70	286.80	412.79	248.52	217.90	324.73	355.78	292.61	230.81	738.49	166.15	247.56	496.33	283.26	363.47	307.46	274.43	277.35	294.95	317.76	279.95	286.46	340.83	380.50	310.87	301.58
"200806_s_at"	108.88	64.05	504.10	933.92	1095.10	905.52	731.88	862.34	756.15	846.22	481.28	775.69	671.18	865.42	502.85	387.55	249.38	340.09	183.81	322.82	402.60	182.60	66.23	747.76	106.92	470.80	380.91	108.69	116.99	956.32	98.97	148.13	376.90	319.10	839.48	932.47	422.03	1041.15	728.77	337.85	812.92	189.61	70.53	248.84	1010.73	1004.10	1900.19	883.78	383.22	1148.29	1530.97	1537.05	1639.32	2232.32	369.53	218.65	664.75	683.53	869.60	973.09	841.61	1181.55	1647.61	1194.02	1322.22	691.17	1013.23	692.38	1273.46	489.55	623.31	169.30	951.97	1044.40	804.80	873.29	1163.26	697.93	1472.36	614.14	1548.92	1262.24	1605.04	947.14	536.77	563.32	638.73	837.06	665.24	845.42	866.24	1796.14
"200807_s_at"	693.19	1629.47	2436.62	2283.22	2588.00	2466.34	2027.59	2359.60	1926.72	2240.78	1647.78	1871.13	1758.30	2360.82	2136.82	1788.09	1550.52	1237.93	1566.08	1837.76	2065.86	1003.58	1668.53	3182.99	1856.75	3500.89	3081.44	3107.86	818.03	3056.74	2670.67	1930.12	2389.36	2729.34	2313.62	2262.18	2234.13	2453.14	2323.57	2724.18	3954.78	2776.75	2677.17	2878.37	2347.12	3611.29	4171.02	3210.17	2345.58	2458.10	2758.20	2885.78	2746.58	3839.25	2238.38	3356.25	1905.36	1698.66	1843.63	2048.22	2253.21	2492.90	3319.35	2296.80	3045.48	1555.77	2107.80	1462.17	2275.73	1723.90	2426.86	1838.60	1753.43	2475.96	1537.43	1709.18	2299.84	2162.35	2687.30	1785.18	2518.90	3101.37	2699.99	3564.99	2422.43	2634.30	3793.02	3306.55	2879.20	2696.05	2367.68	3415.56
"200808_s_at"	312.17	243.41	357.01	423.99	576.17	251.89	279.03	274.35	229.28	335.14	316.20	379.40	384.30	385.89	415.51	314.28	246.25	329.49	358.87	272.55	256.04	313.94	249.20	1092.84	433.18	319.75	412.01	299.32	460.90	837.71	561.85	573.29	565.80	629.75	896.49	691.58	621.41	1064.38	539.53	756.37	472.66	815.11	359.77	579.46	536.46	923.41	543.35	697.33	607.42	493.26	747.73	899.51	1295.23	660.47	931.56	347.91	383.47	237.35	360.93	279.65	615.74	867.79	594.50	338.83	790.96	320.70	231.42	696.24	417.53	265.10	260.16	221.36	352.71	291.74	205.70	260.05	204.00	241.79	503.27	229.97	377.66	274.85	351.78	286.19	281.71	330.50	353.00	381.67	409.88	343.67	279.44	338.38
"200809_x_at"	2616.08	4067.61	2869.84	2415.93	2515.30	2349.11	2696.43	2291.35	2551.49	2726.55	1776.32	2854.85	2607.52	2225.31	2740.02	2866.91	2400.60	2754.85	2662.51	3094.82	3212.91	3845.26	5398.12	5661.31	7333.85	9320.78	5904.87	6431.15	5584.72	5999.56	6520.24	6084.01	6269.37	5218.24	5286.40	5552.24	4861.00	6400.01	6382.11	5626.38	8499.26	6644.01	7811.33	6876.82	6112.74	5904.67	4038.05	3832.38	5354.86	5081.53	5151.66	6361.42	4967.53	6309.70	5679.26	4250.52	4198.44	2508.11	3363.72	4423.66	2918.06	2877.41	4207.30	3882.33	3496.68	4095.40	4101.06	3836.21	5898.97	4665.37	5413.16	3928.48	4180.52	5529.37	1833.21	1995.36	1663.47	3238.64	2194.00	2637.97	3996.43	2934.45	4241.37	4215.98	4316.04	4300.17	3535.66	4148.14	4371.37	4364.22	3322.53	3476.74
"200810_s_at"	1323.24	1279.45	1599.35	1456.36	1682.93	916.93	1615.94	1594.04	1358.09	1052.46	1299.70	1571.09	1105.00	1219.14	1395.41	1345.27	1538.80	1271.62	1424.27	1585.59	1711.89	1143.26	1344.63	1843.45	2842.52	2533.30	2652.32	831.36	3408.40	2170.36	2849.58	1868.14	1574.78	1454.62	2234.45	1118.42	1740.23	2140.17	2395.35	1524.61	1964.36	1202.89	3190.53	1252.76	2065.36	1541.92	1131.48	758.67	993.29	1456.91	1658.23	1125.53	1475.85	2024.75	2219.62	913.99	1213.13	946.23	1790.37	805.16	1063.74	1290.05	1002.29	1216.22	921.09	1094.74	1070.40	789.02	1167.90	717.26	972.04	839.94	1369.43	1241.14	1134.61	948.76	1012.74	1300.65	720.49	760.92	2022.08	1216.51	1975.48	2019.10	2258.17	2500.48	2443.89	2409.75	2096.07	1977.45	1491.16	1368.45
"200811_at"	617.14	205.41	620.53	804.11	949.22	478.25	718.49	884.33	598.93	533.10	734.30	742.33	732.24	700.47	671.30	747.86	687.76	586.44	615.66	658.40	699.31	534.27	325.37	914.40	1215.52	1063.81	1246.99	342.58	730.99	987.62	1082.47	979.75	670.41	658.20	958.35	674.56	668.94	1096.07	1241.90	531.26	894.89	340.08	849.91	639.12	912.15	718.48	688.34	386.88	447.36	793.52	803.66	688.60	844.06	1266.95	890.03	356.66	603.19	430.72	834.56	399.02	429.52	697.93	463.51	610.97	302.11	438.83	442.86	372.39	725.41	377.22	410.65	325.55	699.61	734.90	818.26	636.07	478.03	913.99	494.07	439.57	1382.44	667.81	1333.32	1050.72	784.81	1082.82	911.63	1187.31	1053.31	1125.65	739.26	879.93
"200812_at"	329.03	93.11	549.40	525.19	561.08	586.63	500.88	473.25	548.57	485.78	407.00	455.52	559.70	502.91	477.93	428.36	559.06	601.20	528.95	606.53	558.68	628.71	154.88	419.82	1472.79	1344.53	1206.74	726.58	861.88	1322.62	1585.85	1336.51	969.77	1297.73	761.28	1121.77	1486.48	1034.40	1227.45	1279.89	1393.76	1576.69	717.41	1222.43	1054.35	862.35	999.67	1288.79	1116.13	1216.62	1178.59	1136.05	1230.49	1283.92	1380.33	1069.84	570.77	1002.48	765.62	977.11	594.27	610.42	912.37	735.60	668.86	794.15	722.98	952.07	1205.81	803.89	948.54	961.56	880.28	962.57	348.29	538.73	660.52	793.86	722.12	596.48	806.67	616.12	597.30	709.86	544.29	1009.89	684.53	762.91	884.20	840.71	504.87	738.37
"200813_s_at"	147.06	146.86	217.23	343.60	399.30	307.08	344.75	280.25	315.94	286.27	276.03	323.00	330.48	311.03	257.12	239.01	197.14	304.54	160.68	213.67	202.07	159.43	154.41	256.25	274.10	241.29	190.88	227.65	243.78	379.46	206.35	249.43	327.15	256.68	551.73	462.50	252.60	524.83	517.79	209.45	204.96	246.23	277.52	313.43	509.06	297.84	395.49	284.82	219.01	551.19	438.72	383.08	539.20	350.68	297.86	146.54	274.32	468.82	441.10	310.91	402.61	470.87	426.89	487.91	495.35	373.70	152.49	195.13	235.07	107.82	148.08	90.36	224.85	209.30	293.18	429.25	266.73	267.47	276.98	179.99	670.11	396.06	413.88	257.92	229.38	270.58	256.11	314.97	257.61	380.16	288.27	496.10
"200814_at"	898.73	837.85	794.98	819.40	776.77	755.63	695.74	748.12	644.25	682.68	620.92	713.34	873.50	751.39	822.64	822.99	708.35	811.52	707.69	785.76	736.14	904.63	1204.89	2358.83	1717.51	1668.69	2087.51	1550.32	977.48	1485.74	2222.47	1621.99	962.60	2293.33	1485.13	2264.55	1267.78	1877.08	1854.78	1729.46	2341.17	1539.98	1734.02	1793.19	1247.00	1479.58	1437.71	1312.66	1813.37	1030.92	1439.10	2178.91	1940.31	2856.72	1351.73	1014.91	1130.30	1214.36	1009.54	993.68	1024.41	982.42	1093.29	787.41	919.88	1019.71	525.79	1106.59	1453.37	1097.11	1066.63	1392.42	1489.74	1027.25	1102.53	698.00	857.14	963.51	830.95	1005.13	1145.48	1078.50	839.81	875.28	859.12	1063.43	1021.82	1146.84	1201.52	986.86	739.48	663.90
"200815_s_at"	129.09	211.98	178.06	221.24	212.24	223.48	159.89	149.58	196.66	202.86	159.27	193.55	165.32	205.64	211.56	188.70	194.57	134.42	183.62	221.21	198.18	143.81	198.27	339.77	439.28	466.37	342.18	643.33	254.11	289.70	290.48	335.82	338.41	451.03	268.26	366.51	344.12	389.44	242.11	346.61	430.74	354.94	415.42	299.39	323.30	263.96	366.77	386.91	311.32	272.42	383.20	332.19	325.67	327.10	256.96	221.94	157.31	204.02	173.25	189.34	165.78	181.38	243.47	204.03	283.48	192.10	149.12	221.14	224.64	202.20	296.01	212.76	190.57	195.83	166.69	292.23	180.82	235.99	196.71	187.17	386.70	336.85	280.84	281.93	290.71	298.59	229.17	244.05	238.03	263.12	332.04	277.14
"200816_s_at"	218.27	348.88	218.51	371.42	413.76	393.07	407.63	411.74	397.13	275.95	341.23	283.83	264.87	313.11	374.32	295.84	398.06	253.79	318.06	342.74	340.38	306.87	331.83	609.22	540.86	618.29	682.47	417.46	214.09	498.79	518.36	624.95	303.57	783.05	491.08	358.37	494.14	456.67	626.01	252.96	557.59	299.49	666.17	490.45	439.44	455.41	629.90	371.96	425.63	917.21	505.44	463.26	446.29	404.42	269.38	495.76	430.45	704.06	502.18	450.31	518.39	514.63	528.10	532.10	357.63	572.51	238.69	182.34	279.00	202.39	320.83	224.66	247.93	333.95	271.59	464.32	233.53	547.92	223.98	287.63	669.98	557.01	377.55	315.60	284.69	438.53	448.18	563.59	559.16	475.68	435.82	578.93
"200817_x_at"	3033.97	2846.28	2801.04	2676.32	2556.49	2904.44	2844.38	2918.63	2535.99	2868.11	2116.58	2870.92	2948.45	2283.06	3128.35	3141.13	4165.04	2900.60	6203.68	3628.70	3192.41	3797.23	3303.34	6035.77	7886.04	7575.40	7343.45	6769.15	5542.01	5266.82	6959.18	7065.97	4887.56	6756.32	4533.19	6437.31	5539.58	4384.91	6311.26	5191.48	8835.78	7874.58	7712.95	9338.79	5660.06	5669.78	5414.38	5637.90	5582.05	6593.16	5576.76	6661.17	4961.29	6220.73	6981.15	3749.82	5375.04	2647.31	3922.99	3865.81	2989.96	4394.36	3295.46	4583.42	4030.48	3161.28	4540.83	4410.40	5573.63	5340.40	5134.69	5353.70	4580.57	5677.52	2781.80	2396.76	2349.02	4799.33	2284.31	2679.36	4810.52	4436.31	5584.90	6345.45	4819.38	5341.81	5435.86	5693.76	5714.89	4932.10	3912.60	5189.07
"200818_at"	1068.21	1182.68	916.37	818.77	832.88	823.18	883.12	861.37	910.63	657.16	625.18	723.41	1131.19	935.70	947.78	841.41	954.04	1344.55	788.02	1035.66	1158.90	629.80	1344.71	1449.72	1645.93	1928.44	1814.22	2715.98	804.03	1707.30	1797.40	1427.35	651.49	1197.01	1268.09	1055.24	1555.85	1362.89	1265.35	1279.91	1867.05	1037.13	1666.99	1048.70	1327.80	1379.28	1947.22	1939.61	943.55	1598.63	1902.97	1221.94	1350.44	2357.01	1180.38	677.52	723.26	880.89	1343.74	1165.80	935.05	785.02	892.01	1579.36	575.61	815.32	836.86	674.49	1173.20	1214.46	1349.45	1204.42	1074.86	854.09	1320.26	2234.22	707.30	1778.30	2544.07	1179.20	2018.03	2654.18	1942.52	2476.16	2523.13	2155.87	1175.55	2485.24	2062.33	2054.34	2426.56	1749.44
"200819_s_at"	2767.06	1093.28	2845.79	2804.59	2478.28	2787.36	2835.36	2474.15	2636.21	2496.48	2368.89	2577.32	2697.97	2257.96	2794.01	2854.55	2977.10	2716.04	2820.29	2892.90	2840.14	2325.84	2436.73	6707.87	6523.16	7237.60	6389.41	4901.23	3531.97	7612.02	6704.80	6924.85	7093.85	5936.91	5035.87	6217.80	5741.99	7031.24	5882.29	4736.34	8502.21	6374.08	5626.70	7565.43	6358.10	6308.05	4573.44	4768.91	6392.39	5971.74	5924.86	6644.65	6703.05	8246.85	7490.76	4013.14	4149.28	3231.64	3584.48	4168.19	3109.27	3708.17	3458.54	3891.37	3462.83	3603.92	5028.38	4244.90	5270.36	4160.53	4259.39	2847.33	4821.06	5056.38	3989.48	2209.88	3048.47	3761.32	2367.66	2444.58	4392.14	3852.60	4503.80	5159.40	4691.90	5139.70	4706.91	5196.10	4936.11	5244.94	3646.85	4164.42
"200820_at"	268.66	87.99	374.31	412.18	348.22	395.19	315.24	340.30	374.12	341.12	354.55	383.80	435.13	451.95	404.05	386.87	371.11	308.31	345.42	343.86	366.47	295.08	159.47	958.53	540.56	738.96	698.73	705.65	200.82	1138.34	814.46	893.68	536.31	1016.26	765.39	721.78	1210.48	994.89	565.23	658.30	882.12	776.81	368.88	805.35	537.18	652.39	710.66	1012.45	579.09	786.36	1317.12	1171.76	1208.86	1216.63	805.15	275.41	359.43	300.92	410.89	519.67	433.39	369.06	423.92	729.39	384.88	335.24	698.10	601.40	740.08	457.58	563.05	741.21	606.20	413.22	805.02	589.46	526.24	527.21	747.11	671.03	721.07	519.67	630.62	490.49	489.00	554.16	428.85	487.74	603.06	644.68	518.77	692.27
"200821_at"	31.01	47.51	57.88	114.04	152.34	89.10	75.15	97.13	100.94	58.91	96.30	73.51	73.30	97.51	87.91	78.90	108.46	57.31	59.68	89.09	90.58	69.68	49.02	73.67	157.63	334.61	203.84	71.06	23.73	203.29	197.57	184.45	153.73	321.36	155.59	197.18	405.54	466.19	204.52	246.94	316.33	49.54	168.24	211.85	200.39	138.67	293.44	144.40	138.14	316.20	317.07	337.57	249.45	327.03	110.69	111.51	183.78	180.06	166.11	138.28	74.89	116.54	298.59	86.49	67.03	204.06	140.31	442.63	130.18	422.42	539.58	872.14	193.49	219.07	189.27	380.97	166.15	272.17	210.30	554.11	370.19	466.16	326.82	497.58	402.61	421.32	267.95	413.37	409.17	261.74	454.27	245.06
"200822_x_at"	1119.82	703.45	1613.38	1450.74	1268.74	1234.90	1158.44	1098.67	1059.16	1315.43	1102.74	1271.97	1516.55	1306.36	1388.65	1392.55	1317.64	1798.97	1441.78	1362.28	1343.76	1183.15	823.96	4538.58	3921.79	4792.57	4124.18	4153.91	3184.46	4425.39	3651.82	5817.47	2644.04	4478.10	4487.64	3244.59	4014.18	3850.01	2304.46	4139.77	3702.75	4612.27	3692.73	3850.03	2888.09	2254.94	3345.73	3552.91	3583.60	3996.76	3800.14	3040.71	3541.37	3708.30	3869.42	3276.40	1047.91	2343.96	1470.69	2338.13	2771.77	1967.28	2538.00	2235.45	2931.72	1250.74	914.41	1662.06	1988.88	1520.94	1864.56	2135.30	1817.07	1396.08	1114.79	2024.94	1444.26	1350.03	2152.00	1838.36	1796.92	1243.61	1747.87	1777.04	1745.86	1955.74	1397.72	1668.28	1864.09	1522.40	1518.74	1792.94
"200823_x_at"	999.32	119.30	1119.81	1097.34	1156.96	1425.84	1338.74	1309.42	1404.75	1192.20	952.56	1306.45	919.30	972.68	1307.55	1342.91	1161.28	1058.51	1244.37	1136.13	964.35	1298.42	135.05	2516.11	1646.69	1498.56	1522.85	507.74	457.32	3143.53	2775.24	2461.05	4259.50	2585.02	1744.34	2856.21	2062.38	2856.70	2949.24	2358.16	3454.69	2478.03	373.83	3426.58	2214.13	2791.54	2997.99	2096.36	2618.78	2791.02	3112.33	2929.20	2919.34	3797.38	3302.03	2115.76	2565.55	2248.00	2269.64	2487.65	2283.42	1725.30	2285.06	2370.38	1634.28	2084.49	3904.51	2391.80	3686.32	3743.94	2141.99	1380.22	2742.90	3751.08	2257.78	871.87	895.13	1814.57	1039.52	2124.28	2272.47	2023.51	2172.75	2140.00	1211.60	1866.67	1488.99	1991.11	2204.46	1992.20	1680.15	2236.36
"200824_at"	887.81	211.34	727.69	576.81	748.44	735.90	784.51	763.20	766.98	516.23	796.42	786.38	1096.78	595.45	683.17	860.50	853.56	989.36	822.12	580.89	553.88	1024.18	281.93	1896.57	1520.79	1692.37	1545.70	1350.97	811.69	573.37	1652.64	1552.47	940.23	1597.27	1474.30	1086.23	2463.94	1424.84	1288.58	1334.31	2155.16	1351.57	222.39	1887.87	1039.86	1358.96	1452.69	2784.07	792.73	2270.84	902.27	726.20	1525.52	1447.99	1601.95	2058.99	1165.39	1586.98	1473.08	1306.33	2636.06	1086.11	1312.16	1156.30	1459.04	981.44	463.58	873.25	1887.69	1437.96	1008.33	827.79	2421.56	1557.77	804.33	1357.45	753.63	534.72	509.40	936.30	614.81	400.81	451.52	387.04	432.01	390.64	419.15	510.06	592.31	479.89	374.68	475.48
"200825_s_at"	170.52	208.45	381.61	449.97	495.21	663.72	338.95	431.02	465.38	440.52	426.67	358.48	497.17	408.55	416.97	492.13	430.28	329.18	499.60	403.82	345.41	447.47	175.57	872.13	731.78	515.30	775.21	334.05	455.16	506.37	960.81	1061.77	641.55	1034.87	609.46	600.10	2129.70	734.55	775.15	1707.31	604.51	613.40	599.38	879.66	466.00	1012.10	700.50	1973.00	1203.48	1058.01	2059.73	806.28	1020.88	606.03	999.42	536.40	627.17	488.77	403.20	409.92	408.43	350.55	406.45	471.30	348.14	619.75	534.62	660.12	621.36	392.05	696.38	700.18	471.44	470.88	331.06	617.29	387.22	507.12	449.14	677.33	647.63	588.40	451.82	457.25	541.69	871.45	701.46	585.13	851.05	642.90	602.11	551.05
"200826_at"	863.47	579.28	860.91	643.36	658.49	815.79	727.53	686.58	731.65	549.77	433.09	671.67	763.33	603.32	884.41	870.30	877.77	747.23	981.51	897.19	835.73	857.09	1275.40	1974.23	2314.33	2536.65	1862.91	3134.02	1564.81	2318.08	2423.21	1884.44	1612.86	2506.72	1000.36	1638.56	2383.64	1640.07	1741.49	1810.17	2703.17	2702.19	2232.83	2505.98	1403.35	1759.50	1497.60	2042.49	1564.49	1702.13	2428.09	2237.38	1587.22	1935.03	1835.74	1392.90	1354.19	572.22	1177.55	1037.07	809.24	878.33	896.02	1269.37	972.41	880.46	2443.97	1342.10	1703.00	1789.33	1583.48	1995.89	1526.45	1419.03	1402.92	730.88	693.51	1075.75	1062.75	938.16	1146.98	948.45	825.75	1140.87	904.04	1131.67	823.77	1244.39	1278.18	1168.39	909.26	1089.78
"200827_at"	170.00	170.79	286.48	244.56	174.40	246.91	179.24	174.32	197.09	254.58	190.72	219.20	220.34	247.58	194.45	257.79	188.30	149.36	236.49	227.93	200.25	161.63	167.25	629.78	1075.97	510.66	757.92	960.45	576.19	699.07	698.50	1058.77	854.78	987.17	585.35	366.88	2426.20	997.72	313.94	797.68	641.29	2216.68	345.51	977.36	496.16	395.71	276.89	311.90	1709.69	338.58	1384.10	816.05	628.14	242.08	870.15	161.85	170.10	177.53	100.99	172.52	123.76	131.72	209.54	162.17	179.93	143.34	69.68	230.65	143.53	106.38	538.28	379.42	105.19	149.65	86.76	194.84	115.90	121.17	147.41	115.34	193.84	158.56	148.84	183.31	141.89	191.95	304.40	179.38	238.23	166.30	136.36	145.93
"200828_s_at"	230.59	179.08	257.18	460.77	597.61	406.07	421.35	408.97	468.04	469.24	356.37	430.12	404.48	385.80	381.87	289.49	252.33	344.98	191.65	259.93	263.36	256.92	209.21	623.23	255.94	433.82	325.21	324.21	167.56	825.43	282.91	449.97	484.07	433.82	879.87	1076.11	652.23	1127.46	594.54	562.72	630.76	234.38	284.39	316.67	786.98	470.37	1063.38	710.93	453.10	1048.85	1089.34	950.15	1186.02	1020.76	378.96	197.82	574.81	471.49	693.46	602.64	556.23	574.67	745.62	588.03	574.99	640.80	878.19	837.47	1204.68	491.21	553.71	312.67	981.13	962.34	367.26	434.96	311.91	367.91	433.33	383.11	636.66	557.89	494.49	324.68	326.69	330.67	337.54	400.92	329.84	375.99	491.63	553.97
"200829_x_at"	271.20	405.37	254.61	329.30	432.40	399.25	341.79	356.24	355.23	307.26	295.52	306.39	293.83	285.66	366.80	300.97	374.04	286.58	329.30	413.42	358.86	396.16	339.03	745.17	791.34	753.11	806.30	561.71	544.60	691.94	831.47	844.58	565.03	869.81	615.34	732.18	809.49	668.83	722.69	795.69	1011.89	668.26	1125.68	820.35	706.00	517.05	958.75	714.28	597.87	1055.15	760.82	663.33	736.05	709.29	629.34	440.37	593.52	401.43	529.51	472.76	391.70	437.41	503.81	527.63	418.00	565.19	705.02	529.98	883.88	743.86	697.42	739.23	649.59	776.91	239.35	311.13	215.85	472.38	270.29	434.74	421.98	462.92	332.66	392.10	310.47	368.70	420.35	423.43	450.14	424.14	376.13	353.63
"200830_at"	355.02	203.25	360.78	371.57	410.65	394.65	354.45	366.54	348.08	347.30	342.41	351.69	444.33	378.92	371.48	396.07	377.58	371.56	400.63	400.38	393.89	379.14	345.81	756.42	847.80	793.10	859.16	1162.46	510.37	630.26	908.07	911.61	503.80	1375.25	613.33	749.43	1224.64	895.61	583.78	1005.41	726.74	1833.02	609.98	832.26	521.11	966.78	697.40	1258.33	1070.00	1371.34	1065.94	981.42	1094.09	702.73	1196.55	593.12	391.46	571.99	415.83	559.46	537.31	453.50	752.28	500.40	745.66	458.51	410.94	613.41	606.64	291.22	574.78	839.15	413.27	390.45	467.53	498.54	252.68	531.60	416.65	642.23	587.60	425.14	355.72	487.98	503.98	527.36	450.46	504.50	566.07	557.13	443.02	408.02
[truncated: 13,800,701 more chars]
