# Supplementary material for: Bioinformatics analysis of C3 and CXCR4 demonstrates their potential as prognostic biomarkers in clear cell renal cell carcinoma (ccRCC)
Source: BMC Cancer. 2021 Jul 15;21:814. doi: 10.1186/s12885-021-08525-w (PMC8283915; doi:10.1186/s12885-021-08525-w)
Supplement: Supplementary file 2 — Additional file 2. [file 12885_2021_8525_MOESM2_ESM.gz › 12885_2021_8525_MOESM2_ESM]

!Series_title	"Renal Cell Carcinoma: Hypoxia and Endocytosis"
!Series_geo_accession	"GSE14762"
!Series_status	"Public on Feb 10 2009"
!Series_submission_date	"Feb 09 2009"
!Series_last_update_date	"Jan 17 2013"
!Series_pubmed_id	"19252501"
!Series_summary	"Hypoxia signature in Clear cell RCC"
!Series_summary	""
!Series_summary	"A set of clear cell renal cell carcinomas were examined for the deregulation of hypoxia inducible and endocytosis regulated genes"
!Series_overall_design	"Tumor samples and Normal renal tissue"
!Series_overall_design	""
!Series_overall_design	"GSE14762.rda contains an R data object"
!Series_type	"Expression profiling by array"
!Series_contributor	"Kyle,,Furge"
!Series_sample_id	"GSM368639 GSM368640 GSM368641 GSM368642 GSM368643 GSM368644 GSM368645 GSM368646 GSM368647 GSM368648 GSM368649 GSM368650 GSM368651 GSM368652 GSM368653 GSM368654 GSM368655 GSM368656 GSM368657 GSM368658 GSM368659 GSM368660 "
!Series_contact_name	"Karl,,Dykema"
!Series_contact_laboratory	"Lab of Computational Biology"
!Series_contact_institute	"Van Andel Institute"
!Series_contact_address	"333 Bostwick Ave. NE"
!Series_contact_city	"Grand Rapids"
!Series_contact_state	"MI"
!Series_contact_zip/postal_code	"49503"
!Series_contact_country	"USA"
!Series_supplementary_file	"ftp://ftp.ncbi.nlm.nih.gov/geo/series/GSE14nnn/GSE14762/suppl/GSE14762.rda"
!Series_supplementary_file	"ftp://ftp.ncbi.nlm.nih.gov/geo/series/GSE14nnn/GSE14762/suppl/GSE14762_RAW.tar"
!Series_platform_id	"GPL4866"
!Series_platform_taxid	"9606"
!Series_sample_taxid	"9606"
!Series_relation	"BioProject: https://www.ncbi.nlm.nih.gov/bioproject/PRJNA112257"

!Sample_title	"Clear cell renal carcinoma CC010"	"Clear cell renal carcinoma CC011"	"Clear cell renal carcinoma CC015"	"Clear cell renal carcinoma CC033"	"Clear cell renal carcinoma CC048"	"Clear cell renal carcinoma CC059"	"Clear cell renal carcinoma CC076"	"Clear cell renal carcinoma CC081"	"Clear cell renal carcinoma CC123"	"Clear cell renal carcinoma CC124"	"Normal NO027"	"Normal NO041"	"Normal NO050"	"Normal NO052"	"Normal NO076"	"Normal NO096"	"Normal NO005"	"Normal NO006"	"Normal NO009"	"Normal NO012"	"Normal NO029"	"Normal NO045"
!Sample_geo_accession	"GSM368639"	"GSM368640"	"GSM368641"	"GSM368642"	"GSM368643"	"GSM368644"	"GSM368645"	"GSM368646"	"GSM368647"	"GSM368648"	"GSM368649"	"GSM368650"	"GSM368651"	"GSM368652"	"GSM368653"	"GSM368654"	"GSM368655"	"GSM368656"	"GSM368657"	"GSM368658"	"GSM368659"	"GSM368660"
!Sample_status	"Public on Feb 10 2009"	"Public on Feb 10 2009"	"Public on Feb 10 2009"	"Public on Feb 10 2009"	"Public on Feb 10 2009"	"Public on Feb 10 2009"	"Public on Feb 10 2009"	"Public on Feb 10 2009"	"Public on Feb 10 2009"	"Public on Feb 10 2009"	"Public on Feb 10 2009"	"Public on Feb 10 2009"	"Public on Feb 10 2009"	"Public on Feb 10 2009"	"Public on Feb 10 2009"	"Public on Feb 10 2009"	"Public on Feb 10 2009"	"Public on Feb 10 2009"	"Public on Feb 10 2009"	"Public on Feb 10 2009"	"Public on Feb 10 2009"	"Public on Feb 10 2009"
!Sample_submission_date	"Feb 09 2009"	"Feb 09 2009"	"Feb 09 2009"	"Feb 09 2009"	"Feb 09 2009"	"Feb 09 2009"	"Feb 09 2009"	"Feb 09 2009"	"Feb 09 2009"	"Feb 09 2009"	"Feb 09 2009"	"Feb 09 2009"	"Feb 09 2009"	"Feb 09 2009"	"Feb 09 2009"	"Feb 09 2009"	"Feb 09 2009"	"Feb 09 2009"	"Feb 09 2009"	"Feb 09 2009"	"Feb 09 2009"	"Feb 09 2009"
!Sample_last_update_date	"Feb 09 2009"	"Feb 09 2009"	"Feb 09 2009"	"Feb 09 2009"	"Feb 09 2009"	"Feb 09 2009"	"Feb 09 2009"	"Feb 09 2009"	"Feb 09 2009"	"Feb 09 2009"	"Feb 09 2009"	"Feb 09 2009"	"Feb 09 2009"	"Feb 09 2009"	"Feb 09 2009"	"Feb 09 2009"	"Feb 09 2009"	"Feb 09 2009"	"Feb 09 2009"	"Feb 09 2009"	"Feb 09 2009"	"Feb 09 2009"
!Sample_type	"RNA"	"RNA"	"RNA"	"RNA"	"RNA"	"RNA"	"RNA"	"RNA"	"RNA"	"RNA"	"RNA"	"RNA"	"RNA"	"RNA"	"RNA"	"RNA"	"RNA"	"RNA"	"RNA"	"RNA"	"RNA"	"RNA"
!Sample_channel_count	"1"	"1"	"1"	"1"	"1"	"1"	"1"	"1"	"1"	"1"	"1"	"1"	"1"	"1"	"1"	"1"	"1"	"1"	"1"	"1"	"1"	"1"
!Sample_source_name_ch1	"Homo Sapiens"	"Homo Sapiens"	"Homo Sapiens"	"Homo Sapiens"	"Homo Sapiens"	"Homo Sapiens"	"Homo Sapiens"	"Homo Sapiens"	"Homo Sapiens"	"Homo Sapiens"	"Homo Sapiens"	"Homo Sapiens"	"Homo Sapiens"	"Homo Sapiens"	"Homo Sapiens"	"Homo Sapiens"	"Homo Sapiens"	"Homo Sapiens"	"Homo Sapiens"	"Homo Sapiens"	"Homo Sapiens"	"Homo Sapiens"
!Sample_organism_ch1	"Homo sapiens"	"Homo sapiens"	"Homo sapiens"	"Homo sapiens"	"Homo sapiens"	"Homo sapiens"	"Homo sapiens"	"Homo sapiens"	"Homo sapiens"	"Homo sapiens"	"Homo sapiens"	"Homo sapiens"	"Homo sapiens"	"Homo sapiens"	"Homo sapiens"	"Homo sapiens"	"Homo sapiens"	"Homo sapiens"	"Homo sapiens"	"Homo sapiens"	"Homo sapiens"	"Homo sapiens"
!Sample_characteristics_ch1	"disease state: clear cell renal cell carcinoma"	"disease state: clear cell renal cell carcinoma"	"disease state: clear cell renal cell carcinoma"	"disease state: clear cell renal cell carcinoma"	"disease state: clear cell renal cell carcinoma"	"disease state: clear cell renal cell carcinoma"	"disease state: clear cell renal cell carcinoma"	"disease state: clear cell renal cell carcinoma"	"disease state: clear cell renal cell carcinoma"	"disease state: clear cell renal cell carcinoma"	"disease state: Normal"	"disease state: Normal"	"disease state: Normal"	"disease state: Normal"	"disease state: Normal"	"disease state: Normal"	"disease state: Normal"	"disease state: Normal"	"disease state: Normal"	"disease state: Normal"	"disease state: Normal"	"disease state: Normal"
!Sample_characteristics_ch1	"tissue: kidney tumor"	"tissue: kidney tumor"	"tissue: kidney tumor"	"tissue: kidney tumor"	"tissue: kidney tumor"	"tissue: kidney tumor"	"tissue: kidney tumor"	"tissue: kidney tumor"	"tissue: kidney tumor"	"tissue: kidney tumor"	"tissue: kidney"	"tissue: kidney"	"tissue: kidney"	"tissue: kidney"	"tissue: kidney"	"tissue: kidney"	"tissue: kidney"	"tissue: kidney"	"tissue: kidney"	"tissue: kidney"	"tissue: kidney"	"tissue: kidney"
!Sample_molecule_ch1	"total RNA"	"total RNA"	"total RNA"	"total RNA"	"total RNA"	"total RNA"	"total RNA"	"total RNA"	"total RNA"	"total RNA"	"total RNA"	"total RNA"	"total RNA"	"total RNA"	"total RNA"	"total RNA"	"total RNA"	"total RNA"	"total RNA"	"total RNA"	"total RNA"	"total RNA"
!Sample_extract_protocol_ch1	"Trizol extraction of total RNA was performed according to the manufacturer's instructions."	"Trizol extraction of total RNA was performed according to the manufacturer's instructions."	"Trizol extraction of total RNA was performed according to the manufacturer's instructions."	"Trizol extraction of total RNA was performed according to the manufacturer's instructions."	"Trizol extraction of total RNA was performed according to the manufacturer's instructions."	"Trizol extraction of total RNA was performed according to the manufacturer's instructions."	"Trizol extraction of total RNA was performed according to the manufacturer's instructions."	"Trizol extraction of total RNA was performed according to the manufacturer's instructions."	"Trizol extraction of total RNA was performed according to the manufacturer's instructions."	"Trizol extraction of total RNA was performed according to the manufacturer's instructions."	"Trizol extraction of total RNA was performed according to the manufacturer's instructions."	"Trizol extraction of total RNA was performed according to the manufacturer's instructions."	"Trizol extraction of total RNA was performed according to the manufacturer's instructions."	"Trizol extraction of total RNA was performed according to the manufacturer's instructions."	"Trizol extraction of total RNA was performed according to the manufacturer's instructions."	"Trizol extraction of total RNA was performed according to the manufacturer's instructions."	"Trizol extraction of total RNA was performed according to the manufacturer's instructions."	"Trizol extraction of total RNA was performed according to the manufacturer's instructions."	"Trizol extraction of total RNA was performed according to the manufacturer's instructions."	"Trizol extraction of total RNA was performed according to the manufacturer's instructions."	"Trizol extraction of total RNA was performed according to the manufacturer's instructions."	"Trizol extraction of total RNA was performed according to the manufacturer's instructions."
!Sample_label_ch1	"R-Phycoerythrin Streptavidin (SAPE), from Molecular Probes, 1 mg/ml  ( we use 6 ul per reaction )"	"R-Phycoerythrin Streptavidin (SAPE), from Molecular Probes, 1 mg/ml  ( we use 6 ul per reaction )"	"R-Phycoerythrin Streptavidin (SAPE), from Molecular Probes, 1 mg/ml  ( we use 6 ul per reaction )"	"R-Phycoerythrin Streptavidin (SAPE), from Molecular Probes, 1 mg/ml  ( we use 6 ul per reaction )"	"R-Phycoerythrin Streptavidin (SAPE), from Molecular Probes, 1 mg/ml  ( we use 6 ul per reaction )"	"R-Phycoerythrin Streptavidin (SAPE), from Molecular Probes, 1 mg/ml  ( we use 6 ul per reaction )"	"R-Phycoerythrin Streptavidin (SAPE), from Molecular Probes, 1 mg/ml  ( we use 6 ul per reaction )"	"R-Phycoerythrin Streptavidin (SAPE), from Molecular Probes, 1 mg/ml  ( we use 6 ul per reaction )"	"R-Phycoerythrin Streptavidin (SAPE), from Molecular Probes, 1 mg/ml  ( we use 6 ul per reaction )"	"R-Phycoerythrin Streptavidin (SAPE), from Molecular Probes, 1 mg/ml  ( we use 6 ul per reaction )"	"R-Phycoerythrin Streptavidin (SAPE), from Molecular Probes, 1 mg/ml  ( we use 6 ul per reaction )"	"R-Phycoerythrin Streptavidin (SAPE), from Molecular Probes, 1 mg/ml  ( we use 6 ul per reaction )"	"R-Phycoerythrin Streptavidin (SAPE), from Molecular Probes, 1 mg/ml  ( we use 6 ul per reaction )"	"R-Phycoerythrin Streptavidin (SAPE), from Molecular Probes, 1 mg/ml  ( we use 6 ul per reaction )"	"R-Phycoerythrin Streptavidin (SAPE), from Molecular Probes, 1 mg/ml  ( we use 6 ul per reaction )"	"R-Phycoerythrin Streptavidin (SAPE), from Molecular Probes, 1 mg/ml  ( we use 6 ul per reaction )"	"R-Phycoerythrin Streptavidin (SAPE), from Molecular Probes, 1 mg/ml  ( we use 6 ul per reaction )"	"R-Phycoerythrin Streptavidin (SAPE), from Molecular Probes, 1 mg/ml  ( we use 6 ul per reaction )"	"R-Phycoerythrin Streptavidin (SAPE), from Molecular Probes, 1 mg/ml  ( we use 6 ul per reaction )"	"R-Phycoerythrin Streptavidin (SAPE), from Molecular Probes, 1 mg/ml  ( we use 6 ul per reaction )"	"R-Phycoerythrin Streptavidin (SAPE), from Molecular Probes, 1 mg/ml  ( we use 6 ul per reaction )"	"R-Phycoerythrin Streptavidin (SAPE), from Molecular Probes, 1 mg/ml  ( we use 6 ul per reaction )"
!Sample_label_protocol_ch1	"10 ug of Qiagen-purified total RNA"	"10 ug of Qiagen-purified total RNA"	"10 ug of Qiagen-purified total RNA"	"10 ug of Qiagen-purified total RNA"	"10 ug of Qiagen-purified total RNA"	"10 ug of Qiagen-purified total RNA"	"10 ug of Qiagen-purified total RNA"	"10 ug of Qiagen-purified total RNA"	"10 ug of Qiagen-purified total RNA"	"10 ug of Qiagen-purified total RNA"	"10 ug of Qiagen-purified total RNA"	"10 ug of Qiagen-purified total RNA"	"10 ug of Qiagen-purified total RNA"	"10 ug of Qiagen-purified total RNA"	"10 ug of Qiagen-purified total RNA"	"10 ug of Qiagen-purified total RNA"	"10 ug of Qiagen-purified total RNA"	"10 ug of Qiagen-purified total RNA"	"10 ug of Qiagen-purified total RNA"	"10 ug of Qiagen-purified total RNA"	"10 ug of Qiagen-purified total RNA"	"10 ug of Qiagen-purified total RNA"
!Sample_taxid_ch1	"9606"	"9606"	"9606"	"9606"	"9606"	"9606"	"9606"	"9606"	"9606"	"9606"	"9606"	"9606"	"9606"	"9606"	"9606"	"9606"	"9606"	"9606"	"9606"	"9606"	"9606"	"9606"
!Sample_hyb_protocol	"Following fragmentation, 15 ug of cRNA were hybridized for 16 hr at 45C on GeneChip Human Genome U133 Plus 2.0. GeneChips were washed and stained in the Affymetrix Fluidics Station 450."	"Following fragmentation, 15 ug of cRNA were hybridized for 16 hr at 45C on GeneChip Human Genome U133 Plus 2.0. GeneChips were washed and stained in the Affymetrix Fluidics Station 450."	"Following fragmentation, 15 ug of cRNA were hybridized for 16 hr at 45C on GeneChip Human Genome U133 Plus 2.0. GeneChips were washed and stained in the Affymetrix Fluidics Station 450."	"Following fragmentation, 15 ug of cRNA were hybridized for 16 hr at 45C on GeneChip Human Genome U133 Plus 2.0. GeneChips were washed and stained in the Affymetrix Fluidics Station 450."	"Following fragmentation, 15 ug of cRNA were hybridized for 16 hr at 45C on GeneChip Human Genome U133 Plus 2.0. GeneChips were washed and stained in the Affymetrix Fluidics Station 450."	"Following fragmentation, 15 ug of cRNA were hybridized for 16 hr at 45C on GeneChip Human Genome U133 Plus 2.0. GeneChips were washed and stained in the Affymetrix Fluidics Station 450."	"Following fragmentation, 15 ug of cRNA were hybridized for 16 hr at 45C on GeneChip Human Genome U133 Plus 2.0. GeneChips were washed and stained in the Affymetrix Fluidics Station 450."	"Following fragmentation, 15 ug of cRNA were hybridized for 16 hr at 45C on GeneChip Human Genome U133 Plus 2.0. GeneChips were washed and stained in the Affymetrix Fluidics Station 450."	"Following fragmentation, 15 ug of cRNA were hybridized for 16 hr at 45C on GeneChip Human Genome U133 Plus 2.0. GeneChips were washed and stained in the Affymetrix Fluidics Station 450."	"Following fragmentation, 15 ug of cRNA were hybridized for 16 hr at 45C on GeneChip Human Genome U133 Plus 2.0. GeneChips were washed and stained in the Affymetrix Fluidics Station 450."	"Following fragmentation, 15 ug of cRNA were hybridized for 16 hr at 45C on GeneChip Human Genome U133 Plus 2.0. GeneChips were washed and stained in the Affymetrix Fluidics Station 450."	"Following fragmentation, 15 ug of cRNA were hybridized for 16 hr at 45C on GeneChip Human Genome U133 Plus 2.0. GeneChips were washed and stained in the Affymetrix Fluidics Station 450."	"Following fragmentation, 15 ug of cRNA were hybridized for 16 hr at 45C on GeneChip Human Genome U133 Plus 2.0. GeneChips were washed and stained in the Affymetrix Fluidics Station 450."	"Following fragmentation, 15 ug of cRNA were hybridized for 16 hr at 45C on GeneChip Human Genome U133 Plus 2.0. GeneChips were washed and stained in the Affymetrix Fluidics Station 450."	"Following fragmentation, 15 ug of cRNA were hybridized for 16 hr at 45C on GeneChip Human Genome U133 Plus 2.0. GeneChips were washed and stained in the Affymetrix Fluidics Station 450."	"Following fragmentation, 15 ug of cRNA were hybridized for 16 hr at 45C on GeneChip Human Genome U133 Plus 2.0. GeneChips were washed and stained in the Affymetrix Fluidics Station 450."	"Following fragmentation, 15 ug of cRNA were hybridized for 16 hr at 45C on GeneChip Human Genome U133 Plus 2.0. GeneChips were washed and stained in the Affymetrix Fluidics Station 450."	"Following fragmentation, 15 ug of cRNA were hybridized for 16 hr at 45C on GeneChip Human Genome U133 Plus 2.0. GeneChips were washed and stained in the Affymetrix Fluidics Station 450."	"Following fragmentation, 15 ug of cRNA were hybridized for 16 hr at 45C on GeneChip Human Genome U133 Plus 2.0. GeneChips were washed and stained in the Affymetrix Fluidics Station 450."	"Following fragmentation, 15 ug of cRNA were hybridized for 16 hr at 45C on GeneChip Human Genome U133 Plus 2.0. GeneChips were washed and stained in the Affymetrix Fluidics Station 450."	"Following fragmentation, 15 ug of cRNA were hybridized for 16 hr at 45C on GeneChip Human Genome U133 Plus 2.0. GeneChips were washed and stained in the Affymetrix Fluidics Station 450."	"Following fragmentation, 15 ug of cRNA were hybridized for 16 hr at 45C on GeneChip Human Genome U133 Plus 2.0. GeneChips were washed and stained in the Affymetrix Fluidics Station 450."
!Sample_scan_protocol	"GeneChips were scanned using the Affymetrix GeneChip Scanner 7G."	"GeneChips were scanned using the Affymetrix GeneChip Scanner 7G."	"GeneChips were scanned using the Affymetrix GeneChip Scanner 7G."	"GeneChips were scanned using the Affymetrix GeneChip Scanner 7G."	"GeneChips were scanned using the Affymetrix GeneChip Scanner 7G."	"GeneChips were scanned using the Affymetrix GeneChip Scanner 7G."	"GeneChips were scanned using the Affymetrix GeneChip Scanner 7G."	"GeneChips were scanned using the Affymetrix GeneChip Scanner 7G."	"GeneChips were scanned using the Affymetrix GeneChip Scanner 7G."	"GeneChips were scanned using the Affymetrix GeneChip Scanner 7G."	"GeneChips were scanned using the Affymetrix GeneChip Scanner 7G."	"GeneChips were scanned using the Affymetrix GeneChip Scanner 7G."	"GeneChips were scanned using the Affymetrix GeneChip Scanner 7G."	"GeneChips were scanned using the Affymetrix GeneChip Scanner 7G."	"GeneChips were scanned using the Affymetrix GeneChip Scanner 7G."	"GeneChips were scanned using the Affymetrix GeneChip Scanner 7G."	"GeneChips were scanned using the Affymetrix GeneChip Scanner 7G."	"GeneChips were scanned using the Affymetrix GeneChip Scanner 7G."	"GeneChips were scanned using the Affymetrix GeneChip Scanner 7G."	"GeneChips were scanned using the Affymetrix GeneChip Scanner 7G."	"GeneChips were scanned using the Affymetrix GeneChip Scanner 7G."	"GeneChips were scanned using the Affymetrix GeneChip Scanner 7G."
!Sample_description	"Gene expression data from human normal kidney tissue and human kidney tumor tissues. "	"Gene expression data from human normal kidney tissue and human kidney tumor tissues. "	"Gene expression data from human normal kidney tissue and human kidney tumor tissues. "	"Gene expression data from human normal kidney tissue and human kidney tumor tissues. "	"Gene expression data from human normal kidney tissue and human kidney tumor tissues. "	"Gene expression data from human normal kidney tissue and human kidney tumor tissues. "	"Gene expression data from human normal kidney tissue and human kidney tumor tissues. "	"Gene expression data from human normal kidney tissue and human kidney tumor tissues. "	"Gene expression data from human normal kidney tissue and human kidney tumor tissues. "	"Gene expression data from human normal kidney tissue and human kidney tumor tissues. "	"Gene expression data from human normal kidney tissue and human kidney tumor tissues. "	"Gene expression data from human normal kidney tissue and human kidney tumor tissues. "	"Gene expression data from human normal kidney tissue and human kidney tumor tissues. "	"Gene expression data from human normal kidney tissue and human kidney tumor tissues. "	"Gene expression data from human normal kidney tissue and human kidney tumor tissues. "	"Gene expression data from human normal kidney tissue and human kidney tumor tissues. "	"Gene expression data from human normal kidney tissue and human kidney tumor tissues. "	"Gene expression data from human normal kidney tissue and human kidney tumor tissues. "	"Gene expression data from human normal kidney tissue and human kidney tumor tissues. "	"Gene expression data from human normal kidney tissue and human kidney tumor tissues. "	"Gene expression data from human normal kidney tissue and human kidney tumor tissues. "	"Gene expression data from human normal kidney tissue and human kidney tumor tissues. "
!Sample_data_processing	"The data were analyzed with custom CDF environments created by the MBNI - The version 6 entrez gene ID CDF was used."	"The data were analyzed with custom CDF environments created by the MBNI - The version 6 entrez gene ID CDF was used."	"The data were analyzed with custom CDF environments created by the MBNI - The version 6 entrez gene ID CDF was used."	"The data were analyzed with custom CDF environments created by the MBNI - The version 6 entrez gene ID CDF was used."	"The data were analyzed with custom CDF environments created by the MBNI - The version 6 entrez gene ID CDF was used."	"The data were analyzed with custom CDF environments created by the MBNI - The version 6 entrez gene ID CDF was used."	"The data were analyzed with custom CDF environments created by the MBNI - The version 6 entrez gene ID CDF was used."	"The data were analyzed with custom CDF environments created by the MBNI - The version 6 entrez gene ID CDF was used."	"The data were analyzed with custom CDF environments created by the MBNI - The version 6 entrez gene ID CDF was used."	"The data were analyzed with custom CDF environments created by the MBNI - The version 6 entrez gene ID CDF was used."	"The data were analyzed with custom CDF environments created by the MBNI - The version 6 entrez gene ID CDF was used."	"The data were analyzed with custom CDF environments created by the MBNI - The version 6 entrez gene ID CDF was used."	"The data were analyzed with custom CDF environments created by the MBNI - The version 6 entrez gene ID CDF was used."	"The data were analyzed with custom CDF environments created by the MBNI - The version 6 entrez gene ID CDF was used."	"The data were analyzed with custom CDF environments created by the MBNI - The version 6 entrez gene ID CDF was used."	"The data were analyzed with custom CDF environments created by the MBNI - The version 6 entrez gene ID CDF was used."	"The data were analyzed with custom CDF environments created by the MBNI - The version 6 entrez gene ID CDF was used."	"The data were analyzed with custom CDF environments created by the MBNI - The version 6 entrez gene ID CDF was used."	"The data were analyzed with custom CDF environments created by the MBNI - The version 6 entrez gene ID CDF was used."	"The data were analyzed with custom CDF environments created by the MBNI - The version 6 entrez gene ID CDF was used."	"The data were analyzed with custom CDF environments created by the MBNI - The version 6 entrez gene ID CDF was used."	"The data were analyzed with custom CDF environments created by the MBNI - The version 6 entrez gene ID CDF was used."
!Sample_platform_id	"GPL4866"	"GPL4866"	"GPL4866"	"GPL4866"	"GPL4866"	"GPL4866"	"GPL4866"	"GPL4866"	"GPL4866"	"GPL4866"	"GPL4866"	"GPL4866"	"GPL4866"	"GPL4866"	"GPL4866"	"GPL4866"	"GPL4866"	"GPL4866"	"GPL4866"	"GPL4866"	"GPL4866"	"GPL4866"
!Sample_contact_name	"Karl,,Dykema"	"Karl,,Dykema"	"Karl,,Dykema"	"Karl,,Dykema"	"Karl,,Dykema"	"Karl,,Dykema"	"Karl,,Dykema"	"Karl,,Dykema"	"Karl,,Dykema"	"Karl,,Dykema"	"Karl,,Dykema"	"Karl,,Dykema"	"Karl,,Dykema"	"Karl,,Dykema"	"Karl,,Dykema"	"Karl,,Dykema"	"Karl,,Dykema"	"Karl,,Dykema"	"Karl,,Dykema"	"Karl,,Dykema"	"Karl,,Dykema"	"Karl,,Dykema"
!Sample_contact_laboratory	"Lab of Computational Biology"	"Lab of Computational Biology"	"Lab of Computational Biology"	"Lab of Computational Biology"	"Lab of Computational Biology"	"Lab of Computational Biology"	"Lab of Computational Biology"	"Lab of Computational Biology"	"Lab of Computational Biology"	"Lab of Computational Biology"	"Lab of Computational Biology"	"Lab of Computational Biology"	"Lab of Computational Biology"	"Lab of Computational Biology"	"Lab of Computational Biology"	"Lab of Computational Biology"	"Lab of Computational Biology"	"Lab of Computational Biology"	"Lab of Computational Biology"	"Lab of Computational Biology"	"Lab of Computational Biology"	"Lab of Computational Biology"
!Sample_contact_institute	"Van Andel Institute"	"Van Andel Institute"	"Van Andel Institute"	"Van Andel Institute"	"Van Andel Institute"	"Van Andel Institute"	"Van Andel Institute"	"Van Andel Institute"	"Van Andel Institute"	"Van Andel Institute"	"Van Andel Institute"	"Van Andel Institute"	"Van Andel Institute"	"Van Andel Institute"	"Van Andel Institute"	"Van Andel Institute"	"Van Andel Institute"	"Van Andel Institute"	"Van Andel Institute"	"Van Andel Institute"	"Van Andel Institute"	"Van Andel Institute"
!Sample_contact_address	"333 Bostwick Ave. NE"	"333 Bostwick Ave. NE"	"333 Bostwick Ave. NE"	"333 Bostwick Ave. NE"	"333 Bostwick Ave. NE"	"333 Bostwick Ave. NE"	"333 Bostwick Ave. NE"	"333 Bostwick Ave. NE"	"333 Bostwick Ave. NE"	"333 Bostwick Ave. NE"	"333 Bostwick Ave. NE"	"333 Bostwick Ave. NE"	"333 Bostwick Ave. NE"	"333 Bostwick Ave. NE"	"333 Bostwick Ave. NE"	"333 Bostwick Ave. NE"	"333 Bostwick Ave. NE"	"333 Bostwick Ave. NE"	"333 Bostwick Ave. NE"	"333 Bostwick Ave. NE"	"333 Bostwick Ave. NE"	"333 Bostwick Ave. NE"
!Sample_contact_city	"Grand Rapids"	"Grand Rapids"	"Grand Rapids"	"Grand Rapids"	"Grand Rapids"	"Grand Rapids"	"Grand Rapids"	"Grand Rapids"	"Grand Rapids"	"Grand Rapids"	"Grand Rapids"	"Grand Rapids"	"Grand Rapids"	"Grand Rapids"	"Grand Rapids"	"Grand Rapids"	"Grand Rapids"	"Grand Rapids"	"Grand Rapids"	"Grand Rapids"	"Grand Rapids"	"Grand Rapids"
!Sample_contact_state	"MI"	"MI"	"MI"	"MI"	"MI"	"MI"	"MI"	"MI"	"MI"	"MI"	"MI"	"MI"	"MI"	"MI"	"MI"	"MI"	"MI"	"MI"	"MI"	"MI"	"MI"	"MI"
!Sample_contact_zip/postal_code	"49503"	"49503"	"49503"	"49503"	"49503"	"49503"	"49503"	"49503"	"49503"	"49503"	"49503"	"49503"	"49503"	"49503"	"49503"	"49503"	"49503"	"49503"	"49503"	"49503"	"49503"	"49503"
!Sample_contact_country	"USA"	"USA"	"USA"	"USA"	"USA"	"USA"	"USA"	"USA"	"USA"	"USA"	"USA"	"USA"	"USA"	"USA"	"USA"	"USA"	"USA"	"USA"	"USA"	"USA"	"USA"	"USA"
!Sample_supplementary_file	"ftp://ftp.ncbi.nlm.nih.gov/geo/samples/GSM368nnn/GSM368639/suppl/GSM368639.CEL.gz"	"ftp://ftp.ncbi.nlm.nih.gov/geo/samples/GSM368nnn/GSM368640/suppl/GSM368640.CEL.gz"	"ftp://ftp.ncbi.nlm.nih.gov/geo/samples/GSM368nnn/GSM368641/suppl/GSM368641.CEL.gz"	"ftp://ftp.ncbi.nlm.nih.gov/geo/samples/GSM368nnn/GSM368642/suppl/GSM368642.CEL.gz"	"ftp://ftp.ncbi.nlm.nih.gov/geo/samples/GSM368nnn/GSM368643/suppl/GSM368643.CEL.gz"	"ftp://ftp.ncbi.nlm.nih.gov/geo/samples/GSM368nnn/GSM368644/suppl/GSM368644.CEL.gz"	"ftp://ftp.ncbi.nlm.nih.gov/geo/samples/GSM368nnn/GSM368645/suppl/GSM368645.CEL.gz"	"ftp://ftp.ncbi.nlm.nih.gov/geo/samples/GSM368nnn/GSM368646/suppl/GSM368646.CEL.gz"	"ftp://ftp.ncbi.nlm.nih.gov/geo/samples/GSM368nnn/GSM368647/suppl/GSM368647.CEL.gz"	"ftp://ftp.ncbi.nlm.nih.gov/geo/samples/GSM368nnn/GSM368648/suppl/GSM368648.CEL.gz"	"ftp://ftp.ncbi.nlm.nih.gov/geo/samples/GSM368nnn/GSM368649/suppl/GSM368649.CEL.gz"	"ftp://ftp.ncbi.nlm.nih.gov/geo/samples/GSM368nnn/GSM368650/suppl/GSM368650.CEL.gz"	"ftp://ftp.ncbi.nlm.nih.gov/geo/samples/GSM368nnn/GSM368651/suppl/GSM368651.CEL.gz"	"ftp://ftp.ncbi.nlm.nih.gov/geo/samples/GSM368nnn/GSM368652/suppl/GSM368652.CEL.gz"	"ftp://ftp.ncbi.nlm.nih.gov/geo/samples/GSM368nnn/GSM368653/suppl/GSM368653.CEL.gz"	"ftp://ftp.ncbi.nlm.nih.gov/geo/samples/GSM368nnn/GSM368654/suppl/GSM368654.CEL.gz"	"ftp://ftp.ncbi.nlm.nih.gov/geo/samples/GSM368nnn/GSM368655/suppl/GSM368655.CEL.gz"	"ftp://ftp.ncbi.nlm.nih.gov/geo/samples/GSM368nnn/GSM368656/suppl/GSM368656.CEL.gz"	"ftp://ftp.ncbi.nlm.nih.gov/geo/samples/GSM368nnn/GSM368657/suppl/GSM368657.CEL.gz"	"ftp://ftp.ncbi.nlm.nih.gov/geo/samples/GSM368nnn/GSM368658/suppl/GSM368658.CEL.gz"	"ftp://ftp.ncbi.nlm.nih.gov/geo/samples/GSM368nnn/GSM368659/suppl/GSM368659.CEL.gz"	"ftp://ftp.ncbi.nlm.nih.gov/geo/samples/GSM368nnn/GSM368660/suppl/GSM368660.CEL.gz"
!Sample_data_row_count	"17232"	"17232"	"17232"	"17232"	"17232"	"17232"	"17232"	"17232"	"17232"	"17232"	"17232"	"17232"	"17232"	"17232"	"17232"	"17232"	"17232"	"17232"	"17232"	"17232"	"17232"	"17232"
!series_matrix_table_begin
"ID_REF"	"GSM368639"	"GSM368640"	"GSM368641"	"GSM368642"	"GSM368643"	"GSM368644"	"GSM368645"	"GSM368646"	"GSM368647"	"GSM368648"	"GSM368649"	"GSM368650"	"GSM368651"	"GSM368652"	"GSM368653"	"GSM368654"	"GSM368655"	"GSM368656"	"GSM368657"	"GSM368658"	"GSM368659"	"GSM368660"
1	5.279	5.494	5.347	5.666	5.386	5.458	5.575	5.525	5.595	5.516	5.264	5.448	5.338	5.375	5.316	5.348	5.19	5.299	5.377	5.176	5.384	5.313
2	11.844	12.801	12.545	12.497	12.309	11.863	12.697	12.845	11.639	11.571	12.713	12.846	12.371	12.981	13.245	12.453	13.019	12.533	13.08	12.238	11.94	11.988
9	7.506	7.431	6.675	7.332	7.132	8.218	7.83	7.366	7.962	6.986	7.417	7.288	6.584	6.959	7.148	7.518	7.236	7.577	7.563	7.554	7.555	7.911
10	6.238	6.951	6.076	6.269	6.37	7.395	6.32	5.875	6.565	5.996	6.955	6.412	6.684	6.497	6.504	6.359	6.805	6.564	6.701	6.576	6.627	6.889
12	11.251	8.108	10.563	10.635	7.928	10.15	9.572	9.967	7.449	9.834	8.24	11.703	7.459	9.762	10.013	8.569	8.429	8.308	9.591	10.486	9.627	7.416
13	6.741	6.849	7.137	6.971	6.748	8.688	6.418	6.498	6.673	6.568	7.02	6.74	6.658	6.575	6.701	6.857	6.873	6.824	6.725	6.655	7.164	6.643
14	9.315	9.16	9.342	9.444	9.477	9.302	9.481	9.314	10.046	9.592	9.092	9.395	9.488	9.19	9.309	9.331	9.12	8.951	9.335	9.176	9.171	9.367
15	5.663	5.696	5.591	5.81	5.725	5.831	5.775	5.533	5.804	5.666	5.713	6.071	5.634	5.449	5.575	5.646	5.646	5.833	5.66	5.689	5.662	5.545
16	10.363	10.069	10.027	10.052	10.266	10.433	10.194	10.088	10.564	10.936	10.025	10.449	10.21	10.063	10.15	10.086	9.81	9.917	10.146	10.217	10.17	10.11
18	6.112	7.296	5.635	7.437	7.527	5.938	6.095	5.951	7.266	6.123	10.512	10.038	8.125	7.891	9.403	11.062	10.053	10.845	10.661	10.781	10.978	11.183
19	10.19	10.282	10.398	10.023	9.499	10.061	10.072	10.506	9.854	10.035	8.202	8.128	8.006	8.718	7.943	8.848	8.85	8.028	8.854	7.481	9.033	8.74
20	7.827	7.613	7.886	7.662	7.436	8.754	7.205	7.732	7.28	8.314	7.741	8.13	8.595	8.197	7.907	8.078	7.696	8.473	7.744	7.658	8.052	8.362
21	9.413	7.645	8.466	8.572	7.698	8.922	7.059	8.164	8.281	9.111	6.756	7.507	7.554	7.386	7.11	6.979	7.277	7.39	7.078	7.178	7.103	7.026
22	7.902	8.09	8.042	7.717	8.298	7.301	7.671	7.763	8.393	7.741	7.663	7.388	7.449	7.512	7.248	7.738	7.58	7.406	7.524	7.868	7.781	7.665
23	9.473	9.204	9.617	8.993	9.044	9.253	9.398	9.558	9.275	9.576	9.588	9.774	9.728	9.581	9.595	9.682	9.628	9.334	9.361	9.596	9.697	9.308
24	7.385	7.246	7.355	7.185	7.575	7.126	7.094	7.263	7.151	7.221	7.769	7.884	8.398	8.021	7.836	8.186	7.805	7.775	7.748	7.636	7.666	7.792
25	8.661	9.025	10.135	9.188	8.573	9.678	9.785	10.242	8.787	10.251	9.607	9.986	9.986	9.953	10.013	9.953	9.584	9.884	9.742	9.675	9.493	9.639
26	11.561	12.21	5.795	12.12	10.429	5.631	9.842	6.799	6.036	6.713	10.469	11.247	11.058	10.113	10.22	13.283	12.387	12.734	11.894	12.21	12.678	13.048
27	5.637	5.783	5.804	5.538	5.558	5.588	6.814	5.747	5.665	6.242	5.462	5.561	5.566	5.356	5.498	5.533	5.487	5.37	5.353	5.461	5.683	5.324
28	6.411	6.336	6.48	6.483	6.442	6.387	6.489	6.487	6.555	6.526	6.536	6.818	6.603	6.328	6.403	6.438	6.556	6.91	6.645	6.482	6.671	6.491
29	8.689	8.401	7.715	8.074	7.981	9.361	7.946	8.894	8.332	9.801	8.178	8.116	8.067	8.224	7.75	8.069	7.519	8.443	8.002	7.728	8.725	8.97
30	8.689	9.748	8.348	8.968	8.951	8.764	8.8	8.87	9.761	8.598	10.889	10.195	9.917	9.428	9.9	11.199	10.659	10.933	10.991	11.63	11.322	11.357
32	8.731	8.542	8.08	8.327	8.92	8.13	8.059	8.283	8.432	8.231	8.833	8.614	8.898	8.611	8.572	8.798	8.647	9.017	8.763	8.733	8.781	8.975
33	10.389	8.076	5.797	8.168	8.493	5.282	7.375	5.564	10.231	6.475	8.158	7.47	7.801	7.629	7.992	8.352	7.844	7.946	7.933	8.612	8.112	8.302
34	10.476	11.77	9.836	10.55	10.97	8.707	10.023	9.362	10.607	8.483	11.381	10.697	11.328	10.404	10.904	11.803	11.023	11.51	11.087	11.593	11.552	11.862
35	9.355	9.447	8.785	8.976	9.313	9.297	8.448	8.582	9.69	8.78	8.951	9.192	8.761	8.456	8.801	9.317	9.226	9.191	9.153	9.179	9.061	9.089
36	6.469	6.776	6.32	7.516	6.96	6.399	7.015	6.218	6.642	5.621	9.032	7.985	8.348	7.388	8.024	9.104	9.034	9.508	9.148	10.578	9.593	9.796
37	11.698	12.12	10.852	11.777	11.828	11.358	11.37	11.414	12.071	11.832	11.896	12.402	11.701	11.803	12.115	12.49	12.055	11.737	12.096	12.135	12.036	12.038
38	11.691	11.934	10.818	11.281	11.706	9.791	10.491	10.433	12.156	9.551	12.77	12.378	12.601	10.98	11.98	12.938	12.191	12.66	12.499	12.834	12.791	12.81
39	7.552	7.765	8.349	7.816	7.92	8.176	8.337	8.008	8.906	8.246	7.873	7.861	8.253	7.951	7.85	8.032	7.625	7.972	7.958	9.019	8.025	8.486
40	6.414	6.45	6.285	6.621	6.895	6.638	6.489	6.302	6.306	6.275	6.568	6.488	6.344	6.289	6.708	6.388	6.617	6.514	6.653	6.513	6.714	6.652
41	6.846	6.994	7.013	6.987	7.102	7.241	6.81	7.001	6.849	7.175	7.308	7.196	7.161	7.051	7.208	7.297	7.083	7.61	7.292	7.06	7.126	7.209
43	6.05	5.577	5.379	6.01	5.248	5.322	5.305	5.338	5.668	6.24	5.329	5.822	5.604	5.481	5.535	5.577	5.491	5.505	5.428	5.354	5.403	5.196
47	10.077	11.365	11.526	11.034	10.499	12.051	10.729	10.939	10.408	11.404	9.68	9.677	9.322	9.636	10.245	9.986	9.557	9.889	9.82	10.384	9.87	9.792
48	10.11	9.762	8.886	9.589	9.457	9.655	9.607	9.384	8.771	9.616	10.607	10.536	9.711	9.307	9.948	11.59	10.705	10.563	10.719	11.21	11.318	10.718
50	10.122	11.361	10.129	10.587	11.152	9.628	9.795	10.083	11.045	9.328	10.821	10.806	10.968	9.928	10.399	11.708	10.751	10.923	10.913	11.519	11.008	11.193
51	7.674	8.075	7.066	6.897	6.805	6.564	7.2	7.23	7.73	6.87	8.012	7.504	7.325	7.158	7.584	8.643	7.893	7.958	8.106	8.916	8.628	8.707
52	9.507	9.296	9.483	9.434	9.468	9.295	8.957	9.025	9.954	9.428	9.043	9.051	9.259	8.815	8.94	9.308	8.846	8.971	9.061	9.431	9.16	9.294
53	9.686	9.682	9.176	9.515	9.357	9.709	9.366	9.744	9.339	9.359	9.57	9.284	9.405	9.411	9.253	9.199	9.644	9.626	9.324	9.768	9.409	9.24
54	10.213	10.175	8.187	7.437	8.508	7.468	9.13	10.382	8.237	8.361	9.77	9.325	7.476	7.878	8.876	10.076	9.461	9.541	9.452	9.467	10.021	9.248
55	4.755	4.77	4.722	5.217	4.96	7.474	4.754	4.952	4.601	4.702	8.807	5.609	6.514	5.732	5.949	5.63	6.562	6.57	6.126	6.333	6.761	7.726
56	7.077	7.038	7.043	7.172	7.275	6.887	6.699	6.781	6.735	6.705	7.224	6.916	6.93	6.931	7.035	6.768	7.21	7.109	7.002	7.163	6.995	7.075
58	5.49	5.554	5.715	5.368	5.411	5.6	5.501	5.337	5.378	5.248	5.462	5.585	5.717	5.299	5.446	5.267	5.279	5.553	5.322	5.404	5.185	5.328
59	11.199	13.05	13.459	12.553	12.036	12.137	13.536	13.381	11.516	11.509	12.286	12.103	12.363	12.954	12.51	11.43	11.887	12.262	12.123	11.482	11.516	12.163
60	14.042	14.093	14.175	14.118	13.876	14.228	14.24	14.364	14.082	14.051	13.875	14.26	14.334	14.23	14.265	13.985	13.954	13.904	14.081	13.782	13.794	13.696
70	7.546	8.234	8.173	7.977	7.969	7.993	9.08	8.938	7.387	7.516	8.025	8.382	7.986	7.689	8.078	7.426	7.668	8.022	7.659	7.455	7.476	7.844
71	13.217	13.5	13.937	13.467	13.077	13.768	13.625	13.594	13.435	13.467	13.335	13.657	13.915	13.72	13.852	13.333	13.356	13.149	13.405	13.1	12.933	12.945
72	7.078	9.283	8.993	8.298	6.968	7.451	9.922	9.145	6.969	6.859	6.836	7.613	7.817	7.575	7.429	6.542	6.755	7.193	6.643	6.53	6.45	6.805
81	10.36	10.777	10.295	10.191	9.935	10.64	10.483	10.684	10.048	10.288	11.065	11.233	11.017	11.581	11.393	10.991	11.064	11.186	11.2	11.279	11.108	11.123
86	8.529	8.161	8.908	8.452	8.308	7.926	9.027	8.977	8.651	8.941	8.003	8.186	8.789	9.093	8.556	8.214	8.086	7.827	7.91	8.01	7.723	8.121
87	9.231	11.242	11.285	10.639	9.298	11.088	11.509	11.176	10.022	10.996	9.112	9.392	9.142	10.073	10.352	8.686	8.95	8.923	9.754	9.128	8.833	8.428
88	7.127	6.707	6.773	6.94	6.862	6.606	6.505	6.636	6.482	6.488	6.859	6.713	6.646	6.568	6.701	6.575	6.744	6.785	6.742	6.746	6.763	6.735
89	6.066	6.039	5.9	5.871	5.955	6.094	5.93	5.887	5.889	5.957	5.86	5.864	5.93	5.778	5.887	5.85	5.905	6.196	5.956	5.767	6.036	5.898
90	9.783	9.47	9.605	9.265	8.638	9.341	9.699	9.617	10.173	9.374	9.331	9.615	8.538	9.523	9.934	9.968	9.335	9.478	9.664	9.837	9.719	9.616
91	6.85	6.945	6.739	6.936	6.808	7.145	6.644	6.809	7.086	6.888	7.346	7.705	7.265	7.211	7.1	6.931	7.019	7.114	6.956	7.488	7.135	7.185
92	7.823	7.933	7.89	8.377	8.13	7.886	7.609	7.575	7.843	7.358	8.401	8.433	8.163	8.66	8.423	8.048	8.425	8.143	8.293	8.407	8.183	8.288
93	6.198	6.277	6.098	6.048	6.433	6.198	6.062	6.457	6.261	6.268	6.582	7.12	6.452	6.677	6.563	7.154	6.469	6.713	6.436	6.651	6.691	6.628
94	7.021	7.021	6.949	6.931	6.907	6.813	7.017	7.223	6.631	6.457	7.112	7.244	7.288	7.097	6.879	7.037	7.251	7.639	6.929	6.963	7.062	6.856
95	9.915	10.366	8.337	9.698	10.068	8.885	8.539	9.452	10.61	8.861	12.661	11.695	10.51	9.363	11.116	12.812	12.001	12.671	12.746	12.593	12.473	12.946
97	6.905	7.964	8.19	7.285	7.464	7.654	7.377	7.191	8.802	7.698	7.185	7.622	7.824	8.1	7.584	7.623	6.882	6.817	6.933	7.173	6.588	7.727
98	8.633	8.671	8.045	8.272	8.257	8.37	8.753	8	8.544	7.956	7.513	7.889	7.481	7.899	8.067	7.734	7.854	7.634	7.693	8.195	7.676	7.998
100	8.775	6.837	9.095	7.771	6.469	8.057	8.193	7.678	7.015	6.647	6.151	6.213	6.089	6.361	6.514	5.986	6.091	6.322	6.063	6.225	6.243	6.024
101	7.091	7.231	7.051	6.972	7.065	7.169	6.869	6.856	6.833	7.824	6.619	6.979	6.888	6.571	6.725	6.845	6.986	7.102	6.926	6.973	7.062	6.781
102	7.562	7.987	7.575	8.148	7.614	9.446	8.684	7.829	8.33	7.068	7.165	7.324	7.587	8.544	8.321	7.646	6.969	6.482	7.374	6.827	7.025	7.247
103	10.81	10.612	10.491	10.708	10.727	10.775	10.793	10.899	10.673	11.519	10.718	11.023	10.883	11.028	10.894	10.83	10.645	10.591	10.842	10.9	10.746	10.817
104	6.821	7.434	7.143	7.321	7.113	7.098	7.638	7.461	6.709	6.668	7.445	7.793	7.222	7.431	7.434	6.856	7.229	7.119	7.253	6.971	7.046	7.256
105	5.709	5.702	5.764	5.695	5.788	5.673	5.503	5.539	5.599	5.494	5.762	6.036	5.769	5.621	5.713	5.805	5.696	5.853	5.822	5.733	5.736	5.762
107	6.209	6.434	6.515	6.43	6.393	6.534	6.21	6.283	6.167	6.16	6.517	6.404	6.609	6.254	6.461	6.573	6.692	6.695	6.388	6.44	6.33	6.415
108	5.798	5.924	5.812	5.853	5.825	5.796	5.653	5.767	5.81	5.896	5.866	5.944	5.801	5.844	5.824	5.597	5.886	6.011	5.813	5.839	5.785	5.85
109	7.872	7.469	7.562	7.488	7.275	7.662	7.366	7.736	7.054	7.536	6.929	7.042	7.115	7.148	6.861	6.784	6.814	6.96	6.899	6.76	6.526	6.748
112	8.6	8.165	8.454	8.526	8.621	8.608	8.812	8.713	8.219	9.4	9.098	9.551	9.576	9.765	9.476	9.427	9.181	9.178	9.088	8.926	8.886	9.345
113	6.828	7.066	5.939	6.528	7.048	8.272	7.22	8.086	7.212	7.684	5.888	5.91	6.019	6.467	5.907	6.195	6.093	6.231	6.174	6.018	5.946	6.075
114	6.619	6.563	6.542	7.382	6.858	6.447	6.012	5.636	5.921	5.453	6.632	6.135	6.096	5.849	6.078	6.074	6.104	6.433	6.316	6.226	6.214	6.196
115	7.507	7.574	7.619	7.666	7.67	7.67	7.252	7.424	7.645	7.27	7.773	8.043	7.845	7.546	7.703	7.942	7.883	7.992	7.907	8.041	8.075	8.023
116	5.536	5.647	5.604	5.598	5.717	5.637	5.476	5.611	5.479	5.611	5.784	5.8	5.792	5.706	5.877	5.479	5.738	5.85	5.767	5.645	5.662	5.732
117	6.539	7.148	6.721	6.65	6.809	6.744	6.164	6.404	6.407	6.466	6.9	6.864	6.542	6.498	6.642	6.659	6.732	7.105	6.88	6.559	6.815	6.802
118	9.515	9.809	9.703	9.882	9.898	9.935	9.612	9.532	9.783	9.28	9.818	9.849	9.972	10.158	9.887	10.081	9.712	9.787	9.991	9.829	9.84	9.995
119	6.705	6.743	6.942	7.271	7.297	6.897	6.268	6.518	6.735	6.958	7.118	7.084	6.844	6.718	6.917	6.717	7.149	6.873	6.759	6.806	6.985	6.829
120	10.591	9.925	9.781	10.772	9.418	12.284	10.925	10.651	10.254	10.412	11.135	10.831	11.24	11.032	10.943	11.29	11.284	10.93	11.224	11.6	11.303	11.634
123	12.688	13.172	11.427	12.816	12.058	11.411	12.622	12.268	13.31	12.973	10.181	10.518	9.254	8.645	10.041	11.311	10.544	10.302	10.34	11.332	11.468	10.572
124	5.856	5.791	5.702	5.703	6.509	5.785	5.785	5.837	5.565	5.585	5.815	6.076	5.891	6.016	5.876	5.723	6.017	5.879	5.854	5.745	5.803	5.777
125	4.728	6.26	6.091	4.954	6.62	7.376	8.132	9.078	5.283	5.042	9.385	9.739	10.715	10.615	9.938	8.814	10.141	9.606	10.349	7.683	6.995	9.004
126	5.004	4.933	4.959	5.011	4.893	5.041	4.717	4.851	4.789	4.762	5.282	5.913	7.433	5.537	4.911	5.079	5.976	6.067	5.6	5.72	5.337	6.107
127	4.49	4.502	4.539	4.601	4.505	4.628	4.481	4.506	4.43	4.549	4.429	4.566	4.417	4.499	4.454	4.489	4.493	4.591	4.516	4.629	4.555	4.546
128	11.519	12.041	11.093	11.37	11.248	11.835	11.966	11.78	11.575	10.712	12.174	11.712	11.917	11.427	11.85	12.223	11.908	11.884	12.069	12.049	12.279	12.118
130	4.801	5.436	4.635	4.815	4.735	5.169	4.665	4.746	5.435	4.628	6.364	5.561	5.018	4.756	5.225	7.202	6.219	6.031	6.709	6.726	6.872	7.365
131	5.427	5.412	5.421	5.539	5.598	5.376	5.159	5.375	5.226	5.284	5.425	5.592	5.331	5.294	5.347	5.269	5.397	5.554	5.354	5.474	5.288	5.441
132	7.496	7.973	7.27	7.889	7.649	7.736	8.321	7.95	7.851	8.003	8.193	7.988	8.584	8.53	8.547	8.206	8.379	8.277	8.265	8.645	8.385	8.572
133	11.359	11.765	12.358	11.972	11.655	11.489	12.283	11.128	12.259	12.131	10.05	10.105	10.079	8.886	9.126	10.882	10.16	10.408	10.518	12.197	11.404	10.192
134	7.539	7.565	7.253	7.486	7.486	7.482	6.595	7.124	6.984	7.016	7.559	7.585	7.317	7.336	7.441	7.419	7.614	7.746	7.61	7.665	7.783	7.665
135	6.533	6.588	8.867	6.567	6.464	6.122	6.747	6.362	6.865	6.553	6.091	6.611	6.752	6.531	6.45	6.29	6.206	6.28	6.241	6.205	6.349	6.262
136	6.319	6.535	7.363	6.95	6.316	7.665	6.86	6.445	5.963	7.961	6.101	6.006	5.787	5.864	6.054	5.817	6.145	6.224	6.134	5.768	6.158	6.081
140	8.424	9.521	7.196	8.67	9.864	8.752	7.739	8.285	8.376	9.155	7.36	7.127	6.842	6.777	7.365	7.197	7.74	7.081	7.456	7.285	6.812	7.045
141	6.57	6.732	6.585	6.76	6.994	6.511	7.056	6.606	6.826	6.374	6.615	6.653	6.568	6.559	6.755	6.534	6.654	6.549	6.521	6.415	6.51	6.519
142	10.197	9.566	9.998	9.681	9.689	9.502	9.8	9.928	9.866	9.813	8.998	9.473	9.599	9.513	9.428	9.157	9.055	9.174	9.132	9.17	9.08	9.231
146	5.232	5.282	5.191	5.075	5.192	5.159	5.024	4.983	5.144	5.074	5.187	5.449	5.196	4.933	5.107	5.176	5.183	5.315	5.258	5.189	5.203	5.144
147	4.916	5.144	4.863	4.938	4.934	4.909	5.105	5.125	5.076	4.875	4.773	5.28	4.883	4.756	4.849	4.866	4.91	4.866	4.885	4.906	5.001	4.894
148	5.092	5.13	5.046	5.109	5.154	5.081	4.969	4.952	4.966	4.964	5.097	5.145	5.128	4.998	5.091	5.133	5.225	5.297	5.153	5.148	5.156	5.15
150	5.255	5.216	5.032	5.033	5.088	5.987	5.384	6.187	5.017	4.684	5.376	6.01	6.092	7.674	5.686	5.158	6.174	5.658	6.115	5.149	4.924	5.024
151	7.477	7.579	7.296	7.528	7.718	7.375	7.14	7.231	7.727	7.318	7.814	7.419	7.701	7.032	7.454	7.675	7.477	7.68	7.463	7.39	7.805	7.307
152	7.719	7.794	7.825	7.587	7.495	7.894	6.739	6.662	7.064	6.927	8.14	8.262	8.244	7.725	7.877	7.747	7.657	8.269	7.869	8.21	8.055	8.01
153	5.09	4.982	4.898	5.083	4.969	4.883	4.761	4.757	4.759	4.975	5.022	5.235	4.999	4.761	4.914	5.016	5.053	5.322	4.954	4.921	5.106	4.964
154	7.128	7.167	6.037	6.676	6.82	5.799	6.182	6.767	6.399	6.105	6.468	5.5	6.483	6.188	6.117	5.55	5.892	6.428	6.34	5.763	5.934	5.779
155	6.498	6.429	6.393	6.494	6.502	6.575	6.392	6.348	6.472	6.386	6.524	6.596	6.459	6.483	6.522	6.378	6.57	6.56	6.583	6.486	6.532	6.407
156	8.488	8.545	8.495	8.563	8.694	8.534	8.407	8.485	8.515	8.32	8.386	8.663	8.549	8.605	8.436	8.359	8.496	8.512	8.407	8.316	8.408	8.478
157	6.115	6.487	5.863	5.996	6.22	6.233	6.256	6.229	6.29	6.254	5.752	5.829	5.927	5.737	5.776	6.087	5.882	5.738	5.932	5.609	5.886	5.66
158	8.429	9.092	9.348	9.392	8.952	8.975	9.248	9.253	9.941	8.585	8.778	8.935	8.588	8.987	8.943	9.024	8.786	8.634	8.89	8.923	8.798	8.804
159	8.337	8.819	8.955	8.525	8.468	8.725	9.038	9.384	8.243	8.837	8.801	8.713	9.134	9.408	9.375	9.272	8.515	8.543	8.747	8.935	8.675	8.581
160	7.688	7.851	8.384	7.96	8.052	7.968	8.263	8.19	7.881	7.771	7.792	8.402	8.016	8.029	7.861	8.2	7.825	8.354	7.92	7.922	8.616	7.924
161	10.056	9.831	9.752	9.209	9.356	10.037	9.442	10.23	10.085	10.108	9.919	10.055	10.083	10.03	10.038	10.02	9.711	9.946	9.983	9.847	9.812	10.216
162	8.492	8.969	8.497	8.717	8.65	8.779	8.732	9.059	8.695	8.49	8.465	8.633	8.615	8.356	8.625	8.383	8.519	8.387	8.559	8.427	8.482	8.391
163	9.096	9.474	9.363	9.335	9.148	9.779	9.28	9.21	9.089	9.159	9.341	9.452	9.688	9.867	9.692	9.118	9.468	9.341	9.304	9.218	9.201	8.914
164	8.611	7.958	8.146	8.106	8.186	8.025	8.324	8.07	8.759	8.137	8.226	8.445	8.591	8.497	8.492	8.584	8.146	8.038	8.389	8.449	8.577	8.53
165	8.643	10.71	11.747	10.619	9.224	10.045	10.817	11.211	8.821	9.02	9.97	9.807	10.218	11.297	10.731	9.559	10.02	9.792	10.333	9.235	9.105	9.226
166	9.714	9.381	9.52	9.253	9.612	9.763	9.453	9.639	9.512	9.688	9.256	9.849	9.916	9.945	9.785	9.443	9.358	9.404	9.518	9.186	9.163	9.699
167	4.421	4.437	4.44	4.481	4.503	4.413	4.304	4.367	4.413	4.343	4.432	4.414	4.388	4.391	4.406	4.449	4.42	4.492	4.47	4.407	4.501	4.486
172	6.589	6.49	6.686	6.512	6.531	6.612	6.495	7.014	6.515	6.748	7.048	6.933	6.973	7.152	7.278	6.745	7.078	6.817	6.851	7.342	6.959	6.859
173	5.204	5.184	5.275	5.777	5.444	5.4	5.323	5.326	5.115	5.242	8.295	6.113	5.761	5.678	5.644	7.394	8.433	7.987	8.24	8.917	9.561	8.558
174	5.409	5.391	5.172	5.603	5.309	5.265	5.403	5.16	5.315	5.158	5.576	5.66	5.229	5.034	5.353	5.418	5.538	5.838	5.493	5.372	5.52	5.288
175	7.028	7.28	7.919	7.459	6.88	8.863	8.159	7.696	8.577	8.026	7.656	6.386	7.572	7.557	7.705	7.628	7.163	7.247	7.375	7.442	7.621	7.328
176	6.96	7.656	8.234	7.342	6.947	7.33	7.437	8.294	6.93	6.662	6.669	7.332	6.978	6.765	6.988	6.764	6.816	6.871	6.886	6.981	6.934	6.76
177	5.983	5.973	6.056	5.743	5.915	6.017	5.746	5.687	5.87	5.859	5.693	6.242	5.989	5.881	5.923	5.989	5.915	6.365	6.028	5.992	5.952	6.019
178	9.585	8.224	7.768	8.228	8.11	6.795	8.594	8.024	8.527	6.948	9.071	9.197	9.668	8.907	8.754	9.136	9.172	9.172	8.968	9.312	9.107	9.313
181	7.12	7.038	7.042	6.983	7.298	6.92	7.197	7.088	7.183	7.097	7.163	7.179	7.293	6.861	7.053	7.019	7.098	7.102	7.015	7.083	7.252	7.009
182	7.466	9.141	9.653	8.904	9.253	9.274	9.701	9.318	8.64	7.313	8.697	8.674	9.379	9.626	8.684	8.755	8.326	8.553	8.355	8.45	8.082	8.609
183	10.027	10.152	8.442	10.066	9.723	7.1	9.431	9.056	9.997	7.06	9.497	10.904	7.432	7.611	9.523	10.262	10.702	10.69	10.101	10.909	10.366	10.503
185	5.429	6.21	6.492	6.337	5.456	5.145	6.735	5.171	5.516	5.345	7.147	6.934	6.937	6.503	6.343	8.158	7.546	7.146	7.655	7.013	6.599	7.343
186	4.703	4.809	4.747	4.831	4.949	4.766	4.714	4.694	4.65	4.723	4.762	4.946	4.799	4.771	4.906	4.75	4.799	4.978	4.797	4.71	4.8	4.771
187	7.382	8.561	8.98	8.413	6.779	8.296	9.639	9.437	7.93	7.258	7.881	9.15	7.566	8.466	8.13	7.553	8.711	7.291	8.355	7.414	7.656	8.261
189	6.112	6.125	6.003	5.998	5.936	6.034	5.961	5.872	6.22	5.946	7.331	6.409	6.228	5.826	6.034	6.981	6.29	7.979	7.561	7.657	7.281	8.189
190	5.337	5.245	7.631	5.994	5.287	5.308	5.087	5.093	5.096	5.122	5.197	5.269	5.134	5.115	5.253	5.11	5.205	5.266	5.175	5.182	5.169	5.089
191	10.263	9.662	9.666	9.855	9.503	9.609	9.805	10.121	10.72	9.506	9.988	10.014	9.462	9.229	9.752	11.031	9.765	10.692	10.423	9.977	10.775	10.654
196	10.343	9.588	10.029	9.99	9.372	11.135	10.575	10.574	9.617	11.113	8.529	8.607	8.568	9.322	8.803	8.014	8.308	8.836	8.773	8.185	8.671	8.678
197	5.757	5.807	5.813	5.738	5.927	5.807	5.611	5.565	5.644	5.655	5.691	5.868	5.837	5.65	5.717	5.796	5.717	5.897	5.767	5.766	5.806	5.788
199	9.245	9.566	9.027	9.522	9.684	9.89	9.442	9.643	9.29	9.476	9.026	8.89	8.432	8.817	8.639	8.766	9.112	8.995	9.137	8.772	9.06	8.732
202	9.25	9.338	10.506	9.592	9.929	11.226	9.824	9.287	9.509	12.035	9.312	9.309	9.729	9.214	9.008	9.522	9.259	9.161	9.289	8.679	9.379	9.451
203	8.253	8.062	8.049	7.922	7.711	8.049	7.815	8.201	6.893	7.724	8.301	8.329	8.817	8.608	8.305	8	8.238	8.536	8.187	8.229	8.052	8.538
204	8.603	8.865	8.285	8.892	8.776	8.721	9.041	8.718	9.503	8.853	8.829	8.54	8.353	8.553	8.656	8.854	8.458	8.728	8.758	8.621	8.84	9.017
207	8.811	9.231	9.528	9.441	8.621	9.47	9.853	9.743	9.17	9.518	9.165	9.457	9.351	9.632	9.56	9.632	9.205	9.267	9.496	9.353	9.525	9.313
208	5.655	6.136	5.834	5.502	5.73	5.771	5.417	5.55	5.951	5.568	5.446	6.269	6.194	5.892	5.734	5.77	5.426	5.873	5.603	5.748	5.65	5.77
210	7.313	7.356	7.135	6.922	6.805	7.79	6.816	6.737	7.105	6.709	7.507	7.699	7.483	7.122	7.15	8.126	7.616	7.752	7.677	8.507	8.057	8.611
211	8.941	8.443	7.965	8.211	8.258	8.742	8.458	8.856	8.503	8.783	9.674	9.073	9.114	10.003	9.444	9.653	9.349	9.153	9.634	10.062	9.854	9.155
212	6.239	6.062	6.097	6.073	6.385	6.165	5.876	5.847	6.256	6.649	6.101	6.176	5.981	5.741	5.903	6	6.171	6.162	6.099	5.84	6.101	5.883
213	4.693	4.665	4.983	5.135	4.624	4.633	4.567	4.376	4.516	4.467	8.294	4.85	4.666	4.62	5.132	4.722	7.958	6.322	7.057	8.987	10.497	6.633
215	7.983	7.724	7.604	7.875	8.173	7.703	7.719	7.994	8.3	7.676	7.611	7.904	7.367	7.669	7.49	7.385	8.016	7.727	7.638	7.742	7.713	7.108
216	12.384	11.36	9.373	11.41	11.389	13.052	10.733	9.484	12.313	8.286	11.727	10.354	11.575	11.192	11.8	11.452	11.265	11.259	11.4	11.853	11.491	11.642
217	11.364	11.644	9.502	11.064	11.797	10.33	10.586	10.879	11.452	10.041	11.968	11.538	11.548	10.809	11.01	12.169	11.839	12.137	12.145	12.29	12.429	12.325
218	5.808	5.821	5.56	5.997	6.236	5.549	5.637	5.708	5.972	5.597	5.968	6.383	5.709	5.269	5.824	5.851	5.82	5.906	5.93	5.989	6.038	5.723
219	7.579	8.27	7.658	7	7.039	7.852	7.754	7.298	7.467	6.908	8.323	8.426	7.475	7.166	7.889	9.159	8.408	9.324	8.537	10.053	8.612	8.634
220	8.194	8.351	8.54	8.281	8.846	8.424	9.398	8.361	7.35	6.615	7.001	7.014	7.865	8.31	8.042	6.914	7.4	7.643	7.452	7.394	7.016	6.735
221	8.108	8.564	7.906	8.298	8.468	8.847	7.555	7.926	7.741	7.844	8.287	8.296	8.139	7.607	8.052	8.139	8.324	8.672	8.516	8.267	8.647	8.516
222	4.903	4.863	4.777	4.827	4.74	4.868	4.75	4.737	4.855	4.728	4.869	4.948	4.787	4.783	4.697	4.82	4.76	4.875	4.737	4.798	4.871	4.829
223	11.098	10.777	10.672	10.742	9.889	10.084	10.7	9.67	10.778	9.728	11.154	11.035	10.963	10.686	10.951	11.636	11.43	11.536	11.403	11.714	11.687	11.675
224	9.527	9.49	8.721	9.099	9.38	8.826	8.516	8.469	9.854	8.829	10.12	9.53	9.866	9.247	9.691	10.692	10.209	9.904	9.978	10.099	10.668	10.767
225	4.322	4.37	4.287	4.318	4.359	4.319	4.278	4.284	4.336	4.28	4.373	4.19	4.187	4.172	4.225	4.316	4.327	4.287	4.379	4.244	4.211	4.343
226	13.477	13.372	13.377	13.319	13.468	13.526	13.435	13.21	13.855	13.666	12.492	12.698	13.041	12.556	12.704	12.199	12.008	12.231	12.346	11.82	12.112	11.747
229	10.413	12.822	5.906	6.529	7.087	6.187	6.176	5.527	8.642	5.829	13.703	13.516	12.039	9.908	11.66	14.084	13.856	13.728	13.825	13.889	13.943	13.897
230	9.466	9.978	9.562	10.159	9.59	9.628	9.558	8.954	9.073	10.218	7.929	7.974	8.543	8.161	7.876	8.066	7.966	8.063	7.938	7.875	7.778	7.775
231	11.624	12.328	10.663	12.676	12.074	10.751	13.515	11.484	11.926	11.037	10.899	11.664	13.176	11.906	12.035	10.729	10.795	11.077	10.863	10.828	10.612	10.95
238	6.451	6.685	6.559	6.555	6.555	6.577	6.457	6.573	6.436	6.408	6.538	6.43	6.598	6.31	6.504	6.346	6.428	6.415	6.395	6.379	6.418	6.37
239	6.195	6.152	5.995	6.264	6.256	6.203	5.949	6.279	5.918	6.11	6.238	6.241	6.237	5.937	6.169	6	6.356	5.973	6.063	6.113	6.141	6.107
240	7.736	8.713	8.417	7.109	8.382	8.07	8.417	8.364	8.275	8.801	6.203	6.568	6.308	6.553	6.319	6.281	6.24	6.218	6.519	6.343	6.411	6.277
241	9.601	9.604	8.458	9.609	10.342	11.336	10.669	10.725	9.774	11.098	7.993	7.548	7.599	8.208	7.853	7.487	7.79	7.431	8.177	6.779	8.199	7.291
242	6.301	6.091	6.085	6.457	6.329	6.068	5.651	5.488	6.043	6.359	6.079	6.035	6.003	5.636	5.987	5.777	6.122	6.073	5.852	5.985	6.042	5.975
245	6.546	6.584	6.208	6.729	6.584	6.534	6.228	6.555	6.605	6.46	6.734	7.059	6.674	6.67	7.038	6.764	6.726	6.466	6.408	6.394	6.391	6.499
246	6.115	5.951	6.018	5.83	6.714	5.336	5.118	5.209	5.19	5.451	6.721	5.551	5.764	5.883	5.811	5.745	6.166	6.143	5.892	5.901	6.231	6.033
247	6.045	7.369	5.927	6.418	7.095	5.92	5.637	5.725	6.815	6.18	6.068	6.019	5.878	5.737	5.881	5.942	6.146	6.123	5.857	5.969	6.161	5.871
248	5.745	8.365	5.567	5.771	5.841	5.794	5.511	5.354	5.595	5.437	5.726	5.844	5.843	5.406	5.561	5.644	5.746	6.017	5.728	6.322	5.799	5.804
249	5.913	5.87	5.878	6.469	5.89	5.965	5.758	5.639	5.917	5.477	6.537	6.691	6.004	5.627	5.928	7.211	6.227	7.796	6.599	7.763	7.213	7.803
250	5.893	6.155	5.934	6.077	6.172	6.058	5.429	5.682	5.735	5.671	6.104	6.267	5.98	5.729	6.083	6.045	6.317	6.609	6.047	6.062	6.287	6.083
251	7.947	7.733	7.656	7.606	7.766	7.616	7.096	7.012	7.366	7.365	7.358	7.808	7.854	7.479	7.502	7.61	7.723	8.147	7.809	7.776	7.747	7.609
257	6.401	6.44	6.317	6.637	6.617	6.415	5.757	5.908	6.085	5.873	6.685	6.306	6.5	6.138	6.113	6.403	6.507	6.441	6.463	6.233	6.579	6.32
258	6.018	6.134	6.046	6.047	6.462	5.69	5.643	5.756	5.832	5.776	6.235	6.223	6.143	5.712	6.034	5.849	6.422	6.126	6.117	5.904	6.06	5.905
259	7.071	5.49	5.547	5.609	5.414	5.482	5.398	5.435	5.93	5.837	6.191	6.013	5.671	5.602	6.024	5.867	6.292	5.688	6.239	7.113	6.465	6.285
262	9.024	9.169	10.444	9.433	9.546	9.033	9.452	9.432	8.889	8.537	9.902	9.672	10.073	9.343	9.751	10.071	9.664	9.433	9.524	9.737	9.62	9.642
265	4.703	4.808	4.766	4.768	4.703	4.733	4.712	4.75	4.741	4.649	4.716	4.747	4.779	4.623	4.644	4.784	4.803	4.787	4.736	4.722	4.709	4.672
266	5.556	5.456	5.422	5.386	5.402	5.455	5.252	5.232	5.297	5.27	5.55	5.461	5.461	5.412	5.409	5.349	5.532	5.434	5.417	5.403	5.338	5.408
267	8.187	7.13	7.52	8.526	7.027	7.719	8.587	8.181	8.819	8.602	9.204	9.118	10.226	8.452	9.447	8.436	8.724	9.107	9.17	8.624	8.235	8.626
268	6.643	6.331	6.352	6.308	6.204	6.526	6.078	6.114	6.298	6.344	5.891	6.658	6.2	5.999	6.17	6.385	6.235	6.667	6.301	6.281	6.378	6.18
269	6.811	7.016	6.83	6.673	6.891	6.807	6.11	6.186	6.561	6.282	7.035	7.052	7.052	6.547	6.588	6.968	7.103	7.287	6.696	6.85	7.142	6.9
270	4.809	5.073	4.824	4.856	5.027	4.826	4.963	4.864	5.366	4.853	5.058	4.818	4.744	4.758	4.832	4.733	4.938	4.979	4.853	4.909	4.949	4.871
271	9.606	8.431	9.546	8.944	8.541	9.326	9.669	9.243	9.149	9.434	8.597	9.091	9.351	8.894	8.901	8.683	8.51	8.305	8.641	8.755	8.644	8.661
272	7.311	7.6	7.265	7.594	7.592	7.428	6.901	7.02	7.098	6.942	7.245	7.257	7.372	7.045	6.997	7.127	7.19	7.281	7.112	7.217	7.468	7.249
273	6.045	6.144	6.141	6.182	6.692	6.115	5.58	5.701	6.013	5.904	7.134	6.489	7.747	7.098	6.972	6.536	6.906	7.347	6.809	6.474	6.307	7.527
274	9.195	8.615	7.825	9.087	8.275	9.084	8.241	8.752	8.209	9.311	9.389	9.688	8.544	8.622	9.734	9.876	9.548	9.609	9.756	10.027	9.622	9.754
275	7.383	8.228	7.609	8.424	8.545	6.778	7.767	8.296	7.38	8.024	9.547	8.916	9.416	8.785	8.801	9.795	9.532	9.644	9.353	9.604	9.304	9.896
280	9.691	9.518	9.56	9.495	10.189	9.378	9.732	9.583	10.11	10.164	10.732	10.482	10.527	10.619	10.492	10.771	10.429	9.808	11.295	10.479	10.521	10.876
283	8.554	8.833	9.263	9.576	8.774	7.852	8.802	7.609	9.119	8.76	8.132	7.69	6.904	6.862	7.524	8.267	7.63	8.298	8.25	7.849	8.202	8.352
284	5.404	5.576	5.32	5.527	5.509	5.371	5.64	5.547	5.093	5.114	6.2	6.136	5.953	6.429	5.801	6.385	6.434	5.85	6.189	5.728	5.679	6.144
285	6.568	7.753	9.06	9.209	7.936	6.947	9.368	8.212	6.161	8.415	5.785	6.124	6.471	6.431	6.682	5.872	5.852	5.911	5.805	5.86	5.806	5.652
286	6.123	6.24	5.992	6.277	6.13	6.663	5.79	5.933	5.944	5.907	6.299	6.246	6.066	5.908	6.027	6.034	6.168	6.264	6.071	6.069	6.218	6.047
287	9.04	9.759	6.724	6.284	9.709	6.342	6.108	6.089	9.739	6.71	9.161	7.555	8.675	7.742	8.485	9.081	9.36	8.117	9.465	10.199	9.405	10.089
288	9.398	6.887	6.964	6.784	8.645	6.549	6.966	6.718	9.375	6.878	9.68	9.822	9.32	9.162	9.082	9.856	9.756	9.561	9.658	9.716	9.804	9.892
290	9.253	11.542	8.368	11.345	10.448	11.179	10.106	11.077	11.673	11.461	11.595	11.93	9.277	9.879	10.887	11.835	11.915	12.113	12.062	11.964	12.013	11.764
291	10.277	10.403	9.983	10.291	10.266	9.326	9.397	8.668	9.518	7.561	10.803	10.508	11.524	9.989	10.665	10.622	10.261	10.813	10.379	10.738	10.483	10.863
292	12.396	13.073	12.266	12.251	12.61	11.722	12.189	11.934	12.918	11.725	13.126	13.22	13.523	12.422	12.934	13.442	12.98	13.156	12.959	13.287	13.484	13.065
293	11.906	12.511	12.728	12.43	12.643	12.333	12.263	12.188	13.042	11.905	12.395	12.372	12.592	12.443	12.642	12.408	12.2	12.324	12.386	12.414	12.228	12.26
301	12.565	11.272	10.805	11.112	9.044	12.22	12.027	11.759	9.877	12.025	10.368	9.456	9.034	9.87	10.102	8.484	10.354	9.617	10.113	8.615	9.864	9.201
302	12.344	12.427	13.298	12.591	12.211	13.763	12.789	13.174	12.12	13.449	11.522	12.433	11.418	12.145	11.982	11.114	11.291	10.906	11.87	11.061	11.361	10.957
303	6.173	6.064	6.92	5.885	5.921	7.675	5.856	6.165	5.81	6.97	5.738	6.191	5.769	5.735	5.516	5.752	5.937	5.842	5.866	5.811	5.859	5.519
305	8.06	7.998	8.02	8.192	8.115	8.661	8.019	8.049	7.631	8.158	7.895	7.849	7.908	7.773	7.861	7.747	7.849	7.986	7.953	7.873	7.816	7.912
306	4.617	7.126	4.71	4.709	5.941	4.406	7.841	5.549	7.082	4.837	8.459	7.907	8.499	9.528	8.828	8.4	8.14	6.673	7.735	6.859	7.375	7.388
307	12.635	12.583	12.158	12.968	12.965	13.386	12.262	12.492	13.418	11.852	10.992	10.796	11.076	11.606	11.883	11.108	11.37	10.654	11.367	11.02	11.284	10.854
308	11.884	11.884	12.403	12	11.741	12.314	12.517	12.303	11.745	12.263	11.194	11.798	11.273	11.854	11.629	11.046	11.124	10.855	11.247	10.343	11.034	10.147
309	9.419	10.105	10.188	10.387	10.448	9.607	10.658	10.528	9.502	9.724	10.148	9.961	10.015	10.128	10.047	9.156	10.453	10.01	10.167	9.745	10.018	9.445
310	9.934	10.147	9.362	10.326	10.279	9.989	10.659	10.286	9.997	10.141	10.455	10.386	10.365	10.432	10.707	10.581	10.312	10.27	10.652	10.839	10.667	10.655
311	7.525	8.406	7.702	8.262	7.467	8.517	8.644	8.776	8.167	8.348	8.867	9.288	9.358	9.07	9.312	8.861	8.608	8.623	8.712	8.636	8.515	8.656
312	8.266	8.982	10.252	7.987	7.712	6.869	7.538	7.166	8.419	6.746	7.732	7.331	6.838	7.278	7.998	7.988	7.806	7.568	8.188	7.45	7.908	8.413
313	8.121	8.346	7.311	7.864	8.81	7.809	8.373	8.635	8.719	8.695	6.251	7.131	6.411	6.899	6.696	6.247	6.689	6.945	6.856	6.596	6.657	6.363
314	6.55	6.492	6.797	6.532	6.502	6.529	6.283	6.562	6.357	7.155	6.711	6.587	6.586	6.237	6.45	6.405	6.928	6.432	6.469	6.486	6.425	6.609
316	7.009	8.018	6.132	9.512	7.746	6.724	7.384	7.055	11.012	7.243	9.981	8.718	7.118	7.069	9.811	9.31	9.048	10.988	11.033	10.892	11.052	10.896
317	6.328	6.292	6.544	6.391	6.514	6.553	6.512	6.545	6.776	6.528	6.132	6.29	6.294	6.393	6.237	6.138	6.313	6.11	6.183	6.12	6.153	6.161
318	7.063	6.809	7.302	6.715	7.103	7.145	6.611	6.569	6.456	6.875	6.569	6.936	6.741	7.038	6.653	6.777	6.582	6.915	7.238	6.838	6.643	6.704
320	7.049	7.445	7.112	7.327	7.405	7.157	7.103	6.996	7.177	6.785	7.518	7.24	7.21	7.177	7.421	7.311	7.384	7.635	7.368	7.269	7.554	7.26
321	7.337	7.361	7.117	7.383	7.267	6.993	6.982	6.967	6.809	7.361	6.995	7.091	7.16	6.87	6.991	6.965	7.02	7.45	7.056	7.012	7.076	6.963
322	6.993	7.054	6.96	7.353	7.458	6.954	6.911	6.809	6.61	6.772	7.56	7.525	7.214	6.99	7.396	7.589	7.317	7.572	7.326	7.435	7.601	7.317
323	7.51	6.676	7.488	7.285	6.786	7.195	7.96	7.33	6.488	7.137	6.804	6.655	6.907	7.45	7.107	7.054	6.818	6.301	6.999	6.397	6.95	6.954
324	6.142	5.598	5.67	5.591	5.583	5.61	5.543	5.718	5.546	5.669	5.762	5.61	5.715	5.754	5.794	5.618	5.758	5.545	5.707	5.642	5.533	5.641
325	6.688	6.215	6.108	6.227	6.26	5.908	6.026	6.058	5.936	5.893	6.333	6.185	6.251	6.087	6.185	6.086	6.352	6.283	6.261	6.067	6.156	6.128
326	6.901	6.832	6.837	6.7	6.93	6.713	6.669	6.454	6.669	6.644	6.65	6.971	6.849	6.633	6.621	6.835	6.932	6.759	6.77	6.788	6.856	6.775
327	8.6	8.464	8.451	8.49	8.459	8.954	8.406	8.719	9.301	8.86	9.602	9.453	9.503	9.439	9.797	9.853	9.465	9.573	9.405	9.516	9.605	9.891
328	10.208	11.125	11.324	11.104	10.638	10.916	11.292	10.741	11.402	10.805	10.437	10.625	10.689	10.771	10.969	10.608	10.386	10.485	10.717	10.838	10.687	10.758
329	11.064	10.659	10.639	10.775	10.455	10.545	10.743	10.342	10.968	11.003	10.388	10.507	10.572	10.372	10.431	10.539	10.267	9.963	10.236	10.216	10.306	10.237
330	11.278	9.417	9.608	9.762	10.855	7.995	9.946	9.768	10.63	10.806	7.144	5.857	5.207	6.641	7.112	5.937	6.469	6.667	6.976	6.901	7.731	5.777
331	8.874	8.554	8.591	8.475	8.538	8.598	8.635	8.696	8.843	9.013	8.711	8.408	8.564	8.669	8.734	7.847	8.801	8.716	8.696	8.968	8.594	8.514
332	6.34	6.505	7.2	6.667	6.496	7.225	6.916	7.285	6.869	7.255	6.33	6.27	6.289	6.179	6.21	6.06	6.221	6.139	6.187	6.129	6.026	6.178
333	7.708	6.8	6.631	7.106	7.051	9.026	6.224	6.319	6.584	6.877	7.28	6.85	6.859	6.994	6.728	6.789	7.146	7.302	7.211	6.934	7.234	6.934
334	11.215	11.319	11.182	11.643	10.887	11.166	11.487	10.982	10.856	11.255	11.731	11.755	12.043	11.807	12.014	11.971	11.563	11.588	11.741	11.54	11.898	11.697
335	5.905	6.025	5.798	5.74	5.914	5.879	5.657	5.665	5.837	5.737	5.823	6.152	6.123	5.715	5.733	6.012	6.025	6.051	5.821	6.007	6.004	5.76
336	5.312	5.35	5.333	5.268	5.321	5.234	5.143	5.218	5.097	5.212	5.311	5.336	5.353	5.194	5.26	5.699	5.449	5.604	5.665	5.479	6.024	5.424
338	5.698	5.336	5.178	8	5.407	5.154	5.763	5.707	5.29	5.195	5.357	5.334	5.189	5.14	5.111	5.155	5.31	5.256	5.142	5.22	5.314	5.198
339	5.793	5.839	5.772	5.706	5.892	5.689	5.489	5.627	5.634	5.666	5.77	5.816	5.741	5.486	5.648	5.707	5.77	6.14	5.718	5.751	5.812	5.669
341	11.71	12.599	9.208	11.227	12.007	10.624	11.147	12.297	11.542	10.426	8.24	8.602	8.791	8.058	8.278	8.093	8.662	7.935	8.526	8.357	8.724	7.871
343	6.366	6.401	6.58	6.378	6.361	6.385	6.052	6.19	6.232	6.199	6.502	6.526	6.263	6.237	6.284	6.215	6.34	6.187	6.26	6.176	6.587	6.399
344	9.094	10.49	8.94	10.131	10.269	10.202	9.547	10.991	9.827	9.407	9.589	9.26	8.846	9.049	9.003	9.049	10.082	10	9.736	8.904	9.991	9.465
345	5.444	5.328	5.193	5.146	5.152	5.33	5.359	5.324	5.306	5.318	5.709	5.691	5.262	5.199	5.089	7.64	6.205	6.13	6.141	6.597	7.438	6.205
346	6.871	6.92	6.628	6.405	6.983	6.751	6.245	6.5	6.56	6.404	6.737	7.168	7.097	6.585	6.599	6.727	6.968	7.169	6.637	6.819	6.872	6.843
348	11.217	12.134	8.453	10.534	11.6	10.489	11.24	11.662	11.106	10.855	11.51	11.403	9.855	9.327	10.562	12.329	11.913	12.017	11.998	12.696	12.259	12.176
350	5.825	5.591	6.7	6.711	5.926	6.425	5.577	5.313	8.314	5.691	7.235	5.794	5.603	5.326	5.713	6.402	7.69	7.122	7.363	9.405	9.58	8.367
351	10.948	10.933	11.506	10.873	10.584	11.677	10.973	11.495	11.028	10.245	11.273	11.303	12.394	12.021	11.551	11.092	11.08	11.347	11.052	11.085	11.122	10.761
353	9.854	9.173	9.591	9.398	9.144	9.572	9.38	9.588	10.023	9.34	8.51	8.817	8.741	8.615	8.767	8.944	8.56	9.155	8.767	8.731	8.755	8.803
354	6.856	6.819	6.842	6.726	6.976	6.951	6.384	6.27	6.482	6.475	6.851	7.018	6.833	6.628	6.721	6.729	6.981	7.063	6.778	7.014	6.794	6.928
355	8.308	7.536	7.987	8.126	8.626	10.726	8.17	8.284	8.568	9.059	7.218	6.405	6.079	6.679	7.411	6.036	7.404	6.889	7.55	7.259	7.307	6.805
356	5.688	5.582	5.611	5.588	6.214	5.508	5.428	5.594	5.668	5.63	5.48	5.398	5.343	5.346	5.368	5.398	5.385	5.536	5.351	5.314	5.743	5.293
357	7.482	7.413	9.74	8.037	7.263	6.566	7.839	7.419	7.709	6.465	7.673	8.152	7.986	8.712	8.169	8.51	7.976	7.451	8.073	7.324	8.141	7.549
358	8.15	11.379	10.042	11.306	10.322	8.75	9.258	8.76	10.267	7.551	11.817	11.283	11.675	11.346	11.946	12.618	11.879	12.249	12.284	11.756	12.376	12.077
359	7.915	7.697	7.852	7.827	7.916	7.741	7.627	7.531	7.523	7.644	11.205	11.653	12.488	9.822	9.686	11.18	11.277	11.005	10.671	10.451	10.57	11.168
360	10.569	10.185	9.044	8.579	10.445	7.808	8.758	8.536	8.246	10.801	9.988	10.376	11.334	8.796	9.291	10.07	9.423	10.124	9.618	9.986	9.896	10.202
361	4.541	4.486	4.519	4.574	4.499	4.467	4.461	4.458	4.549	4.442	4.939	4.478	4.57	4.575	4.668	4.5	4.551	4.593	4.838	4.64	4.578	4.837
363	6.254	6.26	6.169	6.098	6.292	6.235	5.99	6.065	6.114	5.969	6.757	7.899	9.426	7.212	7.186	8.642	6.801	6.979	6.367	7.017	7.089	6.827
364	7.747	8.536	7.589	7.551	7.892	7.556	6.483	6.542	8.037	7.251	8.618	8.381	8.313	7.513	7.305	8.814	8.581	8.976	8.169	8.799	8.801	8.815
366	11.232	8.023	11.166	8.017	7.949	6.887	9.486	8.936	7.282	8.671	7.157	6.698	6.452	6.076	6.548	6.025	7.008	6.817	6.778	6.776	6.798	6.832
367	6.458	6.641	6.842	8.029	6.817	6.544	6.925	6.429	6.833	6.515	6.945	7.04	6.904	7.005	7.58	7.376	7.255	7.48	7.221	7.179	7.475	7.606
368	5.972	6.109	5.363	5.746	5.634	5.687	5.793	5.869	7.689	5.556	6.515	6.11	5.849	5.48	5.733	7.577	6.115	6.462	6.371	6.708	6.57	6.918
369	9.59	9.897	9.725	9.997	9.741	9.771	9.678	9.399	10.047	10.136	9.775	10.223	9.802	9.939	9.752	9.969	9.806	9.658	9.548	9.384	9.825	9.438
372	10.08	9.848	10.28	9.902	9.919	10.336	10.294	10.099	10.268	10.204	9.805	9.794	10.089	9.906	10.001	10.012	9.836	9.734	9.783	10.037	9.869	9.784
373	6.866	6.124	5.923	6.153	6.485	6.109	6.111	5.817	6.719	6.145	5.905	5.802	5.918	6.091	6.03	6.046	5.911	5.633	5.92	5.921	6.075	6.143
374	5.84	5.722	5.72	5.438	6.28	5.34	9.101	6.215	6.32	6.48	5.43	5.024	6.31	5.662	5.726	4.969	5.206	5.632	4.996	4.989	5.033	5.026
375	11.698	11.427	11.864	11.764	11.637	12.049	11.608	11.714	11.753	11.731	11.191	11.487	11.581	11.534	11.41	11.527	11.186	11.085	11.175	11.2	11.229	11.394
377	10.099	9.9	10.134	9.965	10.02	10.283	9.804	9.833	10.158	9.997	9.935	10.274	10.091	10.095	10.064	10.005	9.948	9.96	10.065	10.105	10.265	10.011
378	11.03	10.979	11.689	11.301	10.854	11.689	11.88	11.62	11.039	11.991	11.355	11.336	11.691	11.698	11.62	11.382	11.287	11.373	11.121	11.373	11.375	11.275
379	8.322	7.685	8.224	7.761	7.697	7.875	7.117	7.23	7.484	7.574	8.554	8.772	9.316	8.787	8.3	8.809	8.518	8.413	8.377	8.631	8.56	8.384
381	9.955	9.325	9.942	9.674	9.37	9.674	9.959	10.178	9.353	10.288	9.33	9.808	9.618	9.874	9.685	9.71	9.376	9.487	9.455	9.475	9.537	9.58
382	8.807	9.843	9.892	9.944	9.356	10.987	10.131	9.517	9.606	9.875	9.567	9.41	9.955	9.359	9.719	9.671	9.481	9.494	9.518	9.467	9.912	9.246
383	4.949	5.165	5.121	5.076	5.617	4.885	4.634	4.772	4.837	4.746	5.157	5.23	4.998	5.007	5.027	5.05	5.062	5.791	5.118	5.027	5.176	5.145
384	11.427	6.902	10.562	8.281	6.849	6.618	7.837	6.429	7.582	7.555	8.977	9.273	11.421	8.342	8.89	10.253	9.973	10.041	9.155	8.738	9.458	9.738
387	10.455	11.591	11.408	11.293	11.117	11.558	11.749	11.298	11.468	11.33	11.143	11.347	11.39	11.557	11.481	11.294	11.1	10.805	11.317	11.039	11.133	11.138
388	10.542	12.591	11.639	12.548	11.254	10.783	12.387	10.506	11.628	11.107	11.673	11.69	12.055	12.263	12.611	12.532	12.022	12.143	11.716	12.021	12.188	11.766
389	11.177	11.172	11.308	11.101	10.861	12.254	11.526	11.422	11.083	11.795	10.598	11.435	10.447	11.038	11.237	10.915	10.538	10.821	10.936	10.509	10.994	10.751
390	11.407	10.15	10.377	10.312	10.424	10.373	12.146	11.554	11.411	11.84	10.29	9.619	10.448	10.534	10.224	9.867	9.822	9.981	9.818	9.532	9.006	9.07
391	9.742	9.985	9.848	9.55	9.899	10.294	9.826	10.275	9.876	10.375	9.409	9.211	8.72	9.251	9.289	8.822	9.37	9.093	9.356	8.555	9.063	8.611
392	10.407	9.882	10.015	9.797	9.698	9.983	10.14	10.276	9.857	9.31	9.053	9.364	9.508	9.701	9.557	9.067	9.043	9.016	9.29	8.83	9.133	8.909
393	7.972	7.666	7.491	7.804	7.742	7.924	7.81	8.351	7.943	8.047	7.221	7.59	7.674	7.723	7.484	7.285	7.283	7.281	7.11	7.475	7.409	7.456
394	6.141	6.476	6.167	6.186	6.721	6.461	6.233	5.854	6.209	6.655	7.262	6.498	6.469	6.391	7.203	6.941	6.586	7.208	6.919	6.781	7.214	6.694
395	6.99	7.301	7.003	7.367	7.124	6.889	7.518	7.539	7.383	7.051	7.96	7.912	7.638	7.718	7.981	7.604	7.723	7.751	7.696	7.842	7.87	8.12
396	7.967	8.81	8.948	8.541	8.463	9.222	8.643	8.746	8.384	8.653	8.073	9.34	8.515	8.865	8.773	8.764	8.226	8.898	8.682	8.351	8.892	8.38
397	10.504	11.527	11.16	11.419	11.302	11.196	11.66	11.575	11.244	10.92	9.823	10.061	9.622	10.792	10.242	9.705	10.112	9.774	10.495	9.193	9.905	9.607
398	6.549	6.564	6.587	6.562	6.613	6.623	6.043	5.994	6.375	6.153	6.533	6.725	6.588	6.181	6.461	6.451	6.449	6.68	6.621	6.558	6.617	6.4
399	6.976	7.714	7.098	8.013	8.433	7.657	8.41	7.363	8.883	7.788	7.245	6.82	6.5	6.645	6.952	6.969	7.253	7.009	7.159	6.492	7.181	6.916
400	9.574	9.361	9.517	9.872	9.93	9.877	9.896	9.086	10.288	9.827	9.111	9.138	9.279	9.279	9.279	9.331	9.137	8.951	9.159	9.223	9.274	9.311
401	6.936	6.999	6.976	6.853	6.956	6.829	6.351	6.559	6.582	6.619	6.992	6.887	6.749	6.575	6.766	6.812	6.88	7.047	6.752	6.938	6.964	6.725
402	8.52	8.985	9.823	9.112	8.858	9.387	9.347	9.355	9.605	9.474	9.53	9.44	9.608	9.515	9.754	9.674	9.597	9.677	9.694	8.955	9.562	9.522
403	7.187	7.9	7.814	8.198	7.975	7.824	8.074	7.586	7.395	7.77	8.356	8.371	8.079	8.127	8.189	8.19	8.12	8.353	8.205	8.035	8.061	8.341
405	7.332	7.403	7.422	7.141	7.5	7.354	7.41	7.161	7.306	7.717	7.13	7.18	7.457	7.636	7.465	7.146	7.421	7.33	7.308	7.244	7.166	7.599
406	7.643	7.922	7.358	7.4	7.625	7.565	7.643	7.267	7.1	8.393	7.316	7.53	7.487	6.983	7.213	7.905	6.508	7.654	7.274	6.967	7.775	7.417
407	7.691	7.611	7.773	7.538	7.606	7.608	7.15	7.252	6.962	7.485	7.71	7.866	7.757	7.629	7.593	7.534	7.867	7.695	7.712	7.672	7.731	7.463
408	6.493	7.069	6.881	6.695	7.022	6.974	6.723	6.906	6.728	6.65	6.652	7.132	6.916	6.885	6.893	6.569	6.796	7.077	6.619	6.327	6.442	6.671
409	8.907	9.468	8.659	9.164	9.661	9.166	9.069	9.773	8.993	9.479	8.454	8.409	7.869	8.342	8.425	8.147	8.746	8.429	8.509	7.968	8.736	8.106
410	7.765	8.405	8.395	8.531	7.85	7.792	8.625	8.088	8.878	8.259	7.734	7.769	7.633	7.687	8.057	8.192	8.107	8.122	7.957	8.142	8.28	8.131
411	6.057	5.564	5.653	6.075	5.725	6.269	5.949	6.319	6.708	5.394	5.801	5.437	5.321	5.83	5.886	5.857	5.944	5.85	5.7	5.968	5.95	5.802
412	7.15	6.43	6.351	7.229	6.523	6.496	6.468	6.282	6.799	5.738	6.496	6.081	6.05	6.589	6.403	6.028	6.482	6.352	6.301	6.124	6.266	6.348
414	6.568	6.962	7.052	6.382	7.03	7.185	6.508	5.824	7.03	6.399	6.746	6.896	7.162	7.282	6.947	6.856	7.088	7.281	6.431	7.014	6.437	7.593
415	10.014	8.305	6.912	8.708	9.851	8.778	7.172	8.681	9.202	6.349	8.343	7.733	7.241	7.108	7.934	8.979	8.688	8.879	8.896	8.596	9.01	9.384
416	7.598	7.246	7.331	7.279	7.43	6.93	6.788	6.873	7.291	6.885	8.207	7.299	7.227	6.576	7.529	8.047	7.755	8.255	7.809	7.814	8.019	8.539
417	5.807	5.75	5.599	5.596	5.629	5.617	5.467	5.542	5.55	5.545	5.655	5.772	5.718	5.573	5.599	5.632	5.702	5.855	5.632	5.761	5.657	5.633
419	4.886	4.93	4.833	5.027	4.958	4.953	4.957	4.93	4.839	4.857	5.068	4.876	4.905	5.013	4.984	4.885	4.9	4.946	4.894	4.938	4.885	4.966
420	5.427	5.831	5.534	5.42	5.853	5.428	5.402	5.724	5.382	4.9	6.027	5.454	5.42	5.658	5.8	5.528	6.39	5.891	6.265	5.569	5.681	5.689
421	8.477	8.799	8.53	8.809	8.701	8.573	8.217	8.276	8.478	8.165	8.833	8.908	8.87	8.584	8.774	8.642	8.836	8.805	8.897	8.707	8.83	8.584
427	11.11	11.809	10.185	10.868	11.061	10.434	10.876	11.053	11.18	10.19	11.252	11.002	11.344	11.176	11.262	11.54	11.335	11.248	11.258	10.787	11.451	11.282
429	5.115	5.029	5.004	4.967	5.052	5.148	4.909	4.91	5.01	5.003	4.955	5.045	5.062	4.92	5.008	4.989	5.058	5.125	5.038	5.094	5.135	5.037
430	4.667	4.695	4.581	4.574	4.696	4.626	4.419	4.616	4.629	4.519	4.536	4.783	4.562	4.519	4.518	4.534	4.569	4.648	4.542	4.562	4.608	4.589
432	6.301	6.097	5.981	6.321	6.026	6.22	6.139	6.646	6.073	6.149	5.996	6.162	5.93	5.73	5.737	5.547	5.88	6.115	5.817	5.891	5.871	5.947
433	7.342	6.959	6.672	6.629	7.144	6.937	6.664	6.763	6.783	6.429	6.955	7.158	6.617	6.907	6.764	6.656	7.018	7.268	7.143	6.883	6.977	6.867
434	5.836	5.684	5.473	5.545	5.917	5.663	5.465	5.567	5.661	6.05	5.833	6.044	5.759	5.458	5.535	5.774	5.88	5.812	5.575	5.624	5.947	5.5
435	10.594	8.46	8.612	8.742	8.852	10.719	9.238	10.398	9.009	9.42	9.264	9.807	8.632	8.709	9.11	9.613	9.643	9.342	9.46	9.74	9.443	9.585
438	5.838	5.601	5.618	5.674	5.678	5.717	5.361	5.463	5.451	5.659	5.529	5.834	5.675	5.531	5.598	5.621	5.703	5.717	5.702	5.557	5.685	5.59
439	9.682	9.339	9.259	9.529	9.162	9.283	9.111	9.295	9.559	9.157	9.106	8.947	8.938	8.939	9.267	9.321	8.76	9.365	9.375	9.207	9.233	9.328
440	10.02	8.833	9.248	8.761	9.568	9.604	9.561	9.417	8.756	10.617	7.993	8.45	8.021	9.078	8.813	7.465	7.885	7.566	8.09	9.289	7.319	8.146
443	9.604	9.476	8.37	9.388	9.929	6.472	7.609	7.223	10.391	6.767	9.269	8.551	8.483	7.533	7.671	9.099	9.205	9.302	9.444	10.501	9.894	9.936
444	7.92	7.156	7.875	7.686	7.18	8.716	7.745	7.41	8.207	8.168	6.975	6.68	6.855	7.019	7.084	7.015	6.846	6.863	7.012	7.083	6.819	7.008
445	11.058	10.83	10.351	10.584	10.643	11.056	10.466	9.923	9.502	7.543	13.196	13.109	10.929	11.36	12.324	13.849	12.956	12.908	13.258	13.817	13.673	13.585
460	4.517	4.682	4.594	4.642	4.724	4.624	4.436	4.606	4.512	4.476	4.846	4.611	4.705	4.565	4.525	4.606	4.584	4.544	4.665	4.633	4.617	4.62
462	5.012	5.017	5.024	4.907	5.132	5.058	4.868	5.105	5.019	5.105	5.278	5.19	5.023	4.946	5.063	5.39	5.397	5.223	5.279	6.183	5.386	5.256
463	6.403	6.356	6.392	6.282	6.196	6.317	6.239	6.477	5.765	6.329	6.364	6.609	6.485	6.691	6.434	6.423	6.286	6.55	6.475	6.392	6.359	6.38
466	6.585	7.002	7.253	6.992	7.149	7.501	7.398	6.88	7.607	7.929	6.844	6.707	7.027	6.766	6.911	7.378	6.671	6.696	6.866	7.32	7.073	7.212
467	7.649	8.255	9.582	7.964	10.304	8.2	11.239	9.764	8.482	9.295	9.659	9.81	12.231	10.532	9.894	7.904	11.338	12.276	8.544	10.051	8.98	9.937
471	9.935	9.411	9.794	9.005	9.589	9.529	9.401	9.972	10.75	9.317	8.986	8.988	8.964	9.056	9.441	8.858	9.055	9.161	9.276	9.085	9.346	8.996
472	7.65	7.582	7.52	7.248	7.977	7.284	7.048	7.467	8.076	6.571	6.965	6.67	6.916	6.932	6.966	6.522	6.803	6.676	6.812	6.47	6.138	6.71
473	7.039	7.395	7.175	7.401	8.022	6.666	7.079	7.079	7.885	7.108	7.6	7.933	7.754	7.668	7.862	8.089	7.556	7.625	7.831	7.665	7.846	7.686
474	5.565	5.683	5.736	5.786	6.12	5.675	5.468	5.842	5.545	5.592	5.933	5.838	5.561	5.433	5.615	5.631	5.926	5.879	5.636	5.749	5.878	5.591
475	11.638	10.363	10.146	10.232	9.843	10.411	10.852	10.465	11.205	10.439	10.442	9.837	9.782	9.755	9.945	10.594	10.585	10.476	10.4	10.641	10.749	10.748
476	10.911	10.379	10.843	10.641	10.667	11.426	10.786	10.659	11.151	11.709	12.842	12.984	13.282	12.569	12.873	13.053	12.135	12.617	12.352	12.351	12.631	12.735
477	4.992	5.198	5.035	4.986	5.046	5.008	5.097	5.119	5.039	5.051	5.528	5.251	5.529	5.189	5.043	5.243	5.444	5.356	5.409	5.165	5.329	5.387
478	5.97	5.922	5.772	5.849	6.438	5.83	5.779	5.708	5.868	5.748	5.782	5.979	5.697	5.694	5.678	5.908	5.784	6.059	5.961	5.928	5.976	5.872
479	5.704	5.395	5.494	5.441	5.76	5.39	5.369	5.287	5.319	5.397	6.065	5.934	6.075	5.48	5.446	6.057	6.583	6.068	5.704	5.73	5.677	6.114
480	4.902	4.948	4.838	4.975	4.979	4.859	4.715	4.745	4.666	4.763	4.962	4.924	4.894	4.929	4.889	4.872	5.049	5.085	4.86	4.863	5.073	4.908
481	12.777	12.803	12.651	12.68	13.005	12.477	12.437	12.412	12.45	12.65	13.477	13.254	13.67	13.131	13.307	13.445	13.389	13.094	13.133	13.012	13.438	13.028
482	6.393	6.442	6.534	6.349	6.858	5.987	6.11	6.318	5.97	5.982	7.079	6.895	6.726	6.699	6.564	7.179	7.238	7.131	7.046	6.942	7.373	6.972
483	10.847	11.011	11.3	10.501	11.144	11.291	11.642	11.665	11.036	11.25	11.941	12.11	12.456	12.012	12.054	11.689	11.52	11.308	11.516	11.911	11.587	11.928
486	12.262	11.08	8.202	10.222	11.445	6.184	9.419	9.961	11.245	7.597	11.696	11.506	11.707	11.164	11.914	11.916	11.631	11.583	11.646	11.311	11.599	11.832
487	5.611	5.68	6	5.752	5.907	5.703	5.769	5.729	6.194	6.04	5.58	5.959	5.688	5.435	5.452	5.906	5.592	5.615	5.617	5.782	6.116	5.43
488	10.384	10.205	10.294	10.266	10.247	10.556	10.42	10.485	10.279	10.697	9.95	9.961	10.04	10.203	9.987	10.375	9.876	9.96	10.103	9.818	9.932	9.987
489	6.979	6.975	6.772	6.908	6.885	6.835	7.149	6.926	7.54	6.878	6.853	7.088	7.142	7.051	6.913	6.695	6.765	6.884	6.884	6.47	6.741	6.607
490	6.697	7.361	7.133	7.162	6.542	7.665	8.156	7.687	6.959	7.172	7.749	7.905	7.487	7.614	7.6	7.694	7.493	7.014	7.713	7.327	7.795	7.401
491	5.246	5.485	5.553	5.425	5.803	5.208	5.056	5.087	5.131	5.452	5.417	5.252	5.144	5.201	5.208	5.155	5.339	5.359	5.274	5.274	5.165	5.269
492	5.417	5.361	5.124	5.146	5.275	5.145	5.075	5.201	5.338	5.186	5.289	5.33	5.302	5.091	5.207	5.226	5.339	5.432	5.206	4.983	5.16	5.273
493	6.314	6.553	6.587	6.735	6.596	6.755	6.817	6.902	6.382	7.167	6.331	6.372	6.407	6.493	6.381	6.298	6.273	6.171	6.312	6.151	6.268	6.261
495	5.955	6.086	6.063	6.048	5.955	5.881	5.754	5.861	5.706	5.991	5.924	6.519	6.006	5.871	5.669	6.02	6.028	6.152	6.026	6.106	6.146	5.944
496	5.279	5.12	4.989	5.02	5.022	5.034	4.883	4.947	4.846	4.841	5.134	5.258	5.319	5.086	5.143	5.22	5.139	5.454	5.135	5.464	5.044	5.218
498	11.976	12.28	12.118	12.341	12.519	12.156	12.127	11.824	12.849	11.318	13.252	13.161	13.443	12.813	13.184	13.413	12.833	13.03	13.101	13.348	13.099	13.088
501	10.048	9.358	9.19	9.626	9.021	9.276	9.456	9.054	9.982	8.336	10.082	9.535	9.597	9.428	9.762	10.895	10.318	10.396	10.215	10.877	10.491	10.884
506	12.397	12.723	12.003	12.188	12.73	11.781	12.009	11.973	12.683	11.963	12.919	12.734	13.073	12.346	12.817	12.993	12.52	12.74	12.676	12.733	12.789	12.604
509	11.547	12.349	12.068	12.091	12.267	11.708	12.235	12.131	11.893	11.791	12.451	12.421	12.667	12.047	12.422	12.431	12.14	12.334	12.295	12.48	12.502	12.42
513	9.309	8.945	8.988	8.813	9.061	8.729	8.666	8.865	9.203	8.757	8.931	9.194	9.32	8.803	8.975	9.221	8.785	9.301	9.012	9.011	9.174	8.963
514	12.293	11.843	11.847	11.617	11.673	12.121	12.228	12.357	12.284	11.795	12.044	12.275	12.081	11.851	11.913	11.784	11.887	12.116	11.973	12.284	12.042	12.031
515	11.747	11.742	11.591	11.35	11.566	11.457	11.351	11.114	11.635	11.038	11.769	11.854	12.058	11.3	11.69	11.823	11.75	11.714	11.781	12.095	11.758	12.02
516	9.555	9.917	9.803	9.627	9.537	9.245	9.499	9.615	9.983	9.288	9.958	10.141	10.351	9.512	9.88	9.976	9.723	9.948	9.641	10.058	9.665	10.006
517	6.854	6.808	7.079	6.931	7.078	6.975	6.752	6.729	7.073	7.002	6.546	6.693	6.789	6.602	6.693	6.672	6.508	6.456	6.48	6.536	6.464	6.607
518	12.255	12.424	11.711	11.73	12.187	11.468	11.73	11.861	12.492	11.452	12.482	12.411	12.756	11.9	12.242	12.541	12.029	12.35	12.058	12.468	12.385	12.254
521	11.369	10.88	10.919	10.754	10.975	10.87	10.594	10.83	10.497	10.446	10.903	11.405	11.196	10.676	10.794	10.792	10.966	11.007	11.012	11.122	10.817	10.764
522	11.732	11.743	11.409	11.4	11.645	11.357	11.473	11.648	11.666	10.972	12.112	11.962	12.263	11.633	11.918	11.974	11.827	12.043	11.75	12.084	12.012	12.052
523	10.257	10.096	9.417	9.598	9.274	9.021	9.576	9.18	10.104	8.52	10.52	10.564	11.343	10.611	10.51	11.108	10.809	9.936	10.076	10.714	10.01	10.546
525	5.916	6.561	6.528	6.523	6.49	6.408	6.074	6.107	6.44	6.139	8.923	8.696	8.681	8.297	8.07	9.457	9.967	8.206	8.76	8.894	9.098	9.707
526	10.491	11.414	10.115	10.966	11.156	10.312	10.988	11.019	11.177	10.628	11.291	10.907	10.783	10.603	11.095	11.624	11.358	11.411	11.448	11.91	11.52	11.665
527	12.585	12.444	11.985	11.954	12.28	12.33	12.158	12.44	12.286	12.067	12.691	12.793	12.717	12.392	12.649	12.885	12.723	12.678	12.649	12.688	12.981	12.602
528	10.122	9.11	8.31	7.911	8.26	8.194	8.432	8.1	9.275	8.529	8.567	8.291	8.397	8.15	8.734	8.922	8.454	8.333	8.407	8.621	8.661	8.656
529	10.66	10.797	10.638	10.722	10.718	10.805	10.586	10.516	10.691	10.448	11.162	10.852	10.865	10.733	11.176	11.226	11.153	10.908	11.023	11.309	11.191	11.203
533	10.899	10.687	10.284	10.119	10.202	10.242	10.586	10.843	10.181	10.54	10.981	10.994	10.854	10.695	10.989	11.088	11.028	10.58	10.879	10.84	11.097	10.804
534	6.423	6.52	5.963	6.158	6.977	6.544	6.272	6.115	6.218	6.179	6.966	6.204	6.687	6.346	6.703	6.687	7.154	7.191	6.837	7.108	6.605	6.945
535	9.811	9.148	8.742	8.908	9.133	8.935	8.812	9.106	9.145	8.532	9.263	9.32	8.864	8.78	9.116	9.37	9.271	9.265	9.249	9.151	9.29	9.155
538	7.054	7.067	7.407	7.176	6.857	6.954	7.293	7.659	7.232	6.908	6.856	7.588	7.11	7.284	7.157	6.987	7.597	6.841	7.267	7.514	7.102	7.216
539	12.021	11.773	11.614	11.64	11.821	11.479	11.517	11.723	11.923	10.931	11.825	11.949	12.293	11.356	11.802	11.965	11.609	11.728	11.622	11.932	11.627	11.705
540	7.685	7.757	8.17	8.36	7.644	7.316	7.824	7.126	8.526	6.96	7.68	7.71	7.888	7.947	7.854	7.675	8.098	7.729	7.786	7.887	7.69	7.985
545	8.463	7.725	7.965	7.571	8.352	7.463	8.139	8.563	7.998	8.391	7.528	7.947	7.712	8.209	7.866	7.832	7.48	7.57	7.845	8.067	7.632	7.658
546	7.797	7.687	7.614	7.57	7.675	7.754	7.646	7.835	7.763	7.914	7.801	8.119	8.359	8.299	7.988	8.104	7.83	7.86	8.007	8.226	8.062	8.428
547	5.614	5.776	5.55	5.71	5.753	5.643	5.557	5.639	5.691	5.662	5.662	5.791	5.924	5.424	5.608	5.545	5.66	5.794	5.68	5.62	5.813	5.647
549	9.188	9.241	8.432	8.633	8.486	8.762	8.445	8.876	9.484	8.736	10.624	10.06	10.34	9.544	10.081	10.626	10.661	10.433	10.441	11.12	10.946	11.034
550	9.521	9.153	9.512	8.858	9.439	9.893	9.273	9.493	9.516	9.35	9.046	9.372	8.954	9.025	8.995	9.065	8.92	9.171	9.099	9.087	9.045	9.202
551	6.888	7.029	6.837	6.884	6.951	6.739	6.116	6.311	6.836	6.642	6.6	7.092	6.558	5.924	6.543	6.769	6.808	6.872	6.501	6.686	7.167	6.594
552	5.241	5.266	5.358	5.411	5.218	5.439	5.295	5.193	5.253	5.212	5.439	5.582	5.282	5.248	5.251	5.828	5.609	5.327	5.303	5.254	5.494	5.326
553	7.231	7.371	7.118	7.605	7.55	7.088	6.846	7.12	7.288	6.859	7.216	7.501	6.987	6.687	7.353	7.197	7.231	7.214	7.199	7.152	7.505	7.114
554	6.035	6.093	5.875	6.027	6.176	6.338	5.635	5.663	5.745	5.82	6.313	6.606	6.759	6.185	6.071	6.042	6.295	6.547	5.93	5.953	5.933	6.291
558	8.398	8.906	9.264	9.398	9.127	10.09	9.288	9.837	8.805	10.268	8.283	8.485	7.988	8.481	8.377	8.059	8.314	8.363	8.397	8.253	8.128	8.068
563	5.903	6.879	4.726	7.88	8.188	6.075	5.196	5.825	6.628	5.866	9.866	10.052	6.952	5.878	7.275	11.018	9.69	10.645	10.054	10.666	10.568	10.619
566	4.813	4.631	4.881	4.845	4.765	4.921	4.679	4.647	4.824	4.705	4.746	5.041	4.832	4.591	4.729	4.86	4.731	4.779	4.813	4.785	4.856	4.697
567	13.963	13.99	13.562	13.705	13.954	13.816	13.737	13.76	13.68	13.61	13.694	13.542	13.656	13.742	13.803	13.732	13.705	13.537	13.725	13.413	13.832	13.495
570	7.401	7.744	7.208	7.558	7.572	7.29	6.909	6.973	7.221	7.141	7.479	7.213	7.265	7.209	7.319	7.381	7.465	7.667	7.316	7.533	7.56	7.212
571	7.06	7.188	7.518	7.226	6.951	7.147	7.703	7.341	6.825	6.948	6.754	6.45	6.666	6.798	6.71	6.757	6.645	6.524	6.555	6.576	6.669	6.556
572	7.954	7.017	7.366	7.323	7.186	7.751	7.673	7.112	7.721	8.168	6.926	7.15	7.104	7.206	7.153	7.185	7.054	7.102	7.2	6.924	7.173	7.253
573	9.152	9.246	8.769	8.429	9.19	8.604	8.758	8.749	8.911	9.219	9.896	9.82	10.463	9.725	10.034	9.977	9.718	9.815	9.814	9.848	9.895	9.89
575	6.733	6.784	6.761	6.402	6.923	6.977	6.493	6.921	6.664	6.684	6.628	7.135	7.002	6.429	6.617	6.73	6.739	6.73	6.745	6.729	6.788	6.702
576	6.076	6.22	6.084	6.201	6.267	6.432	5.751	6.044	5.945	5.676	6.176	6.154	6.352	6.331	6.205	6.209	6.68	6.496	6.254	6.311	6.286	6.159
577	4.502	4.51	4.571	4.468	4.538	4.507	4.474	4.549	4.603	4.504	4.638	4.711	4.794	4.641	4.727	4.609	4.515	4.597	4.659	4.648	4.677	4.752
578	7.993	7.942	7.707	7.344	7.567	7.854	7.851	7.951	7.953	7.847	7.383	7.663	7.59	7.506	7.603	7.035	7.297	7.686	7.279	7.351	7.134	7.051
579	5.043	5.136	5.018	5.193	5.173	5.136	5.133	5.192	5.064	4.92	5.075	5.366	5.222	5.096	5.135	4.981	5.2	5.181	5.15	4.987	5.118	4.937
580	6.717	6.838	7.447	7.442	7.016	7.683	8.019	8.372	7.563	7.867	6.806	6.971	7.538	7.064	7.032	7.032	7.1	7.134	6.978	6.396	6.404	6.782
581	7.869	7.262	7.307	7.484	7.555	8.131	6.96	9.175	7.366	7.996	6.307	6.061	6.799	6.837	6.279	5.987	6.063	6.584	6.346	6.892	6.751	6.18
582	7.415	7.791	7.336	7.509	7.858	7.62	6.908	6.749	8.068	7.196	7.697	7.804	8.151	7.998	8.194	8.152	7.62	8.066	8.084	8.178	8.304	8.287
583	8.062	8.45	7.752	8.157	8.521	8.19	8.355	7.997	8.883	8.768	8.687	8.595	8.996	8.717	8.693	8.81	8.772	8.642	8.806	8.995	9.075	9.139
585	7.76	7.321	7.565	7.617	7.455	7.667	7.29	7.463	7.667	7.555	7.322	7.348	7.47	7.668	7.474	7.183	7.487	7.285	7.51	7.59	7.306	7.588
586	6.381	8.02	6.745	6.728	6.522	6.856	8.223	8.248	6.488	8.313	6.35	6.407	6.33	6.243	6.202	6.091	6.16	6.193	6.174	6.195	6.11	6.036
587	8.718	8.73	8.18	8.319	9.331	7.803	8.143	8.022	8.702	8.533	8.54	9.008	8.812	8.353	8.569	9.02	8.446	8.835	8.654	8.53	8.851	8.45
590	4.453	4.42	9.764	4.811	4.589	4.525	4.635	5.023	4.422	4.951	5.456	4.494	4.882	4.73	4.91	4.57	5.95	5.063	5.855	5.232	5.662	4.993
593	10.232	9.983	9.653	10.214	9.7	9.252	9.701	9.462	9.582	9.655	9.359	9.348	9.727	9.218	9.472	9.78	9.586	9.538	9.525	9.477	9.799	9.381
594	5.799	6.155	5.802	5.963	6.683	5.819	6.22	5.621	6.35	5.618	7.196	6.182	6.922	6.489	6.727	7.103	6.697	6.772	6.689	7.321	6.888	6.934
595	9.74	10.327	11.581	10.905	10.465	9.767	9.918	9.861	9.12	10.129	8.731	8.406	8.772	8.32	8.455	8.365	8.211	8.983	8.261	8.116	8.397	8.839
596	7.167	7.171	7.013	7.653	7.694	6.974	6.867	6.593	7.619	6.628	7.096	7.35	7.146	7.045	7.223	7.074	7.022	7.133	7.208	6.845	7.288	6.994
597	6.748	6.97	5.72	6.296	6.992	6.94	9.329	8.61	6.391	7.759	5.03	5.471	4.944	4.974	4.711	4.763	5.003	4.996	5.159	4.901	5.592	5.4
598	8.661	8.617	7.7	7.893	8.771	8.522	8.178	8.418	8.788	9.123	7.995	8.208	8.138	8.517	8.181	8.79	7.849	8.283	7.936	8.463	8.272	8.704
599	6.402	6.515	6.526	6.379	6.356	6.349	6.427	6.426	6.603	6.48	6.908	6.758	6.827	6.603	6.617	6.809	6.726	6.719	6.697	6.745	6.857	6.974
602	7.636	7.277	8.884	7.66	7.653	8.157	8.26	7.998	7.217	6.993	7.568	7.676	7.184	8.021	8.005	7.878	7.086	8.457	7.757	8.791	8.774	6.745
604	9.286	9.611	9.304	9.903	9.328	9.257	10.359	9.762	9.26	10.784	8.724	9.091	9.525	9.579	9.194	9.175	8.672	9.33	8.444	9.375	8.973	8.072
605	7.269	7.001	6.881	7.075	7.29	6.832	6.463	6.611	6.87	6.429	7.454	7.712	7.585	7.427	7.334	7.512	7.23	7.628	7.324	7.26	7.438	7.351
607	9.263	8.996	9.299	9.253	9.29	8.966	9.239	9.185	9.314	9.317	9.644	9.746	9.663	9.765	9.681	9.514	9.688	9.362	9.496	9.187	9.294	9.316
608	4.656	5.12	4.636	4.854	4.698	5.385	6.17	4.786	8.942	4.861	4.574	4.662	4.573	4.572	4.593	4.548	4.666	4.687	4.654	4.547	4.593	4.509
610	5.045	4.912	4.879	4.795	4.801	4.843	4.704	4.771	4.872	4.737	4.757	5.354	4.893	4.745	4.775	4.882	4.942	4.953	4.802	4.819	4.868	4.903
611	6.062	6.094	5.924	5.978	6.074	5.953	5.744	5.937	5.982	5.998	5.891	5.895	6.066	5.763	5.823	5.787	6.189	6.067	5.73	5.95	6.085	5.903
613	7.705	7.806	7.406	7.918	7.437	7.621	7.405	7.423	7.717	7.464	9.062	9.12	8.673	9.161	9.069	9.161	8.671	9.067	8.827	9.263	8.944	8.875
617	9.163	8.976	9.118	8.945	8.594	8.437	8.719	8.93	9.39	8.975	8.724	8.885	8.813	8.855	8.937	8.952	8.852	8.77	8.905	8.779	8.68	8.917
622	5.922	6.067	7.959	6.789	6.033	5.94	6.124	5.682	5.733	6.179	7.16	7.027	7.425	6.571	7.054	7.22	6.753	7.229	6.903	6.682	6.836	7.374
623	6.693	6.798	6.946	7.095	6.924	7.099	6.72	6.707	6.649	6.809	6.825	6.792	7.108	6.768	7.043	7.012	6.989	7.054	6.882	7.046	6.731	6.987
624	6.853	7.041	8.572	9.153	7.138	7.42	8.839	7.613	6.188	7.156	9.265	7.894	8.771	8.215	10.117	7.954	8.564	8.715	7.932	8.683	8.056	8.066
627	4.743	4.651	4.905	4.843	4.734	4.92	4.743	4.624	4.576	4.663	4.756	4.762	4.8	4.578	4.685	4.745	4.705	4.717	4.685	4.697	4.715	4.665
629	9.203	9.073	9.51	10.723	9.36	10.15	10.665	10.324	9.829	10.797	8.07	8.436	7.258	9.474	9.659	8.253	8.101	8.957	9.592	7.076	8.862	7.041
631	6.273	6.047	6.065	6.125	5.917	6.593	6.09	6.108	5.86	6.228	6.162	6.397	6.233	6.271	6.102	6.122	6.453	6.062	6.135	6.112	6.215	6.094
632	6.286	6.005	6.237	6.212	5.968	6.133	5.834	5.867	6.567	6.87	6.011	6.449	5.79	6.131	6.126	6.244	5.983	5.889	6.029	5.742	5.805	5.907
633	8.45	10.129	11.072	10.587	9.13	10.21	10.789	10.855	8.917	8.466	9.52	9.679	10.27	11.083	10.44	9.265	9.402	9.161	9.713	8.872	8.902	9.056
634	7.549	7.133	6.825	6.952	7.219	6.531	7.002	6.965	7.251	7.123	8.645	8.148	8.252	8.21	8.647	8.81	8.694	8.855	9.21	8.847	9.205	8.867
635	10.275	11.238	9.927	11.861	9.556	7.266	10.681	8.539	11.152	7.594	12.576	11.903	10.919	10.616	11.333	12.857	12.154	12.874	12.624	12.522	12.89	13.051
636	8.867	7.818	8.631	8.587	7.4	9.335	8.072	8.25	8.61	8.292	7.563	7.736	7.411	8.478	7.833	7.36	7.615	7.839	7.59	7.402	7.495	7.617
637	7.773	7.618	7.769	7.935	7.459	8.476	7.992	8.37	7.615	7.658	6.451	6.626	6.452	6.892	6.771	6.81	6.578	6.591	6.707	6.436	6.616	6.66
638	5.359	5.342	5.183	5.39	5.228	5.425	5.286	5.35	5.822	5.313	6.047	5.919	5.785	5.958	6.46	5.988	6.307	6.191	6.361	5.794	6.61	6.119
639	7.132	8.184	7.946	7.907	8.522	7.916	8.75	8.059	9.085	7.815	7.014	6.971	6.886	6.901	7.032	6.975	7.223	6.799	6.76	7.316	7.157	6.687
640	4.843	5.152	4.895	5.014	4.941	4.907	4.867	4.854	5.333	4.689	4.801	4.884	4.85	4.729	4.626	4.832	4.8	4.894	4.954	4.862	5.073	4.819
641	6.604	6.854	6.84	7.087	7.175	6.937	7.019	7.523	6.875	6.957	6.869	7.025	6.951	6.895	6.872	6.555	7.11	6.938	6.805	6.551	6.709	6.542
642	8.661	7.92	8.639	8.42	8.352	8.398	8.452	8.279	8.595	7.964	8.364	8.556	8.146	8.699	8.661	8.947	8.48	8.269	8.63	8.651	8.38	8.566
643	6.16	6.31	5.927	6.03	6.07	5.99	5.738	5.551	5.88	5.877	5.931	6.142	6.072	5.832	5.816	5.847	6.061	6.196	5.878	5.889	6.076	5.817
644	10.156	9.371	9.58	9.221	9.334	9.836	9.564	10.003	9.205	9.751	8.9	8.992	8.88	8.942	9.232	8.977	8.751	8.676	9.207	9.069	8.891	8.888
645	10.702	10.253	9.967	9.899	9.4	9.967	10.053	9.987	9.724	10.127	9.641	9.77	9.419	9.155	9.473	9.982	9.626	9.719	9.661	10.201	9.913	9.869
646	4.337	4.379	4.321	4.393	4.298	4.284	4.32	4.982	4.296	7.803	4.34	4.261	4.339	4.291	4.362	4.278	4.323	4.343	4.366	4.376	4.315	4.323
648	9.203	8.917	9.448	9.571	9.626	8.735	9.755	9.732	9.721	9.129	9.312	10.131	10.096	10.31	9.648	10.325	9.704	9.323	9.728	9.363	9.567	9.701
649	7.322	7.777	8.111	7.991	7.425	9.714	8.604	8.407	7.971	8.776	7.203	7.725	7.259	7.495	7.434	7.538	7.402	7.33	7.3	7.143	7.487	7.076
650	8.364	6.554	6.793	6.65	8.058	7.593	7.226	6.187	7.117	5.741	6.845	6.937	6.303	6.98	6.706	6.927	6.818	6.624	6.666	6.178	6.945	6.779
651	5.699	5.684	5.614	5.758	5.828	5.693	5.384	5.555	5.592	5.545	5.739	5.821	5.623	5.405	5.744	5.651	5.662	5.828	5.696	5.644	5.73	5.584
652	6.897	7.385	7.87	7.122	7.111	8.332	6.795	7.352	6.963	6.802	7.341	7.562	7.777	7.77	7.301	7.63	7.684	7.615	7.617	7.051	7.347	7.446
653	5.145	5.344	5.116	5.077	5.376	5.164	5.05	5.097	5.163	5.083	5.665	5.504	5.073	5.272	5.189	5.207	5.871	5.239	5.45	5.624	5.23	5.299
654	6.335	6.563	7.015	6.595	6.651	6.784	6.97	6.677	6.802	5.983	7.595	8.057	8.863	8.674	8.951	7.626	6.675	7.409	6.831	6.748	6.647	7.153
655	5.94	6.088	6.064	6.037	6.154	5.859	5.741	5.832	5.922	5.863	6.51	6.599	6.4	6.07	6.186	6.295	6.256	6.414	6.325	6.242	6.397	6.401
656	6.283	6.619	6.382	6.931	6.805	6.146	5.926	6.018	6.133	6.168	6.325	6.161	6.144	5.882	6.025	5.91	6.121	6.319	6.234	6.667	6.264	6.318
657	7.774	8.108	8.99	8.426	8.842	8.912	8.266	8.096	8.22	7.86	8.76	8.499	9.493	9.119	8.907	8.466	8.721	8.718	8.767	8.746	8.597	8.89
658	5.238	5.286	5.654	5.243	5.477	5.005	4.868	4.928	4.962	4.944	5.675	5.623	5.362	5.595	5.274	5.248	5.894	6.067	5.202	5.716	5.352	5.493
659	6.486	7.26	7.222	7.377	7.436	7.692	7.721	7.503	7.057	7.436	7.18	7.099	7.54	7.857	7.752	7.497	7.163	7.102	7.291	7.386	7.137	7.178
660	5.698	5.794	5.718	5.671	6.312	5.576	5.636	5.688	5.448	5.423	5.964	5.646	5.647	5.582	5.721	5.608	6.089	5.72	5.663	5.597	5.865	5.816
661	6.5	6.765	7.011	6.859	6.897	7.315	7.45	6.837	7.307	7.319	6.426	6.533	6.462	6.46	6.67	6.846	6.727	6.424	6.587	6.489	6.77	6.291
662	7.57	6.867	7.01	6.986	7.03	6.99	7.222	7.158	7.455	7.352	6.936	7.12	6.986	6.843	6.906	6.861	7.073	6.976	6.906	7.087	6.93	6.97
663	7.148	7.431	8.166	7.4	7.664	7.919	8.574	8.013	7.552	8.265	6.912	6.956	7.131	7.883	7.36	6.75	6.939	6.592	6.966	7.402	7.423	6.84
664	12.364	12.511	11.21	12.662	12.311	12.76	12.65	11.517	12.721	12.549	11.022	10.476	10.487	9.743	10.376	11.255	10.622	11.019	10.992	11.408	11.418	11.189
665	11.196	11.256	11.048	11.547	11.129	11.8	11.423	10.521	11.964	11.257	10.107	10.124	10.044	10.161	9.977	10.333	10.047	9.98	10.356	10.225	10.55	10.538
666	7.186	8.501	7.903	9.178	7.851	9.416	8.398	8.576	9.33	8.212	8.853	9.097	8.241	9.23	9.046	9.201	8.42	9.144	9.088	8.301	8.918	9.46
667	7.732	8.13	8.048	7.948	8.063	8.664	8.177	8.034	7.531	9.269	8.383	8.101	8.257	8.422	8.205	8.158	8.313	8.011	8.275	8.27	8.13	8.139
668	5.807	5.791	5.664	5.827	6.011	5.911	5.258	5.312	5.692	5.434	5.77	5.864	5.73	5.453	5.647	5.692	5.656	6.177	5.667	5.872	5.811	5.904
669	9.737	7.146	7.006	7.368	7.584	6.925	8.351	8.337	7.847	7.634	8.558	8.063	8.048	9.147	8.87	8.488	8.048	8.395	8.165	9.199	8.829	8.23
670	8.491	9.293	8.477	8.374	8.307	8.869	8.29	8.91	9.19	8.041	10.428	9.551	9.264	8.905	9.214	11.163	10.626	10.469	10.088	10.687	10.789	10.783
671	5.269	5.22	5.468	5.288	5.237	5.259	4.984	4.924	5.063	4.969	6.433	5.429	5.244	5.05	5.463	5.997	5.33	6.812	5.782	6.042	6.057	7.224
672	5.882	5.931	6.03	5.936	5.895	5.937	6.066	6.464	5.966	6.283	5.678	5.854	5.96	5.824	5.729	5.647	5.872	5.989	5.655	5.741	5.691	5.804
673	7.631	7.205	7.285	7.179	7.456	7.126	7.169	7.336	7.525	7.336	7.595	7.673	7.7	7.189	7.607	7.599	7.802	7.493	7.392	7.705	7.35	7.48
675	4.669	4.731	4.7	4.595	4.67	4.717	4.646	4.975	4.744	4.745	4.247	4.471	4.59	4.547	4.263	4.266	4.408	4.577	4.505	4.45	4.462	4.509
676	4.734	4.68	4.864	4.589	4.692	4.707	4.644	4.605	4.68	4.6	4.668	4.676	4.72	4.547	4.603	4.584	4.717	4.887	4.649	4.835	4.699	4.713
677	9.781	9.982	9.901	10.437	10.014	10.296	11.103	10.673	10.393	11.175	10.299	10.489	10.735	10.85	10.605	9.493	10.557	10.3	10.082	10.235	10.627	9.931
678	9.002	9.12	8.532	8.848	9.207	9.338	9.186	9.184	9.749	8.877	8.657	9.039	9.654	10.113	9.258	9.122	8.477	9.691	9.12	9.528	9.696	9.165
680	4.927	4.913	4.931	4.992	5.35	4.925	4.683	4.85	4.855	4.896	5.218	4.863	4.893	4.98	5.124	4.884	5.495	5.225	4.974	5.064	5.024	4.916
682	10.263	10.822	9.921	10.79	10.994	11.076	10.357	10.548	11.389	10.309	10.509	10.682	11.349	10.479	10.788	11.291	10.21	11.17	10.708	10.327	10.812	10.412
683	5.832	6.727	5.916	6.563	6.406	6.218	6.218	6.536	6.2	5.976	6.089	5.744	5.619	5.851	5.909	6.192	6.343	6.418	7.336	7.414	6.8	6.763
684	10.41	9.158	9.447	10.36	10.169	9.261	10.306	9.863	10.202	10.127	8.623	9.167	8.394	8.96	8.606	8.807	8.975	8.464	9.066	8.145	8.4	9.04
685	4.681	4.518	4.459	4.521	4.535	4.546	4.637	4.515	4.467	4.592	4.885	4.682	4.851	4.691	4.72	4.646	4.588	4.586	4.601	4.547	4.558	4.621
686	7.097	7.607	7.348	7.739	7.064	7.295	7.37	7.279	7.792	7.063	7.542	7.305	7.05	7.167	7.463	8.392	7.728	7.724	7.878	8.084	8.053	8.014
687	8.061	8.602	7.744	7.885	7.768	7.674	8.688	8.007	8.162	8.172	9.259	8.33	9.332	8.039	9.079	9.855	8.675	9.132	8.961	9.267	9.628	9.377
688	6	5.959	6.253	5.896	6.155	6.211	7.274	6.636	6.29	7.325	7.208	6.757	8.029	6.998	7.512	6.875	7.141	7.145	6.668	6.34	6.877	6.604
689	11.951	12.058	12.535	12.316	12.347	12.399	12.347	12.491	12.597	12.735	11.461	11.763	12.003	12.193	12.127	11.935	11.48	11.357	11.806	11.744	11.554	11.883
690	4.643	4.573	4.765	4.537	4.619	4.798	4.598	4.54	4.606	4.581	4.626	4.547	4.584	4.632	4.554	4.619	4.556	4.764	4.685	4.677	4.634	4.601
694	12.765	11.788	12.849	12.035	12.3	11.622	12.268	11.84	12.446	12.577	10.909	10.964	11.861	11.218	11.096	11.414	10.932	11.049	10.904	10.804	11.111	11.156
695	7.625	8.133	7.125	7.613	8.182	8.086	7.402	8.345	7.794	7.833	6.971	7.123	7.005	6.877	6.854	6.845	7.166	6.883	7.446	7.222	6.893	6.73
696	5.748	5.614	5.391	5.68	5.794	5.657	5.193	5.296	5.657	5.589	5.535	5.447	5.386	5.273	5.377	5.401	5.439	5.467	5.411	5.366	5.454	5.519
699	5.505	5.354	5.251	5.276	5.51	5.433	5.903	6.672	5.736	6.838	5.036	4.904	5.151	4.91	4.915	4.843	5.088	5.051	5.015	5.065	5.106	5.029
701	6.752	6.958	7.552	7.19	6.94	8.139	8.403	9.571	7.942	9.279	6.455	6.558	7.162	6.727	6.636	6.497	6.321	6.377	6.389	6.544	6.376	6.268
705	7.317	7.028	8.373	7.323	7.213	7.437	7.85	8.093	7.464	7.699	7.623	7.569	7.4	7.082	7.491	7.432	7.331	7.333	7.486	7.511	7.595	6.984
706	9.759	10.453	10.398	10.235	10.426	11.326	10.784	11.142	10.789	11.154	9.055	9.647	9.241	9.705	9.776	9.266	9.216	9.308	9.377	9.317	9.146	9.598
708	10.126	9.747	10.083	9.327	9.92	9.997	9.592	10.199	10.498	9.55	9.389	9.655	9.309	9.394	9.724	9.903	9.344	9.637	9.723	9.978	9.769	9.801
710	11.761	10.647	10.111	11.452	11.486	9.967	10.725	11.29	10.004	10.825	10.358	10.743	10.287	11.861	11.444	10.874	10.209	10.431	11.081	10.324	10.217	10.246
712	10.696	11.728	10.742	10.955	12.341	11.75	11.163	12.019	11.087	12.489	8.799	8.727	8.447	9.925	9.215	9.169	9.213	9.573	9.268	7.616	9.257	8.269
713	11.021	12.013	10.701	10.941	12.247	12.054	11.647	12.376	11.245	12.651	8.566	8.154	7.368	8.905	8.483	8.418	8.05	9.394	8.947	6.812	8.86	7.466
714	11.294	12.368	11.174	11.533	12.316	12.3	12.169	12.779	11.657	12.936	9.062	9.006	8.439	9.851	9.453	8.958	9.121	9.691	9.602	7.863	9.23	7.984
715	10.596	10.341	11.103	11.727	10.513	11.771	11.97	11.57	10.4	12.721	9.947	9.992	9.17	11.007	10.085	9.186	9.512	9.739	10.265	9.319	8.745	8.689
716	11.347	10.197	10.328	11.813	11.015	11.343	11.41	10.677	10.776	11.535	9.196	9.397	8.674	10.386	9.523	8.674	9.137	9.348	10.146	8.771	8.388	8.561
717	9.031	9.197	9.217	9.172	9.07	8.832	8.882	9.212	8.609	9.372	8.456	8.064	8.029	7.932	8.31	8.149	8.41	9.006	8.805	8.277	8.722	8.212
718	13.151	11.14	11.932	12.991	12.433	11.792	12.331	11.313	12.638	10.158	8.971	9.288	7.978	9.845	9.998	7.677	9.379	9.026	10.507	8.855	9.157	8.249
719	9.226	9.739	8.894	9.45	9.901	9.877	9.344	10.067	8.971	9.67	8.494	8.425	8.117	8.164	8.153	8.029	8.521	8.555	8.548	8.091	8.329	8.06
722	10.929	7.567	9.909	7.617	7.784	7.496	7.713	7.526	7.418	7.322	7.521	7.499	7.627	7.6	7.589	7.507	7.584	7.374	7.459	7.441	7.583	7.55
725	5.56	5.598	5.484	5.236	5.839	5.564	5.247	5.106	5.201	5.399	5.399	5.636	5.785	5.151	5.448	5.353	5.51	5.795	5.493	5.483	5.627	5.436
726	6.421	6.453	6.264	6.582	6.158	7.1	6.344	6.2	6.04	5.823	6.785	6.83	6.648	7.214	7.199	7.075	6.836	6.936	7.015	6.777	7.23	7.227
727	7.702	6.526	8.454	6.788	6.654	5.843	5.998	6.395	5.892	6.161	7.435	6.684	6.815	6.833	7.072	7.259	7.665	7.334	7.448	6.917	7.606	7.279
729	6.967	7.098	5.771	8.102	5.779	5.66	7.631	6.251	6.222	5.625	6.528	6.88	5.939	5.535	5.748	7.298	6.291	6.415	6.429	6.077	6.446	5.96
730	8.224	9.197	9.369	8.858	10.408	9.969	10.892	10.365	8.205	8.448	12.431	12.39	12.5	12.483	12.133	11.989	12.096	12.245	12.19	11.602	10.069	11.191
731	6.045	5.866	5.886	5.859	5.999	5.887	5.604	5.736	5.701	5.777	5.973	5.934	5.795	5.736	5.852	5.871	5.893	5.957	5.793	5.823	5.895	5.764
732	6.084	6.236	6.287	6.253	6.568	6.094	6.088	6.107	6.105	6.409	6.484	6.369	6.107	6.107	6.264	5.969	6.833	6.24	6.218	6.107	6.218	6.151
733	7.159	5.332	5.205	5.088	5.088	5.182	5.169	5.519	5.082	5.447	4.936	5.162	5.148	4.681	4.805	4.972	5.098	5.527	5.084	5.093	5.1	5.107
734	8.098	7.729	7.249	7.496	8.178	11.62	8.264	7.916	8.056	9.008	7.288	6.967	7.212	7.435	7.82	8.109	7.451	7.11	7.709	7.463	7.603	7.306
738	9.548	9.442	9.973	10.16	9.72	9.67	10.092	9.937	10.608	9.716	9.874	9.982	10.057	10.174	10.001	9.994	9.821	9.803	10.163	9.851	9.833	9.901
740	10.457	10.476	10.265	10.312	10.424	10.219	10.113	10.008	10.436	10.281	10.712	10.867	10.799	10.506	10.698	10.734	10.555	10.737	10.744	10.897	10.853	10.847
741	5.613	5.575	5.528	5.731	5.585	5.602	5.667	5.623	5.807	5.667	5.629	5.871	5.501	5.457	5.681	5.668	5.533	5.533	5.579	5.565	5.67	5.561
744	4.865	4.909	4.817	4.888	4.916	4.733	4.974	4.906	4.706	4.603	6.094	6.618	7.358	7.082	6.06	6.239	6.741	5.746	6.144	6.418	6.48	6.705
745	7.837	7.196	7.116	6.872	7.115	8.951	7.089	7.242	7.038	8.307	6.933	7.332	7.211	7.497	7.253	7.174	7.181	6.903	7.084	7.013	7.149	7.026
746	11.853	11.175	11.982	11.641	11.484	11.853	11.87	11.911	12.103	12.114	10.825	11.598	11.198	11.582	11.386	11.233	11.008	10.927	11.103	10.989	10.955	11.089
747	7.171	7.087	7.12	6.78	6.954	7.008	6.88	6.923	6.912	6.941	6.911	6.895	7.079	7.006	6.904	6.924	7.001	7.181	6.782	7.018	7.098	7.042
752	7.924	8.112	7.844	7.98	8.307	8.17	7.892	7.923	8.207	8.414	8.11	7.734	7.709	7.469	7.616	7.61	7.914	7.885	7.893	7.913	7.866	7.731
753	6.167	6.806	7.092	7.169	6.727	6.887	7.716	6.817	6.675	6.31	6.229	6.352	6.401	6.911	6.614	6.341	6.313	6.179	6.363	6.156	6.159	6.307
754	12.645	12.187	12.528	12.765	11.886	12.428	12.657	11.996	11.779	12.159	11.922	12.211	12.027	12.172	12.494	11.894	11.609	11.624	12	11.736	11.971	11.592
755	7.779	7.873	7.829	7.912	7.859	7.895	7.444	7.583	7.665	7.622	7.932	8.352	7.96	7.836	7.876	7.788	7.849	8.057	7.903	7.854	7.998	8.011
757	9.019	8.664	8.753	9.135	8.852	8.663	9.056	8.947	8.747	8.682	9.669	9.724	9.965	9.877	9.921	9.695	9.469	9.156	9.39	8.966	9.333	9.362
759	7.958	8.144	8.052	8.089	8.391	7.731	7.686	7.859	7.787	7.697	8.444	8.078	8.107	8.058	8.032	7.964	8.214	8.481	8.181	8.049	8.055	8.113
760	11.393	11.099	10.405	9.484	10.454	8.908	10.764	9.961	11.95	9.038	11.77	11.15	12.3	10.456	11.076	11.663	12.164	11.244	11.212	11.825	11.887	11.882
761	4.312	4.47	4.441	4.372	4.445	4.476	4.504	4.333	4.505	4.37	4.362	4.382	4.544	4.457	4.338	4.43	4.374	4.472	4.451	4.423	4.36	4.576
762	6.616	6.607	6.712	6.33	6.493	6.693	6.187	6.048	6.414	6.441	8.089	7.79	7.142	7.21	7.278	8.767	8.385	7.53	8.554	8.868	8.482	8.821
763	5.812	5.72	5.907	5.565	5.605	6.13	5.358	5.318	5.479	5.607	5.653	5.709	5.76	5.513	5.709	5.62	5.836	5.897	5.698	5.877	6.095	5.684
765	6.045	5.817	5.883	6.25	5.991	5.665	5.511	5.659	5.58	5.65	5.994	5.998	5.933	5.717	5.778	5.685	6.07	6.138	5.777	6.002	5.787	5.906
766	7.531	7.576	7.422	7.108	7.446	7.346	7.002	7.121	7.04	7.229	7.269	7.296	7.595	7.062	7.237	7.509	7.521	7.803	7.238	7.487	7.625	7.316
767	6.923	6.958	6.91	6.751	6.84	6.699	6.349	6.585	6.514	6.605	8.01	7.624	8.005	7.205	7.436	7.561	7.92	7.351	7.213	7.837	8.17	7.495
768	10.974	10.613	11.689	11.183	10.528	12.734	10.979	11.678	10.936	12.756	7.686	8.197	7.634	8.019	8.004	7.903	8.275	8.254	8.061	8.128	7.718	7.965
770	7.522	7.135	7.491	7.666	7.172	7.188	7.117	7.161	6.931	7.292	7.662	7.553	7.641	8.016	7.763	7.981	7.407	7.701	7.566	7.555	7.688	7.81
771	12.742	11.733	11.666	12.301	10.995	12.477	11.716	12.275	11.313	12.787	12.323	12.085	11.889	11.191	11.414	12.354	12.611	11.667	12.023	12.152	12.291	12.237
773	6.605	6.661	6.697	6.493	6.64	6.837	6.489	6.538	6.535	6.62	6.513	7.023	6.833	6.295	6.281	6.421	6.536	6.691	6.637	6.589	6.637	6.395
774	6.586	5.879	5.812	5.651	5.802	6.038	5.464	5.618	5.822	5.835	5.663	6.159	5.874	5.405	5.62	5.999	5.723	5.847	5.804	5.914	6.025	5.669
775	7.76	8.069	7.977	8.052	7.983	7.941	7.718	8.064	8.064	7.59	8.004	8.264	8.325	8.074	8.056	7.994	7.912	8.017	8.112	7.893	7.832	8.01
776	6.242	6.436	6.731	6.202	6.402	6.542	6.157	6.066	5.929	6.074	6.656	6.752	6.585	6.086	6.348	6.52	6.475	6.821	6.522	6.632	6.585	6.445
777	5.601	5.536	5.515	5.675	5.663	5.669	5.404	5.493	5.455	5.511	5.519	5.537	5.766	5.409	5.554	5.661	5.575	5.592	5.555	5.538	5.631	5.484
778	7.491	7.295	7.13	7.219	7.428	7.271	6.799	7.129	7.785	7.259	7.314	7.286	7.44	7.113	7.209	7.151	7.352	7.663	7.242	7.324	7.542	7.458
779	6.171	6.257	6.287	6.169	6.326	6.293	5.842	6.056	6.009	5.935	6.183	6.168	6.204	5.984	6.163	6.191	6.194	6.408	6.239	6.203	6.235	6.283
780	9.983	9.901	10.437	9.734	9.987	10.139	9.001	9.37	9.375	9.335	10.151	10.455	10.66	10.689	10.65	10.375	10.093	10.054	10.212	10.032	10.129	10.166
781	5.7	5.957	6.467	5.865	6.492	6.135	5.984	5.765	6.069	5.927	5.984	5.919	5.699	5.894	5.959	6.098	6.085	5.748	5.999	5.805	5.912	5.982
782	6.288	6.549	6.379	6.262	6.383	6.489	6.047	6.255	6.18	6.438	6.314	6.512	6.287	6.144	6.165	6.217	6.271	6.615	6.252	6.451	6.366	6.203
783	5.542	5.595	5.753	6.23	5.616	5.512	5.868	5.787	5.56	5.444	6.269	6.025	5.865	5.695	5.828	5.864	5.942	5.86	6.137	6.029	5.954	6.244
784	7.302	7.652	7.614	7.741	7.688	9.026	7.768	8.369	7.211	9.171	7.556	7.646	7.635	8.237	7.732	7.666	7.606	7.564	7.589	7.661	7.519	7.558
785	6.209	6.507	6.26	6.176	6.825	6.128	5.622	5.77	5.517	5.839	6.884	6.217	6.488	6.383	6.207	5.973	6.918	7.026	6.429	6.478	6.472	6.499
786	6.21	6.172	6.296	6.542	6.657	6.38	6.224	6.245	6.479	6.105	6.311	6.471	6.35	6.14	6.436	6.504	6.411	6.284	6.278	6.225	6.317	6.035
788	8.254	8.626	7.479	8.339	7.677	8.041	7.658	8.031	8.162	7.986	8.675	8.326	7.665	7.518	8.298	8.859	8.489	8.48	8.647	9.018	8.958	8.89
790	7.384	7.002	7.398	7.194	7.121	7.613	7.272	7.233	7.075	7.727	7.317	7.568	7.67	7.199	7.419	7.409	7.556	7.197	7.461	7.393	7.666	7.52
793	4.583	4.628	4.61	4.538	4.768	4.626	4.524	4.521	4.552	4.556	12.649	11.161	10.335	9.126	10.174	11.883	12.623	11.069	11.755	11.95	12.142	11.786
794	6.012	5.937	5.923	5.849	6.447	6.862	5.83	6.259	5.955	7.016	6.317	5.946	6.041	5.661	5.773	5.872	6.13	5.98	5.887	5.967	5.856	5.836
795	5.036	4.866	4.838	6.16	5.405	4.917	4.678	4.742	4.629	4.775	4.666	4.693	4.862	4.725	4.799	4.725	4.922	4.769	4.684	4.75	4.676	4.753
796	6.463	6.519	6.625	6.589	6.594	6.458	6.281	6.232	6.196	6.288	6.401	6.647	8.697	6.931	6.746	6.702	6.701	7.156	6.485	6.595	6.691	6.722
797	4.798	4.775	4.902	4.767	4.875	4.834	4.75	4.768	4.659	4.928	4.893	4.83	5.1	4.787	4.918	4.808	4.802	4.831	4.818	4.88	4.764	4.777
799	5.349	5.303	5.727	5.639	5.285	5.134	6.626	5.275	5.167	5.584	5.994	5.337	5.347	5.285	5.303	5.627	5.636	5.596	5.382	5.449	5.693	5.451
800	10.278	10.608	10.572	10.066	10.468	9.911	10.777	10.5	9.9	10.19	9.724	9.311	9.513	10.188	9.889	9.558	9.678	9.352	9.886	9.449	9.279	9.505
801	10.049	10.831	10.982	10.895	9.483	10.533	11.249	10.593	10.082	10.011	10.863	10.754	10.892	10.643	10.821	11.091	10.636	11.092	10.889	11.283	11.292	11.227
805	12.427	12.699	12.472	12.528	12.589	12.639	12.874	12.709	12.524	12.622	12.63	12.585	12.986	12.818	12.782	12.717	12.575	12.334	12.562	12.293	12.482	12.59
808	9.512	9.598	9.827	9.653	9.627	10.026	9.428	9.357	9.956	10.235	9.202	9.646	9.601	9.563	9.456	9.563	9.528	9.54	9.435	9.4	9.572	9.546
810	6.541	6.297	6.261	6.402	6.496	6.535	5.714	5.936	6.054	6.133	6.911	6.786	6.273	6.266	6.423	7.461	7.948	7.952	7.626	9.338	8.138	8.623
811	10.666	10.349	10.846	10.571	10.29	10.406	10.667	10.68	10.358	10.943	10.332	10.982	10.304	10.868	10.647	10.775	10.257	10.714	10.248	9.794	10.721	10.372
813	9.956	9.689	10.301	9.921	9.512	11.15	10.451	10.346	9.338	10.417	8.912	9.11	8.99	9.404	9.163	8.936	8.608	8.892	8.945	8.677	8.829	8.59
814	5.035	5.102	5.191	5.198	5.452	5.156	4.882	4.82	4.998	4.889	5.203	5.096	5.174	5.024	5.113	5.024	5.229	5.178	5.02	5.035	5.262	5.157
815	6.223	6.409	6.223	6.482	6.57	6.306	5.969	6.162	6.012	6.191	6.703	6.477	6.435	6.147	6.275	6.536	6.714	6.626	6.619	6.299	6.655	6.416
816	5.262	5.474	7.791	5.194	5.396	5.438	5.183	5.454	5.132	5.236	5.79	5.396	5.377	5.199	5.337	5.4	5.66	5.715	5.547	5.848	5.777	5.936
817	7.846	7.263	8.277	7.396	7.611	8.231	7.577	7.486	6.898	8.946	7.316	7.18	6.946	7.35	7.362	7.405	7.207	6.828	7.507	7.219	7.208	7.202
818	7.653	7.927	7.535	7.659	7.78	8.156	8.052	8.148	7.511	8.642	8.518	8.2	8.049	7.765	7.814	8.596	8.505	8.624	8.608	8.826	8.711	8.863
819	9.905	8.996	9.484	9.288	9.16	9.488	9.604	10.248	9.819	10.394	9.014	9.153	8.984	9.047	9.268	9.046	9.037	8.391	9.068	8.82	9.587	9.235
820	6.219	6.382	6.289	6.125	6.27	6.269	6.044	6.051	6.091	6.026	6.029	6.16	6.151	6.061	5.978	6.265	6.033	6.125	6.143	6.004	6.363	6.087
821	12.205	11.641	11.438	11.518	11.785	11.803	11.832	11.292	12.114	11.701	11.3	11.445	11.101	11.216	11.377	11.45	11.1	10.975	11.265	10.936	11.419	11.13
822	9.513	9.548	8.563	10.295	8.483	9.687	9.855	10.829	8.819	10.106	8.808	9.44	9.437	9.734	9.112	9.256	9.316	8.455	8.832	8.295	8.577	9.015
823	9	8.617	8.287	8.297	8.575	9.175	8.483	8.939	8.797	8.988	8.258	8.758	9.133	9.086	8.676	8.537	8.258	8.285	8.377	7.771	8.018	8.405
824	11.568	11.961	11.944	11.836	11.471	12.492	11.936	12.428	11.453	12.519	12.387	12.498	12.409	12.378	12.384	12.223	12.148	11.822	12.248	11.998	12.143	12.263
825	7.548	10.256	6.586	6.834	9.325	6.424	7.248	7.162	7.665	6.873	9.289	9.494	7.421	7.458	8.111	9.528	8.778	9.643	9.255	8.766	9.82	8.569
826	11.955	12.171	12.235	12.224	11.843	12.495	12.272	12.393	12.227	12.268	12.109	12.567	12.449	12.582	12.634	12.393	11.958	12.277	12.267	12.032	12.309	12.103
827	6.822	5.862	5.211	5.894	5.19	8.839	5.579	9.385	5.06	5.284	5.909	5.858	8.522	7.697	6.543	5.949	5.61	6.4	6.006	5.495	5.196	5.715
828	6.473	6.616	7.63	6.485	6.539	6.794	6.202	6.312	6.434	6.454	6.966	7.705	7.992	7.676	7.377	7.213	7.265	7.486	7.092	6.846	7.011	7.214
829	11.349	10.972	11.215	10.689	10.97	11.417	11.33	11.511	11.028	11.475	10.019	9.819	10.413	10.67	10.379	10.114	10.226	10.074	10.319	10.268	10.17	10.074
830	10.594	9.985	10.036	10.153	10.115	10.459	10.586	10.651	9.998	10.569	9.448	9.584	9.756	9.886	9.814	9.611	9.652	9.393	9.541	9.989	9.585	9.716
831	10.63	10.321	10.717	10.311	10.579	10.551	10.601	10.923	10.188	10.982	9.678	9.705	10.142	10.223	10.309	9.665	9.431	9.553	9.809	9.778	9.622	9.756
832	10.094	10.811	11.056	10.84	10.83	11.375	11.383	11.142	10.867	10.979	10.304	10.64	10.579	10.883	10.766	10.608	10.325	10.248	10.609	10.501	10.545	10.714
833	8.848	8.288	8.435	8.091	8.18	8.594	8.557	8.861	8.41	9.4	7.472	7.928	7.27	7.747	7.816	7.541	7.747	7.517	7.811	8.388	7.843	7.675
834	8.621	8.36	7.887	8.691	8.678	8.131	9.069	8.691	8.899	9.062	6.743	6.84	6.159	7.475	7.005	6.273	6.79	6.893	7.306	6.745	6.765	6.645
835	6.481	6.397	6.494	6.624	6.686	6.559	6.693	7.17	6.763	6.304	6.231	6.205	6.428	6.422	6.259	6.168	6.158	6.17	6.189	6.057	6.079	6.076
836	8.804	7.617	7.585	7.365	7.147	7.714	8.283	8.133	8.446	9.21	6.607	6.739	6.648	7.357	7.121	6.922	6.737	7.058	6.934	6.826	6.941	6.323
837	9.216	8.523	9.235	8.519	8.702	8.851	9.015	9.037	8.988	8.917	7.012	7.506	7.363	8.014	7.721	7.048	7.275	7.108	7.571	7.896	7.427	7.134
838	7.461	7.586	7.507	7.552	7.68	7.594	7.53	7.602	7.485	7.674	7.573	7.51	7.579	7.311	7.495	7.485	7.495	7.531	7.41	7.452	7.588	7.482
839	8.873	7.277	7.793	7.343	7.188	7.667	7.732	7.698	7.013	7.437	7.188	7.333	7.124	7.846	7.431	7.513	6.994	7.17	7.267	7.561	7.109	6.795
840	8.826	8.396	9.448	9.051	8.449	8.495	9.653	9.252	8.319	9.388	8.3	8.348	8.695	9.289	8.727	8.413	8.292	8.28	7.866	9.561	7.933	8.862
841	8.287	8.124	8.008	8.245	8.194	7.935	8.293	8.976	8.969	7.892	7.551	7.483	7.247	7.671	7.823	7.072	7.438	7.594	7.788	7.365	7.426	7.176
842	7.549	7.76	7.922	7.981	7.953	7.776	7.872	7.422	8.039	7.154	8.395	8.357	9.229	8.453	8.547	8.424	8.22	8.181	8.286	8.06	8.142	8.597
843	7.107	7.142	7.101	7.255	7.294	6.88	7.064	7.088	7.465	6.951	7.317	7.116	7.029	7.035	7.127	7.044	7.175	7.213	7.074	7.099	7.317	7.038
844	5.757	5.919	5.556	5.525	5.917	5.556	5.175	5.255	5.364	5.128	6.143	5.677	5.607	5.506	5.481	5.489	6.003	5.731	5.667	5.553	5.536	5.685
845	6.601	6.864	6.417	6.635	6.841	6.12	6.401	6.369	6.665	6.225	7.234	6.387	6.588	6.623	6.832	6.423	6.7	6.676	6.618	6.572	6.393	6.89
846	5.602	5.753	5.845	5.754	5.839	5.644	5.431	5.518	5.562	5.505	6.845	6.796	7.428	7.039	6.838	6.405	6.299	6.743	6.313	6.369	6.428	7.328
847	11.225	11.415	9.893	10.827	10.774	10.393	10.141	9.851	11.518	10.465	11.313	11.168	11.384	10.802	11.172	12.291	11.383	11.266	11.344	11.926	11.933	11.989
857	10.716	10.423	11.739	10.741	11.13	12.612	11.358	11.37	10.713	11.903	8.403	8.391	8.805	9.1	8.494	7.94	7.369	8.206	8.007	6.284	7.227	8.864
858	11.45	10.259	10.96	10.23	11.059	11.828	10.829	10.911	10.58	10.628	8.264	6.43	7.649	8.528	8.752	7.458	7.557	7.074	8.072	7.389	7.422	7.593
859	7.415	7.508	7.435	7.537	7.534	7.592	7.17	7.215	7.175	7.005	7.487	7.67	7.682	7.403	7.496	7.24	7.714	7.849	7.342	7.358	7.531	7.388
860	5.505	5.539	5.563	5.512	5.659	5.401	5.325	5.403	5.383	5.364	5.713	5.625	5.455	5.36	5.477	5.375	5.693	5.588	5.617	5.569	5.509	5.48
861	6.409	6.667	6.723	6.994	6.639	7.06	7.035	6.862	6.444	6.685	6.344	6.612	6.338	6.196	6.298	6.242	6.333	6.583	6.411	6.38	6.447	6.216
862	4.981	5.202	5.234	5.001	5.105	5.212	5.036	5.469	4.896	4.825	5.119	5.543	5.406	5.694	5.127	4.961	5.186	5.262	5.244	5.093	5.059	5.154
863	5.134	5.095	5.066	5.276	5.098	5.147	5.038	5.084	5.078	4.743	4.994	5.152	5.066	5.138	4.819	4.878	5.072	5.016	5.022	4.928	4.915	5.166
864	7.049	7.219	6.76	8.127	8.319	6.682	8.463	7.202	8.4	7.371	6.213	6.08	6.015	6.346	6.248	6.039	6.26	6.35	6.548	6.195	6.337	6.301
865	8.657	9.162	9.74	9.111	9.355	9.791	9.673	9.65	9.437	9.681	8.637	8.727	8.824	9.008	9.308	9.146	8.452	8.021	8.911	8.537	8.527	8.319
866	9.22	6.269	8.614	8.262	6.282	5.995	6.276	6.263	7.082	5.949	7.369	7.03	7.249	5.968	6.789	8.666	7.603	7.783	7.54	7.608	8.062	8.049
867	5.418	5.607	5.487	5.586	5.782	5.647	5.478	5.509	5.355	5.383	5.703	5.585	5.436	5.461	5.564	5.467	5.733	5.282	5.524	5.505	5.335	5.421
868	7.783	8.447	8.51	8.259	8.698	7.818	9.052	9.41	8.924	8.572	7.814	7.938	7.219	7.955	7.613	8.319	7.49	7.21	7.877	7.394	7.997	7.742
869	4.974	4.972	4.781	5.108	4.926	4.832	4.965	4.987	4.782	4.843	5.057	4.778	4.852	4.867	4.952	4.884	5.309	5.046	4.957	4.894	4.913	4.961
871	9.934	10.224	11.44	10.755	9.195	11.507	11.508	11.187	10.31	10.357	9.048	11.086	9.826	10.667	9.955	10.369	9.347	9.473	9.221	9.393	9.043	9.133
873	9.601	9.289	8.624	8.202	8.837	9.443	8.86	9.656	9.203	8.773	9.64	9.724	9.91	9.211	9.883	9.359	9.484	9.787	9.636	10.163	9.506	10.292
874	7.802	6.287	6.581	6.68	6.188	7.234	6.741	6.926	6.701	6.811	6.149	5.99	5.982	6.339	6.005	6.009	6.295	6.014	5.896	5.747	6.005	6.038
875	6.097	6.079	5.543	5.843	6.701	6.322	5.45	6.385	6.006	7.293	6.108	6.443	5.833	6.387	6.016	5.793	5.817	6.153	6.088	5.618	6.032	5.893
881	6.477	6.4	6.463	6.494	6.538	6.568	6.153	6.062	6.255	6.313	6.402	6.859	6.382	6.09	6.38	6.27	6.366	6.162	6.376	6.45	6.495	6.145
883	7.604	7.466	7.658	7.92	7.423	7.35	7.563	7.586	7.539	8.119	8.25	8.277	7.981	7.798	7.83	8.257	8.131	8.094	8.093	7.953	7.953	8.358
885	5.408	5.27	5.183	5.149	5.171	5.182	4.951	4.94	5.098	4.919	5.079	5.579	5.187	5.114	5.139	5.251	5.313	5.299	5.014	5.134	5.119	5.034
886	6.636	6.599	6.549	6.589	6.856	6.506	6.362	6.318	6.505	6.473	6.692	6.597	6.62	6.21	6.417	6.5	6.811	6.743	6.631	6.651	6.746	6.586
887	6.168	6.392	6.195	6.056	6.44	6.227	5.812	5.666	5.896	5.728	6.416	6.216	6.275	6.28	6.185	6.035	6.635	6.568	6.431	6.397	6.324	6.28
889	8.543	7.811	7.261	7.386	8.293	7.577	8.054	8.524	7.834	8.459	7.849	7.698	7.789	8.05	7.739	7.854	7.948	7.906	7.797	7.986	7.519	8.043
890	5.579	6.066	6.159	5.638	5.868	6.445	6.784	6.732	6.208	6.967	5.282	5.065	5.301	5.33	5.449	5.002	5.126	5.386	5.329	4.921	5.143	5.359
891	5.858	5.379	6.423	5.959	5.27	6.934	7.439	8.321	6.925	8.667	5.101	5.088	5.734	5.235	5.459	5.225	5.065	4.897	4.927	4.921	4.84	4.844
894	6.367	7.513	7.008	7.268	7.581	6.765	7.422	7.005	8.785	8.28	6.411	6.651	7.243	6.886	6.8	6.147	6.467	6.551	6.382	6.205	6.292	6.253
896	8.418	8.716	8.098	8.421	9.244	8.451	8.707	8.99	8.866	9.172	8.355	8.42	8.379	8.182	8.381	8.581	8.193	8.258	8.57	8.146	8.421	8.37
898	7.23	6.886	6.851	6.902	7.083	7.148	7.181	7.516	7.131	6.95	6.742	7.012	6.835	6.644	6.64	6.755	6.855	7.002	6.822	6.889	6.835	6.735
899	6.022	6.082	6.214	5.977	6.046	6.288	6.042	6.081	6.167	6.276	5.987	6.126	6.094	5.723	5.967	5.951	5.924	5.943	5.827	5.789	6.094	5.911
900	11.081	11.017	11.023	10.979	11.398	11.199	11.311	11.082	12.756	11.211	11.165	10.853	10.653	10.977	11.233	11.411	11.066	11.22	11.564	11.271	11.672	11.494
901	9.575	10.369	9.567	9.669	9.867	9.638	9.496	8.349	9.921	9.031	9.128	8.884	9.553	9.59	9.104	9.916	9.35	8.982	9.491	8.478	9.598	9.891
902	9.175	8.617	9.259	8.951	8.739	10.156	9.566	9.36	9.581	9.549	9.261	8.263	9.267	8.792	9.032	8.678	8.787	9.059	8.986	9.722	9.432	9.118
904	7.598	7.792	7.403	7.206	7.635	7.387	7.087	7.647	7.33	7.355	7.44	7.67	7.526	7.336	7.301	7.109	7.398	7.467	7.583	7.574	7.418	7.505
905	7.389	7.305	7.441	7.45	7.454	7.365	7.776	7.49	7.48	7.497	7.296	7.296	7.471	7.567	7.615	7.533	7.336	7.049	7.426	7.346	7.305	7.358
908	10.321	9.324	9.928	9.289	9.466	9.787	9.767	10.397	9.893	10.245	9.21	9.432	9.241	9.475	9.422	9.404	8.953	9.146	9.326	9.707	9.511	9.239
909	5.533	6.105	5.539	5.742	6.12	5.599	5.692	6.276	5.48	5.507	5.862	5.503	5.61	5.792	5.984	5.555	6.208	5.761	5.641	5.669	5.666	5.732
910	7.616	7.723	7.586	7.775	8.144	7.584	7.408	7.644	7.237	7.366	8.014	7.631	7.683	7.667	7.719	7.685	8.352	8.065	7.932	7.854	7.723	7.803
911	7.612	7.529	7.306	7.338	7.36	7.786	7.406	7.945	7.471	7.019	7.429	7.513	7.293	7.837	7.469	7.375	7.636	7.775	7.941	7.352	7.43	7.581
912	6.236	6.293	5.757	6.685	6.88	6.588	6.089	5.887	6.062	5.891	5.317	5.324	5.16	5.487	5.374	5.224	5.36	5.808	5.453	5.435	5.267	5.272
913	6.146	6.365	6.158	6.148	6.301	6.19	5.741	6.103	6.089	5.617	6.421	6.259	6.076	5.798	6.036	6.122	6.065	6.387	6.426	6.082	6.512	6.162
914	8.736	9.297	7.484	9.041	10.173	8.33	9.08	9.112	9.842	9.324	7.539	6.976	6.872	7.783	7.535	6.985	7.781	7.75	8.358	7.239	7.553	7.317
915	8.076	8.797	7.224	8.551	9.858	8.257	8.816	8.42	9.583	8.802	6.738	6.691	6.696	7.025	6.723	6.347	7.085	7.318	7.686	6.56	7.5	6.682
916	8.373	8.819	8.076	8.593	9.363	8.219	8.586	8.447	9.158	8.395	8.612	8.126	7.786	8.055	8.193	7.626	8.585	8.644	8.456	7.574	8.126	8.126
917	5.505	5.663	5.405	5.608	6.113	5.432	5.856	5.668	5.865	5.479	5.973	5.486	5.299	5.433	5.547	5.287	5.533	5.708	5.471	5.318	5.682	5.376
919	6.965	7.13	6.518	6.877	7.503	6.726	6.946	6.753	7.683	7.506	5.914	6.202	5.939	6.387	5.896	5.787	6.122	6.026	6.356	5.999	6.289	5.958
920	8.782	9.465	8.583	8.794	9.35	9.388	9.374	9.825	9.025	9.757	8.041	7.887	7.834	8.293	7.772	7.76	7.981	8.106	8.216	7.309	7.951	7.706
921	7.697	7.86	7.491	7.872	7.896	7.778	7.682	7.677	8.038	7.859	7.877	7.808	7.627	7.439	7.619	7.553	7.707	7.731	7.738	7.479	7.663	7.491
922	7.127	7.535	7.203	7.281	7.658	7.035	6.673	6.881	7.147	6.899	7.599	7.433	7.19	7.168	7.387	7.308	7.563	7.742	7.31	7.426	7.457	7.454
923	6.911	7.005	6.799	7.017	7.245	6.865	6.738	6.653	7.207	6.674	7.066	6.901	6.815	6.809	6.839	6.736	7.023	6.966	6.972	6.728	6.81	6.783
924	6.322	6.262	11.287	6.003	6.31	6.279	6.057	6.08	6.666	6.494	5.727	6.12	5.948	6.066	5.73	5.732	5.836	6.146	5.958	5.922	5.912	5.729
925	8.366	8.663	7.512	8.157	10.56	8.082	8.697	8.156	9.77	8.968	7.85	7.256	7.212	7.526	7.278	7.399	7.876	7.899	8.264	7.712	7.803	7.365
926	5.308	5.324	5.027	5.187	5.766	5.29	5.146	5.137	5.367	5.185	5.019	5.169	5.107	5.011	4.948	5.082	5.113	5.051	5.17	5.049	5.186	5.085
928	11.167	11.302	11.927	11.425	10.697	11.471	11.214	11.055	10.382	11.389	11.748	12.013	12.628	12.457	12.172	12.124	11.655	11.45	11.511	11.671	11.937	11.938
929	10.44	10.168	10.475	10.791	10.867	11.542	11.338	11.403	9.299	11.452	8.824	8.986	7.972	9.255	9.029	7.597	8.88	9.22	9.086	9.706	8.992	8.456
930	7.008	7.093	6.296	6.429	7.159	6.807	6.436	6.789	7.743	6.695	7.314	7.134	6.929	6.687	6.883	6.977	7.21	6.904	7.025	6.699	7.172	6.716
931	5.632	6.158	5.72	6.292	6.337	6.248	6.486	5.831	7.485	5.819	5.885	5.8	5.547	6.472	6.009	5.69	5.794	5.77	6.331	5.714	6.093	5.874
932	4.963	4.836	4.828	4.746	4.934	4.774	4.739	4.759	4.818	4.802	4.891	4.805	4.863	4.805	4.762	4.789	4.887	4.897	4.837	4.847	4.825	4.788
933	6.511	7.013	6.629	6.825	6.834	6.743	6.344	6.349	6.705	6.224	6.708	6.879	6.637	6.652	6.508	6.625	6.728	6.649	6.577	6.476	6.74	6.514
939	6.428	7.265	6.229	6.801	8.361	7.3	8.228	7.725	10.098	7.681	6.127	5.981	6.219	6.156	6.011	6.308	6.506	6.531	6.705	6.04	6.062	5.942
940	4.919	5.196	5.175	5.201	5.144	5.067	5.462	5.393	5.498	5.412	5.17	5.29	5.137	5.075	5.157	5.078	5.09	5.089	5.123	5.018	5.2	4.947
941	6.37	6.51	6.203	6.584	6.724	6.558	6.993	6.454	6.284	6.677	6.342	6.178	6.185	6.187	6.149	6.158	6.261	6.678	6.209	6.21	6.301	6.268
942	6.844	7.149	6.36	6.882	7.677	7.237	8.033	7.945	7.096	7.945	5.897	5.79	5.814	5.846	5.941	5.81	6.158	6.106	6.09	5.593	5.866	5.931
943	5.563	5.58	5.73	5.665	5.593	5.758	5.445	5.507	5.514	5.505	5.284	5.58	5.777	5.467	5.577	5.495	5.615	5.559	5.557	5.478	5.597	5.483
945	7.709	7.985	7.41	7.313	8.058	7.507	7.438	7.88	7.476	7.836	7.662	7.328	7.033	7.248	7.283	7.351	7.666	7.674	7.636	7.357	7.803	7.396
946	7.091	7.066	7.018	6.998	7.168	6.933	6.882	6.948	6.952	6.736	7.352	6.909	7.013	6.954	7.093	6.965	7.254	7.2	7.017	7.186	7.065	7.141
947	8.002	8.719	9.079	9.118	8.101	7.935	8.987	8.797	8.207	8.221	8.887	8.795	9.017	9.116	8.891	8.598	8.705	8.488	8.745	7.729	8.179	8.832
948	6.997	8.777	8.492	8.243	6.396	8.183	8.757	9.729	7.003	6.871	5.835	5.375	5.467	5.598	5	5.213	5.186	5.681	5.226	5.406	4.973	5.299
949	10.699	9.269	10.24	10.206	8.925	9.77	9.934	9.874	8.771	10.399	7.18	7.321	7.077	7.305	7.114	7.227	7.337	7.244	7.215	7.183	7.165	7.523
950	9.782	10.381	10.236	10.061	10.148	10.512	10.113	9.629	9.373	9.731	9.404	9.41	9.912	9.915	9.854	9.953	9.542	9.055	9.54	9.283	9.303	9.438
951	7.715	8.318	6.803	7.709	8.574	8.355	7.847	8.268	8.598	8.16	5.843	6.028	6.002	6.833	6.05	6.038	6.241	6.021	6.8	5.684	6.608	5.68
952	7.288	7.81	7.243	7.335	8.079	8.814	8.969	8.003	10.526	8.997	6.826	7.297	7.045	7.188	6.917	7.073	7.044	7.194	7.209	6.942	6.985	6.964
953	7.275	8.483	7.99	8.171	8.02	8.008	9.408	8.93	8.443	7.495	5.971	5.777	6.292	6.769	6.288	5.89	5.739	5.537	5.905	5.557	5.718	5.911
954	6.62	6.963	6.669	6.633	6.771	7.064	6.116	6.277	6.546	6.256	6.795	6.913	6.711	6.332	6.864	6.713	6.843	7.176	6.927	6.911	6.922	6.798
955	9.725	8.706	8.835	8.822	8.473	10.017	8.718	9.602	8.992	10.202	8.968	9.305	8.824	9.035	9.174	8.953	8.95	8.651	8.917	8.657	8.838	8.491
956	5.957	6.088	6.289	5.879	6.068	6.641	5.884	5.923	5.751	5.917	6.604	6.373	6.649	6.426	6.176	6.23	6.445	6.659	6.263	6.389	6.151	6.364
957	6.606	7.878	6.722	7.111	6.721	6.63	6.341	6.125	7.945	6.125	8.288	8.156	7.356	6.779	7.053	8.534	8.354	8.528	8.146	9.405	8.796	8.766
958	8.639	8.319	8.241	8.926	9.088	8.47	8.899	8.604	9.315	9.402	7.848	7.771	7.793	7.995	8.005	7.807	7.785	8.175	7.904	7.935	7.908	7.992
959	7.569	7.707	7.435	7.646	7.796	7.532	7.126	7.331	7.854	7.353	7.716	7.687	7.599	7.401	7.633	7.332	7.629	7.869	7.724	7.486	7.668	7.723
960	8.739	9.104	9.504	9.399	8.157	12.395	9.621	10.952	8.889	10.849	7.711	7.487	7.451	7.947	7.88	7.186	7.981	7.664	7.936	7.406	7.631	7.236
961	9.663	8.548	8.527	8.46	8.688	8.593	8.926	9.05	8.581	8.447	8.29	8.112	8.115	8.607	8.483	7.975	8.193	7.664	8.064	7.798	8.027	8.475
962	9.067	9.217	7.931	8.961	9.564	8.497	8.952	9.005	10.047	9.022	7.035	7.472	6.988	7.886	7.304	6.31	7.161	7.255	8.415	6.674	8.058	6.492
963	10.774	11.623	9.98	10.678	11.341	11.195	11.466	11.785	11.312	11.644	9.101	8.955	8.884	9.619	9.054	8.552	9.083	9.083	9.748	8.44	9.52	8.643
965	9.694	8.52	8.808	8.833	8.584	10.711	9.455	9.314	9.006	9.6	8.432	8.055	7.658	8.519	8.892	8.248	8.093	8.118	8.571	8.834	8.798	8.572
966	11.142	11.442	11.185	10.941	10.537	11.484	11.402	10.7	10.825	11.574	11.361	11.894	11.264	11.505	12.025	11.539	11.116	11.191	11.373	11.202	11.313	11.248
967	13.349	13.059	13.092	12.895	12.929	12.81	13.066	13.1	13.166	13.045	12.512	12.952	12.531	12.725	12.962	12.398	12.52	12.395	12.618	12.109	12.417	12.105
969	6.134	6.294	5.172	6.415	8.486	6.639	8.384	6.617	7.389	7.248	5.669	5.195	5.578	5.889	4.824	5.196	5.201	5.992	6.024	6.371	5.958	5.654
970	9.059	9.36	8.522	9.375	9.896	8.062	10.332	9.63	10.523	10.341	7.368	7.544	7.558	7.106	7.361	7.606	7.56	7.756	7.605	7.371	7.278	7.288
971	6.181	6.799	6.243	6.496	7.236	6.538	6.792	7.719	7.334	8.272	6.049	6.063	6.147	5.889	6.117	6.154	6.007	6.086	6.184	6.15	6.23	6.187
972	14.185	13.994	13.092	13.798	14.145	13.509	13.877	13.915	13.994	13.832	13.201	12.928	12.729	13.521	13.564	13.102	13.072	13.279	13.512	12.643	13.513	12.962
973	6.754	7.296	6.643	7.084	6.953	7.475	7.382	6.553	9.576	6.763	6.961	6.948	6.837	6.647	6.793	6.718	6.708	6.952	6.991	6.605	7.284	6.728
974	6.903	7.013	6.764	6.832	6.821	6.906	6.484	6.304	6.87	6.322	6.652	7.08	6.716	6.637	6.629	6.644	6.935	7.299	6.96	6.716	6.891	6.908
975	12.341	12.74	12.508	12.856	12.559	12.652	12.663	12.573	12.567	12.318	12.516	12.593	12.779	12.973	12.735	12.691	12.424	12.362	12.52	12.158	12.517	12.437
976	8.997	8.456	8.5	8.088	8.69	8.17	8.694	9.185	9.165	9.917	7.352	7.959	7.3	8.062	7.689	6.947	7.159	6.995	7.447	7.139	6.512	6.56
977	10.323	9.724	10.077	10.182	9.621	10.912	9.962	10.521	10.52	11.01	9.453	10.095	9.449	10.208	10.086	9.448	9.09	9.492	9.578	9.299	9.31	9.23
978	6.329	6.502	6.378	7.413	6.649	6.102	6.201	8.69	6.327	5.97	6.626	6.833	6.264	6.854	6.557	6.745	7.53	6.575	7.069	6.696	6.953	6.74
983	6.319	6.91	7.172	7.071	6.551	7.59	8.407	8.035	7.36	8.574	6.278	6.014	6.919	6.444	6.429	6.124	6.184	6.099	6.161	6.162	6.258	6.037
984	7.476	7.694	7.569	7.607	7.697	7.624	7.831	7.89	7.968	7.806	7.587	8.102	7.894	7.988	7.787	7.848	7.367	7.799	7.791	7.805	7.762	7.834
987	9.891	9.656	9.228	9.265	9.958	8.49	9.183	9.058	9.303	9.411	9.884	9.865	10.48	9.7	10.07	9.941	9.791	9.654	9.856	9.924	9.793	9.936
988	8.986	8.877	10.595	8.603	8.961	8.737	9.158	8.613	9.013	9.345	8.818	8.621	8.647	8.593	8.754	8.775	8.651	8.2	8.502	8.496	8.481	8.635
989	10.445	10.484	10.819	10.893	10.308	11.3	11.285	11.118	10.54	11.24	10.204	10.252	10.866	10.784	10.401	10.406	9.977	9.717	10.489	9.843	9.981	9.789
990	5.136	5.056	5.518	5.262	5.037	5.504	5.839	5.672	5.7	5.499	4.87	4.953	5.098	4.995	5.038	4.878	4.908	4.934	4.91	4.908	4.947	4.855
991	6.435	6.516	7.235	6.238	6.025	7.214	7.944	8.381	7.156	8.829	5.724	5.876	6.403	5.949	5.966	6.07	5.922	6.503	6.152	6.015	5.906	5.725
993	5.501	5.551	5.535	5.557	5.661	5.62	5.4	5.543	5.505	5.371	5.66	5.661	5.727	5.411	5.548	5.495	5.626	5.66	5.595	5.579	5.665	5.553
994	9.087	8.45	8.396	8.403	8.597	8.963	8.992	9.579	9.355	10.029	8.378	9.267	8.593	8.926	8.862	8.522	8.161	7.79	8.705	8.587	8.524	7.69
995	5.312	5.323	5.461	5.439	5.281	5.402	5.478	5.509	5.539	5.636	5.279	5.313	5.328	5.107	5.329	5.133	5.325	5.282	5.205	5.324	5.259	5.139
996	7.688	7.642	8.318	7.876	7.814	8.45	8.372	8.175	8.031	8.097	7.763	7.525	7.479	7.684	7.882	7.286	7.52	7.234	7.651	7.482	7.39	7.416
997	8.936	8.884	9.089	8.687	8.504	8.751	8.635	8.976	8.73	9.532	8.3	8.893	8.56	8.701	8.647	8.985	8.467	8.453	8.695	8.553	8.622	8.97
998	7.663	7.906	7.739	7.733	7.774	7.917	7.963	7.915	7.761	7.672	7.798	7.736	7.936	7.827	7.933	7.722	7.762	7.79	7.871	7.827	7.947	7.72
999	9.678	8.591	7.187	8.376	8.533	9.4	7.999	7.665	8.482	6.429	9.414	9.338	10.535	10.046	9.632	9.793	9.707	8.976	8.87	9.051	8.867	9.163
1000	7.968	8.753	9.762	9.721	9.823	11.534	9.652	8.952	10.015	9.907	7.888	8.199	7.662	7.795	8.356	8.398	8.785	7.997	8.612	8.399	8.901	8.462
1001	8.563	6.783	6.94	6.876	6.973	7.217	6.59	7.074	5.944	6.885	7.505	8.122	7.335	8.96	8.508	7.335	8.006	7.519	8.039	8.459	7.731	7.977
1002	7.209	6.606	6.864	7.317	6.071	7.448	6.087	5.85	6.418	6.473	6.022	6.288	6.33	5.941	6.131	6.039	6.146	6.124	5.98	6	6.139	5.997
1003	8.404	9.958	10.821	10.345	9.053	8.144	10.544	10.034	9.078	8.513	8.932	9.016	9.402	10.249	9.668	9.386	8.992	9.098	9.231	8.65	8.806	9.272
1004	8.159	7.306	7.299	8.981	8.891	7.432	8.625	8.627	9.819	6.744	6.754	6.379	5.959	7.883	8.268	6.725	7.145	6.803	7.705	7.35	7.426	6.439
1005	5.668	5.811	5.593	5.558	5.647	5.515	5.499	5.39	5.526	5.519	5.611	5.805	5.652	5.482	5.442	5.615	5.671	5.658	5.379	5.627	5.535	5.586
1006	5.416	5.513	5.381	5.421	5.638	5.391	5.326	5.415	5.383	5.304	5.42	5.621	5.487	5.419	5.402	5.396	5.587	5.834	5.499	5.302	5.421	5.426
1007	5.011	4.826	4.846	4.922	4.938	4.791	4.618	4.722	4.793	4.631	5.56	5.189	4.985	4.825	5.118	5.278	5.328	5.507	5.36	5.503	5.469	5.358
1008	5.252	5.302	5.462	5.358	5.366	5.279	5.143	5.191	5.102	5.243	5.36	5.449	5.337	5.305	5.267	5.268	5.554	5.468	5.544	5.189	5.406	5.388
1009	8.61	8.58	9.62	9.396	8.298	11.742	10.951	9.729	8.607	9.227	8.062	8.961	8.888	10.246	8.955	8.022	8.419	7.906	8.542	7.214	6.951	7.532
1010	4.612	4.678	4.491	4.705	4.656	4.623	4.493	4.355	4.503	4.477	4.586	4.638	4.937	4.474	4.615	4.456	4.598	4.621	4.728	4.633	4.521	4.635
1012	6.825	9.306	8.946	9.154	7.154	6.834	9.823	9.445	7.59	8.92	6.488	6.361	7.677	7.431	6.625	6.888	6.15	6.164	6.734	5.787	6.364	7.885
1013	6.852	7.239	7.152	7.122	7.21	7.234	6.638	6.604	6.893	6.737	7.209	7.327	7.208	6.838	6.953	7.115	7.031	7.456	7.149	7.033	7.268	6.976
1014	9.777	10.419	9.258	10.544	11.698	6.959	8.321	8.821	10.471	8.313	12.313	12.65	13.043	12.573	12.484	12.817	12.165	12.103	12.163	11.961	11.771	12.364
1015	5.645	5.638	5.678	5.921	5.78	6.176	5.752	5.576	5.446	6.738	5.847	5.546	5.581	5.585	5.785	5.586	5.829	5.636	5.637	5.612	5.395	5.722
1016	6.011	5.857	8.897	6.041	6.01	5.921	5.558	5.738	5.713	5.687	6.425	6.083	5.962	5.954	6.094	5.901	6.259	6.661	6.232	6.142	6.098	6.278
1017	8.015	8.374	9.117	8.486	8.174	7.949	9.119	8.5	8.44	9.361	7.869	8.055	8.095	8.284	8.004	7.957	7.801	8.032	7.932	8.026	7.818	8.056
1018	6.884	6.971	7.166	7.029	7.273	6.812	7.269	7.284	7.55	7.496	7.33	7.382	7.042	7.268	7.03	7.332	7.299	7.004	6.983	7.038	7.304	7.04
1019	9.969	9.703	10.409	10.189	9.468	10.034	10.26	10.433	10.366	10.621	9.897	10.137	9.894	9.909	9.911	9.891	9.842	9.832	9.845	9.921	9.877	9.706
1020	9.727	7.684	8.399	8.486	8.421	8.992	8.681	9.774	8.329	8.852	7.937	8.032	7.678	7.46	7.808	8.052	7.887	7.899	8.12	7.906	8.242	8.118
1021	7.111	6.895	7.051	6.546	7.392	8.444	7.033	7.933	7.203	8.103	6.907	7.121	7.459	7.46	7.073	7.031	6.93	6.822	6.927	6.917	6.911	6.982
1022	9.167	8.326	8.644	8.56	8.562	8.87	8.961	9.228	9.458	9.715	7.916	7.384	7.538	7.71	8.084	8.224	7.504	7.451	8.054	8.177	8.108	7.914
1024	6.449	6.879	6.656	6.638	6.494	7.052	6.596	6.395	6.748	6.261	6.752	6.717	6.816	6.851	6.92	7.691	6.956	6.905	6.764	6.955	7.072	6.861
1025	7.785	8.192	8.678	7.762	7.763	8.898	8.512	8.707	8.526	8.8	7.834	8.457	8.383	8.541	8.023	8.679	7.985	8.07	8.002	7.522	8.404	7.358
1026	9.851	10.362	11.22	9.188	10.185	10.156	10.475	10.134	9.696	11.203	9.995	9.29	9.881	8.955	10.202	10.02	8.881	10.083	9.173	10.242	9.912	8.931
1027	9.466	10.457	10.536	10.122	10.463	9.841	10.328	9.984	10.831	10.678	9.143	9.462	9.145	9.706	8.883	9.959	9.36	9.247	9.773	9.15	9.758	9.714
1028	7.459	7.92	9.672	7.911	7.191	7.244	7.315	7.07	7.348	7.051	8.802	9.722	8.608	8.748	8.547	9.33	8.849	9.424	9.507	9.832	9.302	10.216
1029	6.938	7.113	7.242	6.837	6.68	7.071	6.761	6.344	6.745	6.943	6.661	6.756	6.62	6.481	6.593	6.63	6.678	6.803	6.642	6.635	6.773	6.675
1030	5.527	5.536	5.805	5.722	5.348	6.372	6.213	5.585	5.419	5.481	5.338	5.362	5.168	5.053	5.438	5.089	5.283	5.334	5.287	5.259	5.298	5.1
1031	8.317	7.857	7.858	8.385	8.615	7.61	8.948	7.848	8.401	9.122	7.401	7.371	7.2	7.065	7.287	6.846	7.581	7.458	7.45	7.725	7.65	7.429
1032	6.463	6.649	6.664	6.527	6.749	6.647	6.692	6.458	6.456	6.603	6.694	6.69	6.619	6.222	6.522	6.67	6.27	6.816	6.638	6.671	7.01	6.494
1033	6.718	6.748	7.787	7.13	6.35	7.851	7.953	8.084	7.151	8.213	6.246	6.069	6.323	5.981	6.235	6.138	6.129	6.268	6.083	6.148	6.178	6.104
1036	5.602	5.809	6.283	5.908	6.001	6.106	6.032	5.901	5.564	5.467	6.336	6.742	6.868	6.62	6.221	6.492	6.651	6.346	6.377	5.671	5.887	6.45
1039	8.482	8.427	7.87	8.75	9.272	9.317	9.067	9.52	8.893	9.031	8.999	8.48	8.748	8.782	8.87	8.688	8.836	9.048	8.86	8.558	8.881	8.794
1040	8.117	6.942	6.124	6.769	7.169	5.64	6.171	6.202	6.15	5.842	8.081	7.691	8.353	7.917	8.233	8.036	7.82	8.106	7.784	7.93	7.966	8.108
1041	6.185	6.284	6.015	6.166	6.382	6.075	6.15	6.118	6.231	6.076	6.304	6.134	6.039	5.952	6.17	6.042	6.16	6.284	6.332	6.213	6.427	6.038
1043	8.263	9.445	7.677	8.488	8.219	8.139	9.079	9.473	9.358	8.719	6.534	6.226	5.705	7.319	6.499	5.816	6.65	6.44	7.918	5.781	7.304	5.998
1044	7.171	7.283	7.275	7.314	7.252	7.343	7.155	7.145	7.886	7.192	7.249	7.286	7.287	7.032	7.136	7.132	7.178	7.292	7.253	7.083	7.342	6.965
1045	7.054	7.34	7.053	7.459	7.715	7.258	6.08	6.409	6.977	6.558	7.603	7.342	7.04	6.962	7.226	6.971	7.283	7.717	7.29	7.238	7.247	7.116
1046	5.575	5.579	5.687	5.578	5.641	5.449	5.558	5.401	5.603	5.459	5.602	5.818	5.705	5.353	5.489	5.575	5.556	5.458	5.584	5.558	5.675	5.496
1047	6.09	4.539	8.278	4.839	4.637	4.523	4.687	4.375	4.799	4.731	4.613	4.518	4.426	4.366	4.372	4.384	4.5	4.467	4.4	4.47	4.402	4.365
1050	9.197	9.291	8.113	8.766	8.893	8.621	8.153	9.504	9.05	8.189	7.577	8.317	7.629	7.978	7.997	8.594	7.803	7.901	8.169	7.731	7.92	8.124
1051	11.841	12.268	11.851	11.853	11.504	11.987	13.075	12.463	11.254	12.996	10.813	10.791	10.939	10.849	11.574	11.218	10.833	10.994	10.807	11.047	11.128	10.407
1052	12.099	12.215	12.672	12.359	12.51	11.868	12.623	12.352	12.118	13.102	12.243	12.04	12.337	12.182	12.582	12.744	11.969	12.352	12.077	12.705	12.501	11.862
1053	6.561	6.599	6.505	6.36	6.41	6.663	5.863	6.05	6.447	6.266	6.438	6.662	6.506	5.987	6.357	6.229	6.409	6.604	6.463	6.326	6.579	6.298
1054	7.906	7.45	7.652	7.225	7.384	7.158	7.719	8.055	6.926	8.622	7.198	6.843	6.804	6.795	7.156	7.408	7.142	6.927	7.416	7.595	7.34	7.134
1056	4.973	4.934	5.292	4.974	4.928	5.068	5.036	5.128	4.884	5.237	7.527	6.917	6.574	5.563	5.769	6.617	6.098	6.862	6.616	6.467	8.035	7.37
1057	6.133	6.132	6.114	5.799	6.309	5.704	5.263	5.467	5.459	5.516	6.659	6.642	5.852	6.128	5.825	5.947	6.634	6.651	6.541	6.337	6.442	6.371
1058	6.078	5.879	6.038	5.849	5.746	6.141	6.479	6.486	6.993	6.575	5.663	5.614	6.038	5.409	5.615	5.35	5.741	5.542	5.55	5.514	5.495	5.579
1059	7.98	7.962	8.692	8.255	7.883	8.042	8.163	8.361	8.247	7.812	7.834	7.985	8.034	8.438	8.095	8.25	7.72	7.759	7.645	7.802	7.868	8.018
1062	5.366	5.271	5.178	5.228	5.317	5.688	5.639	5.868	5.373	5.905	5.408	5.026	5.297	5.222	5.17	5.08	5.176	5.161	5.073	5.15	5.04	5.013
1063	6.175	6.189	6.119	6.043	6.082	6.74	6.747	7.637	6.186	7.35	5.926	5.907	6.711	5.935	5.93	5.762	5.901	5.86	5.727	5.878	5.847	5.76
1068	7.466	7.569	7.482	7.622	7.622	7.499	6.985	6.988	7.078	7.217	7.4	7.321	7.404	7.432	7.383	7.075	7.724	7.48	7.289	7.331	7.233	7.328
1069	10.393	9.728	9.993	10.564	10.144	10.4	10.466	10.146	10.692	10.303	10.147	9.851	10.283	10.537	10.569	10.232	10.245	10.189	10.568	10.41	10.393	10.301
1070	9.43	8.385	8.889	8.642	8.563	8.804	9.072	9.174	9.012	9.31	8.216	8.766	8.963	8.798	8.484	8.569	8.12	8.483	8.24	7.836	8.227	8.496
1071	7.068	7.431	7.403	7.605	6.94	6.575	7.226	6.715	6.886	6.196	7.731	7.068	6.776	7.132	6.913	7.148	7.468	7.143	7.495	6.978	7.998	6.958
1072	12.19	12.16	12.571	12.161	11.75	12.684	12.778	12.619	12.307	12.362	11.73	12.523	12.091	12.244	12.391	11.99	11.6	12	12.023	11.804	12.058	11.64
1073	8.504	8.547	9.497	8.416	7.429	8.82	9.201	8.486	8.874	8.872	8.785	8.37	8.417	8.345	8.458	8.708	8.47	8.249	8.516	8.791	8.821	8.908
1075	9.817	10.291	9.614	9.907	10.231	10.467	10.189	11.056	10.241	10.296	9.755	9.784	8.799	10.178	10.34	10.117	9.713	9.915	10.022	9.981	10.114	10.3
1080	5.053	5.015	4.886	4.977	5.172	4.938	4.87	4.893	4.914	4.829	5.222	5.087	4.956	5.016	5.216	4.947	5.144	5.049	5.279	5.145	5.198	4.984
1081	5.841	5.806	5.573	5.78	5.654	5.445	5.158	5.371	5.12	5.444	6.269	6.424	6.436	5.698	5.829	5.744	6.556	6.858	5.897	6.299	5.991	5.862
1084	7.24	7.111	6.998	7.142	7.191	7.296	7.21	6.93	7.068	6.998	7.299	7.433	7.135	6.946	7.124	7.111	7.206	7.389	7.106	7.167	7.155	6.982
1087	4.652	4.688	4.665	4.638	4.658	4.64	4.538	4.591	4.658	4.606	4.637	4.643	4.616	4.542	4.621	4.556	4.66	4.656	4.6	4.659	4.68	4.65
1088	4.516	4.442	4.415	4.52	4.476	4.564	4.511	4.371	4.405	4.506	4.533	4.471	4.419	4.368	4.673	4.475	4.502	4.65	4.487	4.413	4.515	4.47
1089	7.574	7.603	7.608	8.017	7.912	7.741	7.542	7.856	7.708	7.622	7.467	7.536	7.458	7.341	7.431	7.457	7.428	7.382	7.543	7.382	7.617	7.452
1101	6.352	6.124	6.124	6.144	6.327	6.065	5.932	6.041	6.095	5.937	6.231	6.336	6.166	6.032	6.082	6.061	6.206	6.209	5.991	5.997	6.143	6.073
1102	8.321	9.442	9.89	9.546	10.222	8.711	9.913	9.479	10.416	8.887	8.842	8.715	9.37	8.977	8.889	8.719	9.029	8.805	9.133	8.477	8.625	9.084
1103	5.906	5.898	5.764	6.008	6.19	5.801	5.741	5.646	5.648	6.257	5.944	5.837	5.666	5.641	5.773	5.428	5.819	5.649	5.683	5.595	5.65	5.724
1104	8.084	7.929	8.115	8.016	8.113	8.469	7.828	8.433	8.102	8.145	7.707	7.953	7.794	7.619	7.72	7.564	7.731	7.747	7.603	7.635	7.776	7.448
1105	8.718	8.019	8.374	8.356	8.798	8.665	9.59	9.415	8.344	9.05	8.693	7.888	8.398	8.812	8.824	8.621	8.571	8.346	8.905	8.788	9.077	8.587
1106	6.071	6.104	5.797	6.066	6.076	5.918	6.051	6.017	6.163	5.825	6.042	6.1	6.397	6.086	6.068	6.176	6.076	6.128	5.934	6.565	6.113	6.183
1108	8.787	8.792	8.931	8.989	8.825	8.651	8.867	8.873	8.868	8.701	9.061	9.399	9.267	9.308	9.185	9.208	8.97	9.09	8.999	9.062	9.043	9.163
1109	6.021	5.581	5.46	5.528	5.503	5.659	5.241	5.052	5.284	5.215	5.539	5.592	5.492	5.589	5.483	5.261	5.685	5.716	5.574	5.85	5.504	5.584
1111	4.939	5.012	5.283	5.013	5.201	6.227	6.202	5.841	5.134	6.763	4.583	4.617	4.818	4.771	4.825	4.751	4.694	4.673	4.733	4.703	4.636	4.768
1112	8.521	8.975	8.782	8.804	8.706	8.626	8.877	8.869	8.608	8.345	8.672	8.954	8.932	8.806	8.612	8.628	8.583	8.417	8.631	8.552	8.728	8.533
1113	5.397	5.513	5.634	5.598	5.83	5.559	5.368	5.462	5.435	6.339	5.975	5.664	5.728	5.312	5.459	5.641	6.104	5.891	5.629	5.472	5.819	5.543
1114	5.464	5.527	5.463	5.736	5.492	5.559	5.431	5.415	5.855	5.406	8.758	6.361	9.873	7.117	8.228	8.111	6.898	8.472	7.86	6.098	7.367	10.07
1116	8.713	8.09	9.34	7.27	6.809	6.624	9.899	7.621	6.942	6.401	9.687	6.957	6.273	6.318	7.137	6.597	8.751	8.767	9.279	8.85	9.27	8.258
1117	8.485	6.962	7.051	7.933	7.182	7.611	7.655	6.553	6.974	7.131	6.931	6.774	6.795	6.598	6.746	6.557	6.907	6.805	6.923	6.687	6.945	6.738
1118	5.671	8.302	5.827	5.745	6.145	5.766	5.678	8.651	5.776	6.07	5.797	5.613	5.666	5.529	5.676	5.551	5.951	5.868	5.69	5.475	6.017	5.634
1119	8.194	8.259	7.285	7.562	8.125	7.344	6.911	7.532	7.978	7.225	8.242	8.46	8.626	8.251	8.211	8.762	8.268	8.471	8.363	8.115	8.283	8.395
1120	8.938	9.098	9.006	9.115	9.251	8.731	9.243	9.311	9.13	8.854	9.522	9.427	9.286	9.427	9.463	9.489	9.42	9.014	9.48	9.594	9.954	9.247
1121	5.011	5.4	5.595	5.464	5.613	5.634	5.288	5.044	5.45	5.16	5.391	5.211	5.279	5.42	5.301	5.334	5.295	5.106	5.259	5.114	5.118	5.408
1122	4.884	4.669	4.94	4.937	4.79	4.804	4.744	4.618	4.616	4.657	4.791	4.687	4.855	4.671	4.809	4.649	4.753	4.796	4.737	4.748	4.841	4.779
1123	8.106	7.585	8.378	7.147	7.041	7.101	7.83	8.082	7.343	6.915	7.011	7.044	7.451	7.052	6.927	7.059	7.027	6.506	7.081	6.728	7.113	7.032
1124	6.031	6.142	5.83	5.984	6.193	5.89	5.916	5.873	5.687	5.622	6.535	6.226	7.034	6.35	6.282	6.868	6.447	6.602	6.321	6.371	6.555	6.504
1128	4.92	5.01	5.151	4.95	5.033	5.091	4.844	4.985	5.051	4.962	5.07	4.971	4.973	4.969	5.028	4.909	5.131	5.163	4.928	4.962	5.054	4.943
1129	5.633	6.007	5.932	5.686	6.099	5.498	5.53	5.533	5.457	5.338	6.125	5.83	5.734	5.741	5.83	5.75	6.034	5.985	5.988	5.826	5.855	5.757
1130	7.028	7.019	6.664	6.978	7.532	6.906	6.979	7.32	7.256	7.007	7.039	7.169	6.93	7.02	6.997	6.895	7.063	7.095	6.8	6.849	6.911	7.156
1131	6.185	6.234	6.744	6.157	6.252	6.242	5.883	6.702	6.068	6.143	6.249	6.419	6.406	6.35	6.19	6.807	6.346	6.305	6.359	6.341	6.332	6.391
1132	5.787	6.193	6.115	6.082	6.23	6.259	5.997	6.095	6.057	5.956	6.088	6.321	6.109	6.006	6.118	6.032	6.096	6.065	6.068	6.013	6.082	6.123
1133	6.563	6.605	6.374	6.58	7.012	6.345	6.003	6.083	5.914	6.113	7.038	6.638	6.742	6.411	6.719	6.305	7.101	7.089	6.617	6.762	6.961	6.725
1134	5.802	6.344	5.904	5.841	5.928	5.912	5.726	5.702	5.425	5.628	5.949	5.906	5.998	5.64	5.777	5.721	6.184	6.281	6.007	5.86	5.969	5.906
1135	7.715	7.519	7.456	7.403	7.569	7.288	7.293	7.4	7.355	7.31	7.483	7.679	7.419	7.355	7.285	7.18	7.602	7.595	7.437	7.547	7.481	7.453
1136	7.2	7.209	7.184	7.229	7.428	7.101	6.855	7.089	6.988	7.027	7.383	7.305	7.207	7.053	7.19	7.29	7.303	7.427	7.277	7.182	7.414	7.194
1137	5.484	5.43	5.446	5.426	5.404	5.477	5.228	5.242	5.353	5.272	5.468	5.71	5.453	5.344	5.424	5.554	5.575	5.63	5.463	5.584	5.588	5.552
1138	5.103	5.022	5.079	5.16	5.169	5.006	4.879	4.775	4.768	4.801	5.248	4.999	5.047	5.069	5.099	4.833	5.182	5.176	5.096	5.164	4.818	5.115
1140	5.709	5.357	5.415	6.275	5.691	5.459	5.236	5.455	5.711	5.92	5.358	5.596	5.132	5.238	5.129	5.254	5.403	5.324	5.086	5.157	5.036	5.13
1141	8.701	8.673	8.57	8.786	8.886	8.673	8.656	8.737	8.697	8.598	8.773	8.938	8.772	8.502	8.629	8.666	8.81	8.842	8.757	8.632	9.006	8.587
1142	5.103	5.186	5.102	5.468	5.366	5.124	5.059	5.163	5.064	5.066	5.146	5.327	5.194	5.128	5.208	5.041	5.237	5.263	5.146	5.036	5.174	5.113
1143	4.537	4.324	4.428	4.521	4.362	4.476	4.4	4.719	4.578	4.427	4.452	4.43	4.303	4.317	4.443	4.514	4.44	4.476	4.342	4.435	4.431	4.366
1144	6.138	6.204	6.043	6.216	6.221	5.93	5.783	5.764	5.917	5.825	6.385	6.189	6.2	6.014	6.178	6.079	6.048	6.547	6.29	6.097	6.467	6.118
1145	6.187	6.323	6.198	6.202	6.313	6.351	6.191	6.053	6.293	6.109	6.221	6.446	6.36	5.794	5.942	6.19	6.214	6.234	6.125	6.094	6.483	6.051
1146	7.458	7.672	7.445	7.286	7.441	7.532	7.039	7.136	7.475	7.195	7.267	7.726	7.419	7.079	7.337	7.28	7.645	7.424	7.323	7.439	7.655	7.323
1149	6.047	6.204	5.969	6.135	6.135	6.293	6.105	5.856	5.942	6.023	5.912	6.392	5.941	5.983	6.115	5.955	6.315	6.053	6.027	6.068	6.146	5.923
1152	10.746	9.267	9.884	9.191	7.945	5.911	8.31	7.925	9.145	8.632	9.999	9.877	10.572	9.631	9.776	9.615	9.188	10.071	9.732	9.38	9.742	9.61
1153	10.652	10.781	11.564	11.338	10.405	10.31	10.85	10.252	10.893	9.381	11.486	11.134	11.603	11.848	11.66	11.426	11.655	11.13	11.492	11.562	11.485	11.505
1154	9.519	8.99	8.351	8.449	8.373	8.465	8.538	8.039	8.377	8.178	9.724	10.102	9.213	10.137	9.881	11.01	9.854	10.223	10.137	10.813	10.42	10.336
1155	9.438	9.407	9.794	9.798	9.709	10.082	10.065	10.079	9.822	9.987	9.44	10.012	9.688	10.025	10.027	9.562	9.491	9.428	9.696	9.471	9.585	9.442
1158	6.026	6.12	6.019	5.942	5.992	5.856	5.701	5.883	5.909	5.757	6.047	6.187	5.989	5.842	5.855	5.946	6.035	6.385	6.018	5.98	6.086	5.994
1160	5.179	5.256	7.228	7.809	5.098	4.927	4.659	4.76	4.743	4.718	6.555	6.996	6.961	5.941	6.026	6.582	7.028	6.577	6.028	7.326	7.203	6.965
1161	6.101	5.991	5.888	6.025	5.879	5.914	6.007	6.01	5.865	5.796	5.996	5.709	5.996	6.185	6.047	5.912	6.059	6.04	6.042	5.988	5.855	5.94
1173	10.99	11.304	11.573	11.415	10.486	11.686	11.804	11.452	11.95	12.034	10.643	11.22	11.113	11.287	11.218	11.106	10.641	10.68	11.129	10.931	10.825	10.911
1174	8.385	7.339	7.147	7.791	7.313	8.062	7.339	7.816	7.46	7.655	7.116	7.106	7.662	7.145	6.891	6.903	6.939	7.447	7.47	7.467	7.416	7.433
1175	10.502	10.301	10.879	10.525	9.804	10.542	10.924	10.501	10.477	10.879	9.73	10.162	9.816	9.84	9.949	9.848	9.654	9.797	9.951	9.801	9.758	9.543
1178	5.581	5.806	5.829	5.717	5.921	5.47	5.338	5.236	5.261	5.102	5.634	5.552	5.591	5.409	5.546	5.433	5.714	5.78	5.643	5.494	5.637	5.789
1179	6.451	6.685	6.276	6.51	6.817	6.35	6.054	6.214	6.311	5.947	6.781	6.441	6.561	6.17	6.497	6.237	6.777	6.724	6.37	6.504	6.554	6.486
1180	7.641	7.5	7.498	7.634	7.754	7.377	6.548	6.728	6.992	6.807	7.355	7.331	7.319	7.174	7.345	7.244	7.637	7.793	7.322	7.416	7.293	7.339
1181	6.895	6.426	6.554	6.6	6.456	6.615	6.427	6.456	6.527	7.019	6.577	7.573	7.135	6.742	6.611	7.453	6.944	7.392	7.079	7.178	7.221	7.134
1182	9.877	9.081	8.745	8.74	9.505	8.6	8.49	8.3	8.736	7.708	8.946	8.998	9.094	9.16	9.329	8.985	8.813	8.51	8.8	8.335	8.664	8.923
1183	6.845	6.475	6.503	6.629	6.502	5.725	6.289	5.73	6.325	5.806	6.489	6.288	6.475	5.67	6.237	6.148	6.275	6.322	6.336	6.057	6.455	6.205
1184	8.089	7.467	6.555	7.022	7.227	6.605	6.117	6.623	8.741	6.1	9.293	8.467	9.68	8.436	8.379	9.342	8.684	9.342	8.511	8.996	9.382	9.767
1185	6.731	7.533	7.099	7.236	7.657	7.44	7.458	7.503	8.026	7.514	7.887	7.957	7.852	7.53	7.543	8.121	7.994	7.722	7.814	7.932	8.029	8.053
1186	10.146	9.617	9.021	9.267	9.253	9.365	8.912	9.47	9.426	9.043	9.437	9.705	9.632	9.475	9.492	9.608	9.497	9.654	9.621	9.601	9.709	9.67
1188	7.359	7.451	7.885	7.855	7.706	7.341	6.872	7.166	7.521	7.334	11.033	10.576	11.235	9.711	10.593	10.8	10.754	10.567	9.802	10.458	10.616	11.001
1191	13.192	10.897	10.948	12.747	10.83	12.735	11.188	12.054	11.796	10.122	10.506	10.928	11.305	12.281	11.557	10.466	11.113	10.364	11.118	10.094	10.804	10.943
1192	10.995	11.46	11.587	11.244	11.675	12.005	11.948	12.072	11.838	12.372	10.716	11.089	10.643	11.035	11.327	10.867	10.642	10.625	11.156	10.963	10.886	10.604
1193	7.076	7.684	6.134	6.56	7.219	6.702	7.107	7.414	7.951	7.829	5.989	5.885	5.819	6.299	6.098	6.055	6.143	6.013	6.319	5.901	6.144	6.223
1195	8.924	10.042	9.641	9.203	9.849	8.864	10.094	9.813	10.527	10.288	9.762	9.729	10.081	9.96	9.462	9.908	10.143	9.727	9.76	9.828	9.87	10.022
1196	9.706	9.827	9.966	9.844	9.679	9.805	9.863	9.824	9.993	10.685	9.759	10.031	9.582	10.205	10.039	9.982	9.813	9.451	9.966	9.863	9.737	9.993
1198	8.185	8.415	8.406	8.166	8.28	8.282	7.981	7.91	8.488	8.813	8.109	8.283	8.281	7.983	8.021	8.214	8.175	8.073	8.003	8.07	8.305	8.075
1200	10.849	11.356	10.452	10.652	10.837	10.774	10.693	10.54	11.536	10.697	10.292	10.078	9.867	9.913	10.196	10.841	10.186	10.248	10.336	10.063	10.687	10.231
1201	9.483	8.691	8.418	8.34	8.574	8.324	8.502	8.612	9.339	8.663	8.163	8.654	8.642	8.398	8.558	8.541	8.219	8.442	8.326	8.059	8.315	8.288
1203	7.771	8.598	9.226	8.425	8.363	8.471	8.321	8.035	8.925	8.089	8.886	8.844	9.073	8.827	9.233	8.801	9.033	8.715	8.68	8.954	8.787	9.037
1207	10.691	10.106	10.514	10.139	10.266	10.545	10.412	10.532	10.719	10.575	9.912	10.038	9.994	9.992	10.11	10.172	9.879	9.665	9.945	9.878	10.124	10.1
1208	7.211	7.262	6.99	7.06	7.253	7.05	6.848	6.857	7.171	6.939	7.118	7.204	7.167	6.839	7.092	7.178	7.169	7.544	7.251	7.223	7.561	7.153
1209	9.22	9.28	9.441	9.27	9.105	9.349	8.828	9.147	9.469	9.035	9.382	9.569	9.219	9.243	9.202	9.67	9.193	9.856	9.609	9.757	9.825	9.799
1211	11.639	11.311	11.33	10.781	11.009	11.363	11.082	11.44	10.982	11.365	11.427	11.639	11.535	11.444	11.685	11.547	11.276	11.408	11.588	11.428	11.516	11.335
1212	9.385	8.215	8.589	8.548	7.907	8.927	9.185	8.876	8.666	8.584	8.639	9.216	8.464	8.793	8.913	8.892	8.648	8.766	8.757	8.827	8.742	8.524
1213	12.56	12.6	12.751	12.401	12.297	12.479	12.487	12.578	12.105	12.406	12.438	12.549	12.579	12.398	12.532	12.468	12.279	12.12	12.51	12.459	12.351	12.293
1215	5.512	5.646	5.468	5.447	5.375	5.429	5.138	5.198	5.571	5.193	5.451	5.364	5.322	5.392	5.415	5.313	5.488	5.809	5.521	5.419	5.669	5.298
1230	7.54	7.886	6.62	7.198	7.556	8.048	7.863	9.01	6.802	8.24	7.018	6.721	6.731	6.803	6.882	6.69	7.155	7.084	6.886	7.869	7.199	7.161
1232	5.644	5.907	5.59	6.074	6.006	5.647	5.557	5.749	5.469	5.647	5.642	5.628	5.403	5.498	5.597	5.404	5.805	5.684	5.399	5.709	5.38	5.405
1233	6.129	6.131	6.204	6.051	6.469	6.044	5.904	6.161	6.283	5.846	6.442	6.312	6.112	6.119	6.266	6.226	6.534	6.265	6.313	6.341	6.263	6.193
1234	9.373	9.405	8.865	9.519	10.088	9.385	9.535	10.257	9.652	9.783	8.759	8.891	8.651	8.91	8.898	8.509	8.859	8.769	9.064	8.928	8.414	8.644
1235	4.909	5.518	4.947	5.059	6.801	4.924	5.232	4.883	5.732	4.698	4.876	4.796	4.765	4.762	4.735	4.836	4.846	4.811	4.838	4.793	4.764	4.808
1236	6.846	7.221	6.548	7.214	7.299	6.976	7.291	6.762	8.214	6.498	6.619	6.337	5.928	6.615	6.397	6.521	6.601	6.829	6.801	6.491	6.681	6.332
1237	6.355	6.482	6.319	6.129	6.528	6.382	6.13	6.221	6.167	6.003	6.501	6.066	6.086	6.157	6.2	6.159	6.659	6.55	6.05	6.135	6.116	6.306
1238	6.725	6.474	6.488	6.409	6.888	6.835	6.308	6.425	6.413	6.339	6.503	6.59	6.558	6.456	6.577	6.399	6.522	6.458	6.513	6.34	6.305	6.485
1240	6.197	6.677	5.898	6.054	6.239	6.537	5.934	6.217	6.177	6.499	6.164	5.644	5.845	5.748	5.873	5.886	6.159	6.455	6.017	6.295	6.03	6.062
1241	6.984	6.601	6.914	7.052	6.768	6.757	6.716	7.097	6.962	7.596	6.35	6.73	6.432	6.395	6.456	6.329	6.452	6.593	6.417	6.381	6.309	6.476
1244	7.866	7.575	6.323	7.484	8.124	9.39	7.892	9.124	9.238	8.622	7.976	7.202	6.604	6.54	7.256	8.231	8.617	7.496	7.869	8.824	8.437	7.99
1258	5.29	5.228	5.255	5.197	5.403	5.208	5.055	5.179	5.117	5.123	5.174	5.464	5.213	5.193	5.272	5.153	5.216	5.171	5.167	5.157	5.208	5.195
1259	6.279	6.418	6.304	6.341	6.376	6.221	6.037	6.108	6.251	6.069	6.946	7.134	7.443	7.962	7.212	6.729	7.31	6.957	6.892	6.707	6.674	7.004
1261	4.549	4.493	4.536	4.708	4.581	4.448	4.433	4.484	4.527	4.45	4.642	4.634	4.551	4.524	4.706	4.569	4.558	4.575	4.551	4.618	4.656	4.613
1262	5.491	5.086	5.111	5.105	5.177	5.067	5.026	4.861	4.792	5.034	5.125	5.237	5.055	4.99	5.104	5.024	5.174	5.285	5.11	5.304	5.06	5.027
1263	7.3	7.104	7.199	7.176	7.724	7.648	7.767	7.39	7.138	7.847	7.475	7.538	7.633	7.176	7.744	6.731	7.731	7.799	6.791	7.098	7.763	7.108
1264	7.087	9.2	9.361	7.902	7.597	7.814	9.542	9.363	7.249	7.327	8.648	8.367	8.731	8.064	8.091	7.283	7.786	8.547	7.952	7.833	7.664	8.432
1265	8.718	8.735	8.791	8.695	8.419	9.121	8.868	9.324	8.482	7.998	8.645	9.071	9.217	9.595	9.061	8.661	8.59	8.682	8.636	8.435	8.484	8.698
1266	10.354	10.918	10.958	11.477	11.298	11.481	11.775	10.192	11.402	9.774	10.067	11.123	11.117	11.453	11.819	11.38	10.303	11.011	11.282	11.778	11.483	10.933
1267	8.279	8.05	8.236	8.354	8.333	8.309	8.059	8.212	7.997	8.312	8.458	8.462	8.901	8.692	8.723	8.571	8.339	8.756	8.394	8.081	8.281	8.641
1268	5.18	5.552	5.37	5.303	5.344	5.437	5.488	5.252	5.364	5.399	5.189	5.369	5.353	5.221	5.268	5.255	5.184	5.106	5.184	5.064	5.214	5.096
1269	7.02	7.145	7.254	7.268	7.47	6.732	6.734	6.812	6.995	6.861	7.42	7.298	7.024	6.819	7.05	6.974	7.253	7.269	7.095	7.037	7.119	7.06
1270	5.388	5.535	5.518	5.585	5.935	5.369	5.356	5.254	5.671	5.406	5.665	5.538	5.512	5.387	5.493	5.356	5.597	5.786	5.495	5.395	5.466	5.553
1271	7.361	7.607	7.242	7.361	7.315	7.415	6.88	6.821	6.764	6.968	7.302	7.328	7.755	7.11	6.953	6.981	7.079	7.719	7.332	7.466	7.261	7.359
1272	6.257	6.5	7.389	6.43	6.495	6.354	6.329	6.439	6.149	6.254	7.068	6.762	7.072	7.049	6.682	6.779	6.913	6.912	7.054	6.553	6.503	6.906
1277	9.153	11.781	12.428	12.351	9.566	12.902	12.749	12.561	10.318	10.825	8.877	10.782	10.192	12.382	11.034	9.738	9.227	8.419	9.657	8.092	7.697	7.929
1278	8.791	12.236	12.921	12.629	9.694	13.216	13.022	13.031	10.322	10.611	9.479	10.978	10.576	12.509	11.438	9.862	9.62	8.618	10.196	8.147	7.94	8.389
1280	4.949	4.867	4.839	4.908	4.944	4.942	4.724	4.781	4.811	4.761	4.853	4.859	7.692	4.976	4.842	4.736	4.974	4.869	4.762	4.852	4.785	4.846
1281	8.554	12.249	12.726	12.405	9.674	13.047	13.18	13.163	10.575	10.773	10.044	11.818	11.108	13.199	12.15	11.151	10.54	9.158	11.169	8.074	9.194	8.98
1282	10.731	12.281	13.082	12.694	11.204	11.869	13.219	12.891	11.289	11.024	10.772	12.24	11.027	12.62	12.328	11.705	10.603	10.454	11.024	10.564	10.808	10.475
1284	9.61	11.674	12.279	11.909	10.585	11.326	12.436	12.239	10.799	10.304	10.286	11.6	10.826	12.183	11.673	11.343	10.162	10.508	10.8	10.168	10.459	10.112
1285	6.544	6.76	6.129	6.229	6.602	5.815	6.443	6.516	6.77	5.658	8.335	8.613	8.651	8.448	8.281	8.994	8.299	7.366	8.869	8.121	9.198	8.605
1286	6.62	6.407	6.237	6.304	6.34	5.872	6.628	6.576	6.686	5.854	8.562	8.972	8.345	8.999	8.37	8.814	7.797	7.681	8.045	7.701	7.597	7.901
1287	6.209	5.787	6.223	5.866	5.837	5.934	5.644	5.329	5.27	5.63	6.413	6.67	6.223	6.373	6.341	6.249	6.413	6.35	6.227	5.979	6.133	6.014
1288	5.531	5.538	5.55	5.524	5.632	5.577	5.473	5.525	5.389	5.576	6.416	6.462	7.114	7.74	7.715	6.641	7.204	6.206	6.362	6.006	6.282	6.264
1289	9.566	8.587	9.098	9.247	7.05	10.981	9.558	9.409	6.877	7.496	7.594	8.11	7.612	9.1	8.155	7.268	7.231	7.226	7.414	6.953	7.207	7.061
1290	6.86	9.569	11.074	9.835	7.298	10.005	10.664	10.638	7.717	8.093	7.256	7.267	7.675	9.221	8.106	7.433	7.205	6.815	7.412	6.751	6.413	7.018
1291	6.803	7.872	7.879	8.002	7.013	9.082	8.06	8.491	7.371	8.035	7.432	8.229	7.55	7.939	7.466	7.974	7.514	7.824	7.638	7.718	7.84	7.923
1292	7.431	9.835	10.163	10.015	8.329	11.346	10.345	11.017	8.93	10.373	8.016	8.933	8.695	9.449	8.686	8.165	8.005	8.201	8.598	7.585	7.455	7.844
1293	6.037	7.355	7.995	7.45	6.12	7.732	7.893	7.948	6.326	7.291	6.527	7.212	6.98	7.672	7.102	6.665	6.716	6.384	6.739	6.075	6.28	5.904
1294	7.363	7.377	7.276	7.506	7.522	8.02	7.366	7.794	7.285	9.685	7.587	8.108	7.7	8.242	8.237	7.777	7.467	7.746	7.791	7.584	7.575	7.528
1296	7.184	7.555	6.946	7.681	7.455	7.463	6.888	7.49	7.091	7.297	7.027	7.014	7.154	7.349	6.826	6.824	7.078	7.104	6.983	7.032	6.886	6.801
1297	5.968	5.762	5.959	6.008	5.704	5.871	5.668	5.703	5.785	5.671	5.806	6.055	6.012	5.649	5.77	5.831	5.793	5.857	5.93	5.779	5.937	5.718
1298	6.865	6.172	6.428	6.24	6.55	6.053	6.116	6.225	6.627	6.413	7.518	7.071	7.67	7.894	7.653	7.115	7.163	7.254	7.005	6.649	7.541	6.67
1299	6.061	6.002	5.351	5.324	6.125	5.647	5.717	5.498	5.786	5.461	6.429	6.249	6.417	5.451	5.801	5.729	5.633	6.64	6.181	6.118	5.912	6.381
1300	5.875	6.078	6.266	6.3	6.101	7.573	6.697	6.013	5.802	5.74	5.992	5.856	5.843	6.092	5.954	5.875	5.982	5.975	5.95	5.863	5.882	5.96
1301	4.904	5.786	9.732	5.639	4.871	7.188	7.019	7.499	4.866	9.896	5.014	4.943	5.041	5.41	5.058	4.85	5.058	5.006	4.963	4.986	4.99	4.919
1302	7.414	7.475	7.517	7.203	7.481	7.484	7.365	7.27	7.541	7.409	7.515	7.776	7.769	7.201	7.487	7.451	7.5	7.701	7.484	7.42	7.667	7.462
1303	5.443	6.806	7.552	6.848	5.725	7.83	7.954	7.169	6.207	5.697	6.426	6.656	7.131	7.549	7.085	7.294	6.774	6.366	6.929	6.632	5.87	6.235
1305	6.083	6.21	6.447	6.191	6.055	7.281	6.683	6.829	6.003	6.414	6.119	6.544	6.1	6.251	6.112	6.154	6.127	6.154	6.33	6.369	5.925	6.457
1306	6.619	10.572	11.029	10.435	8.708	11.049	12.125	11.643	9.319	9.652	8.878	10.599	8.736	11.125	10.577	9.291	9.743	8.244	9.826	9.599	7.281	8.538
1307	7.155	7.184	7.239	7.098	6.307	8.419	7.733	8.442	6.191	6.808	7.277	7.522	7.359	8.808	8.282	6.988	7.126	6.825	7.512	6.774	6.464	6.782
1308	6.496	6.692	6.493	6.489	6.593	6.821	6.389	6.395	6.55	6.446	6.311	6.771	6.566	6.21	6.493	6.257	6.425	6.493	6.48	6.207	6.595	6.27
1310	5.817	5.67	5.693	5.626	5.719	5.684	5.631	5.531	5.856	5.564	5.757	5.812	5.595	5.575	5.561	5.579	5.68	5.837	5.733	5.632	5.598	5.474
1311	6.365	6.429	6.141	6.166	6.162	6.751	6.162	6.308	5.866	6.197	6.229	6.246	6.087	6.282	6.174	6.289	6.397	6.391	6.218	6.366	6.249	6.178
1312	8.873	9.727	10.053	9.778	9.763	10.614	9.899	10.457	9.667	10.355	10.065	10.169	10.684	10.304	10.164	10.207	9.736	10.12	9.669	9.584	9.963	10.215
1314	8.867	9.229	9.41	9.23	9.399	9.764	9.388	9.052	9.722	9.633	8.833	8.828	9.183	9.22	9.127	9.034	8.621	8.601	8.9	8.819	8.636	8.894
1315	10.996	11.038	11.307	10.829	10.972	11.357	11.416	11.492	11.506	11.838	10.762	10.915	10.823	10.873	10.876	10.798	10.595	10.602	10.836	10.8	10.92	10.69
1316	9.345	10.389	10.105	9.871	10.31	8.925	11.385	9.853	10.653	11.308	10.212	9.502	10.831	9.804	10.489	9.559	10.905	10.573	9.461	9.892	10.982	9.478
1317	9.096	8.698	8.291	8.3	8.285	8.661	8.581	9.452	8.06	8.869	8.839	8.667	8.439	8.223	8.388	8.905	8.5	8.556	8.111	8.732	8.488	8.633
1318	9.498	9.982	7.403	8.367	9.4	8.799	9.194	9.373	9.931	9.236	8.629	7.687	7.374	7.705	8.198	9.034	8.775	8.463	8.738	8.139	9.429	8.775
1325	7.191	7.49	6.97	7.501	7.427	7.383	7.01	7.393	7.685	6.962	7.901	7.458	7.507	7.434	7.372	7.848	7.841	7.75	7.664	8.308	8.014	7.959
1326	5.4	6.336	5.845	5.943	6.688	7.218	7.79	7.131	6.151	7.358	5.434	5.222	5.225	6.045	5.297	5.673	5.603	5.448	5.533	5.541	5.501	5.138
1327	12.347	12.445	11.966	12.135	12.347	11.919	12.156	12.354	12.717	12.006	12.406	12.295	12.533	12.05	12.415	12.458	12.251	12.25	12.434	12.314	12.435	12.198
1329	12.066	11.856	11.555	11.638	11.915	11.595	11.548	11.852	12.157	11.698	12.023	11.972	12.202	11.467	11.83	12.006	11.647	11.95	11.745	11.958	11.745	11.803
1339	5.149	5.414	5.089	5.313	5.04	5.209	5.466	5.459	5.639	5.509	5.332	5.563	5.224	5.062	5.2	5.32	5.298	5.894	5.491	5.549	5.593	5.745
1340	12.212	12.075	11.947	11.961	12.074	11.595	11.838	12.094	11.911	11.871	12.279	12.438	12.436	11.921	12.227	12.263	12.133	12.251	12.08	12.263	12.08	12.043
1345	13.243	12.405	12.645	12.45	12.537	12.238	12.362	12.623	12.565	12.197	12.586	12.632	12.821	12.086	12.429	12.625	12.406	12.391	12.318	12.54	12.476	12.181
1346	10.998	8.829	9.02	8.602	7.155	7.563	10.341	9.327	8.082	9.836	10.026	9.661	10.495	9.427	9.911	9.426	8.925	10.281	9.457	9.478	9.418	9.233
1347	11.486	11.858	11.83	11.205	11.721	11.099	11.671	11.478	11.71	11.638	11.787	11.947	12.078	11.511	11.726	11.802	11.549	11.768	11.535	11.758	11.591	11.641
1348	10.335	10.513	10.444	10.212	10.669	9.746	10.196	10.032	10.154	10.285	10.554	10.364	10.43	10.209	10.294	10.306	10.235	10.597	10.271	10.386	10.21	10.29
1349	12.167	11.996	11.446	11.749	12.049	11.194	11.618	12.059	12.319	11.687	12.256	12.221	12.534	11.596	12.035	12.025	11.892	12.269	11.982	12.032	12.086	11.623
1350	12.51	12.098	11.873	11.901	12.231	11.662	11.74	12.059	12.238	11.955	12.385	12.226	12.275	11.77	12.285	12.352	12.126	12.185	12.09	12.222	12.296	12.206
1351	9.047	9.222	8.922	9.165	9.129	9.01	9.058	9.031	9.379	8.964	9.414	9.482	9.43	9.207	9.424	9.206	9.412	9.329	9.312	9.454	9.512	9.471
1352	8.774	8.785	8.515	8.659	8.829	8.451	8.336	8.778	8.737	8.745	8.817	8.568	8.771	8.596	8.832	8.86	8.597	8.8	8.617	8.689	8.713	8.713
1353	9.127	9.208	9.014	9.047	9.517	9.003	9.233	9.488	9.485	9.109	9.568	9.014	9.005	8.928	9.164	9.13	9.283	9.035	9.413	9.659	9.689	9.495
1355	7.979	8.567	7.787	8.56	8.796	8.152	8.232	8.675	8.635	8.909	8.549	8.678	8.877	8.332	8.61	8.589	8.439	8.095	8.266	8.724	7.993	8.952
1356	12.636	9.885	12.321	12.647	9.789	5.542	11.864	11.363	7.739	11.552	6.802	6.401	6.038	6.219	6.428	5.829	6.941	6.565	6.636	6.197	6.124	5.788
1357	4.704	4.714	4.674	4.662	4.666	4.687	4.538	4.597	4.554	4.564	4.666	4.789	4.717	4.551	4.639	4.629	4.652	4.716	4.614	4.709	4.622	4.609
1358	6.765	6.609	6.504	6.563	6.828	6.537	6.437	6.571	6.625	6.537	6.378	6.426	6.505	6.3	6.357	6.452	6.606	6.33	6.529	6.397	6.494	6.411
1359	6.876	9.145	7.921	7.778	7.379	6.906	8.465	9.297	7.074	7.176	7.542	6.72	6.728	7.413	7.104	6.717	7.342	6.557	7.891	6.679	7.341	7.167
1360	5.808	5.743	5.665	6.529	6.441	5.602	5.883	5.535	5.376	5.667	5.949	5.646	5.768	5.695	5.834	5.466	5.912	5.739	5.686	5.725	5.844	5.735
1361	5.204	5.422	5.193	5.363	5.339	5.291	5.101	5.322	5.257	5.303	5.503	5.365	5.287	5.378	5.352	5.129	5.726	5.383	5.222	5.316	5.416	5.407
1362	10.861	8.079	8.51	8.865	8.072	8.312	8.722	9.415	7.587	7.551	8.34	8.016	8.357	8.635	8.855	8.734	8.198	7.765	8.518	7.91	8.358	8.345
1363	6.559	9.691	13.197	11.412	7.382	8.105	12.512	10.095	8.128	12.687	8.629	8.208	10.09	9.951	9.409	8.616	7.468	9.026	8.356	7.692	6.778	8.913
1364	9.518	8.761	7.342	8.265	8.081	7.345	8.424	8.564	8.439	8.786	8.604	9.128	9.866	9.052	8.979	7.688	8.728	9.238	8.602	8.545	8.607	8.266
1365	8.301	9.085	6.039	8.056	7.807	6.299	6.596	6.647	7.363	5.96	7.862	8.164	8.543	9.102	8.848	8.097	7.704	8.976	8.368	7.697	8.186	7.919
1366	8.328	9.677	7.677	9.454	9.463	8.311	9.057	8.5	8.541	9.823	9.667	10.101	10.114	9.795	10.048	9.56	9.399	9.55	9.459	9.448	9.439	9.118
1368	6.845	8.998	6.331	6.738	7.935	6.381	7.011	8.867	7.807	6.89	8.787	7.852	7.939	7.971	9.223	9.072	7.996	7.805	7.991	8.01	8.628	7.763
1369	6.085	6.159	6.056	7.151	6.216	6.091	6.057	5.941	5.931	5.935	6.231	6.27	6.074	5.965	6.11	6.087	6.209	6.226	6.204	6.066	6.428	6.154
1371	8.09	7.46	8.453	7.887	6.679	8.427	8.501	8.528	7.824	8.204	6.635	6.625	6.381	7.226	6.555	7.04	6.381	5.96	6.857	6.296	6.495	6.216
1373	5.142	5.284	5.133	5.209	5.387	5.207	5.827	5.19	4.97	5.23	5.315	5.192	5.191	5.247	5.352	5.062	5.856	5.385	5.284	5.383	5.201	5.794
1374	6.022	6.415	5.988	6.064	6.76	6.564	5.481	6.08	6.428	5.571	6.321	6.215	6.083	5.858	6.186	6.047	6.027	5.957	5.995	6.307	5.777	6.099
1375	6.788	6.926	5.884	6.214	7.573	7.309	6.326	7.416	6.795	7.892	7.116	7.553	7.392	6.967	7.311	7.588	7.973	7.499	7.82	7.041	7.156	7.25
1376	8.709	8.908	7.558	7.82	8.095	7.33	7.831	7.839	8.938	7.536	8.34	7.905	8.016	7.671	8.032	8.556	8.221	8.358	8.268	8.968	8.455	8.635
1378	5.314	5.354	5.274	5.069	5.303	5.631	5.035	5.153	4.918	5.121	5.111	5.415	5.055	5.117	5.135	5.422	5.266	5.273	5.275	5.285	5.116	5.269
1379	5.392	5.213	5.084	5.121	5.127	5.235	5.024	5.086	5.249	4.904	5.249	5.291	5.311	5.045	5.07	5.299	5.357	5.351	5.133	5.166	5.44	5.113
1380	5.177	5.235	5.225	5.249	5.304	6.132	5.283	5.324	5.408	5.188	6.33	5.287	5.503	5.498	5.501	5.219	5.757	5.585	7.27	5.717	8.255	7.484
1381	5.504	5.693	5.689	8.495	5.478	5.553	5.368	5.521	5.688	5.644	6.649	6.577	5.87	5.591	5.659	7.012	6.899	6.365	6.053	6.844	7.223	6.399
1382	7.728	7.827	7.757	7.969	7.873	8.158	7.293	7.529	7.807	8.39	8.15	8.273	8.688	7.978	7.96	7.886	8.128	8.243	8.068	8.149	7.936	7.956
1384	8.213	8.22	8.161	8.314	8.041	9.243	8.19	8.702	8.336	8.639	8.704	8.653	8.677	8.316	8.573	8.954	8.884	8.93	8.87	8.878	8.859	8.996
1385	7.422	7.887	8.023	7.875	7.997	8.144	8.327	7.96	8.103	7.568	7.737	7.369	7.589	7.971	7.849	7.928	7.389	6.915	7.567	7.23	7.248	7.335
1386	6.264	6.641	6.696	6.813	7.076	6.653	7.008	5.873	6.917	6.618	6.387	6.085	6.473	6.337	6.599	6.511	6.292	6.141	6.474	6.366	6.356	6.543
1387	8.092	8.427	8.355	8.325	8.211	8.262	8.313	8.216	8.429	8.337	8.225	8.305	8.451	8.417	8.13	8.46	8.234	8.027	8.052	8.173	8.125	8.314
1388	5.741	5.893	5.786	5.741	5.964	5.869	5.706	5.856	5.827	5.836	5.945	5.898	5.928	5.841	5.733	5.803	5.783	5.855	5.772	5.719	5.828	5.89
1389	9.861	9.911	9.133	9.868	10.161	9.473	9.598	9.37	10.291	9.394	9.612	9.115	9.672	9.481	9.49	9.683	9.582	9.322	9.632	9.364	9.818	9.689
1390	6.738	7.186	8.551	7.49	7.298	7.376	8.724	7.496	7.406	7.658	8.131	7.457	8.455	7.799	8.178	7.719	7.598	7.824	7.42	8.226	7.627	8.024
1392	5.611	5.66	5.447	5.603	5.739	5.541	5.137	5.431	5.473	5.338	5.583	5.702	5.525	5.415	5.585	5.522	5.674	5.69	5.564	5.582	5.6	5.633
1393	5.133	5.618	4.978	5.238	5.113	4.979	5.471	5.182	4.958	5.175	8.549	7.467	6.415	6.408	7.746	8.786	9.725	7.708	9.11	8.12	7.66	8.001
1394	5.392	5.439	5.988	5.363	5.462	5.531	5.144	5.147	5.41	5.311	5.347	5.511	5.393	5.193	5.28	5.338	5.341	5.425	5.31	5.343	5.391	5.287
1395	4.855	4.844	4.833	4.877	4.983	4.749	4.708	4.844	4.71	4.713	4.895	4.85	4.927	4.838	4.831	4.841	5.023	5.1	4.796	4.899	4.908	4.838
1396	7.073	10.015	10.194	10.178	8.507	8.325	10.053	10.577	8.428	11.401	8.436	8.212	7.908	8.686	8.557	7.69	8.582	8.512	8.216	7.68	8.321	8.214
1397	8.524	9.938	10.776	10.567	9.755	10.405	10.283	10.195	10.172	10.63	9.637	10.281	10.455	10.545	10.243	9.455	9.117	9.812	9.736	9.462	8.896	10.256
1398	9.624	9.293	9.729	9.354	9.048	9.362	9.234	9.124	9.271	9.899	9.461	9.076	9.063	9.193	9.586	9.628	9.197	9.05	9.257	9.504	8.879	8.916
1399	7.336	7.821	7.909	7.889	7.922	7.96	7.725	7.715	7.777	8.379	7.316	7.77	7.644	7.645	7.455	7.871	7.261	7.18	7.484	7.286	7.243	7.352
1400	8.101	8.296	8.012	8.086	8.209	7.736	8.052	7.579	7.698	7.158	8.537	8.301	7.933	7.807	7.986	8.007	8.295	8.364	8.095	7.991	8.37	7.978
1401	7.483	7.271	7.817	8.243	7.422	7.591	7.329	7.215	7.487	7.429	7.154	7.325	7.3	7.275	7.178	7.258	7.202	7.187	7.108	7.148	7.225	7.018
1404	5.71	6.481	6.017	6.377	5.732	5.421	6.336	5.835	5.338	7.18	5.461	5.262	5.348	5.472	5.351	5.435	5.405	5.445	5.294	5.446	5.789	5.206
1406	6.597	6.712	6.5	6.538	6.703	6.371	6.049	6.3	6.383	6.307	6.463	6.498	6.516	6.239	6.357	6.436	6.483	6.469	6.414	6.441	6.439	6.417
1407	8.317	7.795	8.877	8.371	6.975	8.219	9.566	8.522	7.974	7.383	8.966	7.737	8.841	8.931	9.322	8.887	7.939	8.424	8.509	9.38	9.174	8.65
1408	8.441	8.153	7.967	8.304	8.473	7.842	8.075	7.735	8.558	7.556	8.606	8.372	8.59	8.243	8.253	8.661	8.778	8.721	8.583	8.708	8.807	8.89
1409	6.249	5.868	7.988	6.063	5.827	5.788	5.988	6.139	6.122	5.929	8.266	7.32	6.445	5.734	7.812	8.364	8.902	9.304	8.905	11.017	9.495	9.97
1410	14.302	13.11	11.493	12.435	13.25	8.856	11.678	12.485	13.619	13.245	11.884	12.944	11.833	11.622	12.503	12.634	11.916	12.395	12.215	12.634	12.433	11.713
1411	4.503	4.501	4.403	4.477	4.494	4.459	4.363	4.432	4.317	4.352	4.559	4.605	4.452	4.36	4.423	4.589	4.547	4.507	4.563	4.403	4.511	4.568
1412	4.973	4.823	4.757	4.716	4.803	4.984	4.743	4.765	4.863	4.773	4.779	5.005	4.999	4.661	4.782	4.742	4.778	4.93	4.842	4.8	4.852	4.731
1413	5.315	5.235	5.261	5.104	5.203	5.3	4.941	4.971	5.006	5.05	5.2	5.249	5.437	4.959	5.067	5.218	5.251	5.412	5.296	5.187	5.217	5.13
1414	6.578	6.666	6.352	6.298	6.577	6.328	6.174	6.586	6.347	6.249	6.47	6.735	6.264	6.056	6.292	6.342	6.346	6.709	6.429	6.259	6.458	6.436
1415	5.799	5.713	5.514	5.566	5.811	5.631	4.78	4.916	5.388	5.007	5.293	5.757	5.547	5.564	5.338	5.536	5.745	6.062	5.583	5.778	5.374	5.806
1417	7.148	7.576	6.733	6.687	6.854	6.644	6.536	6.755	7.243	6.78	6.834	7.07	6.735	6.262	6.447	7.111	7.036	6.977	7.126	7.048	7.41	6.775
1418	4.687	4.792	4.86	4.786	4.752	4.819	4.646	4.753	4.721	4.759	4.808	4.908	4.667	4.633	4.669	4.711	4.798	4.694	4.632	4.665	4.821	4.697
1419	6.424	6.6	6.521	6.815	7.027	6.413	6.246	6.308	6.4	6.255	6.813	6.517	6.35	6.204	6.494	6.325	6.573	6.397	6.452	6.458	6.407	6.531
1420	6.175	6.375	6.199	6.182	6.299	6.149	5.852	5.766	6.198	5.943	6.072	6.37	6.174	5.908	5.961	6.068	6.24	6.675	6.067	6.029	6.289	6.23
1421	7.008	7.022	6.891	7.104	7.19	6.966	6.34	6.443	6.642	6.481	7.054	7.197	6.87	6.77	6.857	6.738	7.071	7.367	6.894	7.012	6.958	6.881
1427	6.776	6.472	6.667	6.805	6.596	6.431	6.632	6.796	6.91	7.235	6.887	6.946	6.175	6.489	6.508	6.83	6.963	6.437	6.742	6.656	6.605	6.544
1428	9.717	10.407	7.614	8.977	8.688	8.817	8.517	7.432	8.296	7.712	9.945	9.858	8.514	8.713	9.647	10.429	10.746	11.065	10.226	11.232	10.658	10.338
1429	12.318	11.804	10.985	11.409	11.841	11.75	11.281	10.63	12.34	11.493	11.978	11.607	11.791	11.414	11.995	12.041	11.802	11.727	11.77	12.031	12.184	12.011
1431	9.686	10.221	9.574	9.578	10.197	9.56	9.174	9.661	9.934	9.856	9.865	9.637	10.304	9.558	9.898	9.998	9.751	9.881	9.844	9.597	9.881	9.675
1432	7.344	7.876	7.666	7.506	7.763	7.956	7.825	8.17	8.047	8.452	7.392	7.366	7.684	7.652	7.719	7.644	7.358	7.294	7.558	7.611	7.648	7.67
1434	8.672	8.463	8.967	8.561	8.424	9.196	9.252	9.699	9.256	9.626	8.399	8.808	8.89	8.789	8.619	8.464	8.323	8.24	8.443	8.498	8.159	8.339
1435	6.636	7.064	6.827	6.861	7.133	7.162	6.955	6.652	6.929	7.172	6.787	7.023	6.728	6.662	6.574	6.816	6.846	6.961	6.77	6.825	6.702	6.673
1436	10.812	11.286	10.525	11.17	11.751	11.258	11.186	11.088	11.053	11.545	9.198	9.285	9.085	10.218	9.955	10.041	9.477	10.027	10.163	8.811	10.014	9.558
1437	5.721	5.844	5.642	5.666	5.821	5.857	5.699	5.742	5.743	5.8	5.857	5.668	5.798	5.376	5.693	5.68	5.776	5.685	5.78	5.741	5.798	5.52
1438	5.988	6.277	5.314	5.895	6.631	5.849	6.761	5.915	6.945	5.678	4.938	5.212	4.823	4.933	5.03	4.962	5.046	5.076	5.005	4.997	5.044	4.866
1440	7.44	7.643	7.617	7.49	7.642	7.506	7.008	7.035	7.255	6.852	7.462	7.612	7.324	7.025	7.363	7.24	7.455	7.819	7.353	7.668	7.356	7.556
1441	8.227	8.219	7.683	7.954	8.692	8.138	8.522	8.308	8.013	8.179	7.261	7.482	7.036	6.912	6.927	6.987	6.888	7.145	7.141	6.688	7.353	7.136
1442	5.652	5.385	5.381	5.231	5.709	5.713	5.586	5.541	5.876	5.733	5.286	5.594	5.508	5.083	5.374	5.448	5.315	5.265	5.282	5.304	5.512	5.038
1443	6.36	6.294	6.434	6.189	6.309	6.737	6.434	6.266	6.327	6.422	6.137	6.634	6.36	6.155	6.297	6.276	6.273	6.296	6.235	6.164	6.381	6.11
1444	7.308	7.04	6.916	7.056	6.863	6.862	6.537	6.699	7.024	6.659	6.973	6.482	6.968	6.708	6.861	6.77	7.081	7.259	6.922	7	7.249	7.01
1445	9.02	8.863	9.179	9.089	8.665	9.121	8.946	9.455	8.831	9.002	8.162	8.693	8.388	8.778	8.634	8.381	8.352	8.475	8.689	8.328	8.134	7.887
1446	4.859	4.947	4.849	4.835	4.909	4.859	4.615	4.676	4.786	4.776	4.845	4.859	4.831	4.833	4.947	4.919	4.877	4.882	4.838	4.811	4.801	4.832
1447	5.524	5.553	5.47	5.589	5.723	5.536	5.508	5.57	5.5	5.464	5.535	5.58	5.411	5.341	5.594	5.577	5.598	5.467	5.538	5.504	5.41	5.504
1448	5.325	5.408	5.4	5.429	5.491	5.354	5.131	5.249	5.331	5.313	5.618	5.555	5.313	5.317	5.336	5.419	5.686	5.546	5.532	5.425	5.493	5.353
1452	10.573	10.069	10.898	10.291	10.064	10.377	10.946	10.603	10.926	11.335	9.772	9.688	9.954	10.015	10.188	9.87	9.679	9.304	9.784	9.809	9.767	9.461
1453	9.411	10.068	11.824	9.409	9.309	9.781	9.899	9.722	9.894	10.351	8.852	9.078	9.088	9.263	9.304	9.268	9.131	8.973	8.882	9.675	9.297	9.064
1454	7.088	7.693	8.765	8.184	7.522	8.122	8.314	7.903	7.41	7.812	7.424	7.687	8.14	7.997	7.823	7.506	7.547	7.567	7.543	7.54	7.26	7.603
1455	8.077	7.781	8.022	7.989	7.872	8.1	8.03	7.993	8.093	8.244	7.761	8.204	8.051	7.874	7.991	7.89	7.832	7.934	7.981	8.19	8.129	7.942
1456	8.94	7.836	8.686	8.385	7.98	8.774	8.806	8.794	8.458	8.419	8.05	8.096	8.106	8.374	8.475	8.185	8.066	7.545	8.309	7.925	8.242	7.932
1457	9.202	9.471	9.665	9.362	9.36	9.844	9.027	9.12	9.388	9.109	8.891	8.945	9.025	9.161	9.144	8.897	8.883	8.94	9.138	9.148	9.084	9.15
1459	7.872	8.224	8.082	8.346	8.432	8.732	8.128	8.422	8.69	8.715	7.901	7.996	7.708	8.03	7.925	8.356	8.207	8.123	8.269	8.113	8.35	7.976
1460	10.215	11.162	11.468	10.585	11.228	11.248	11.225	11.274	11.436	11.549	10.794	10.939	10.938	10.861	11.027	11.165	10.749	11.01	11.151	10.892	11.201	11.174
1462	11.624	10.43	11.161	11.045	11.691	13.383	11.843	11.422	9.558	9.964	7.552	9	8.929	11.079	9.788	7.675	7.584	6.838	8.531	6.692	7.301	6.576
1463	6.448	6.609	6.175	6.473	7.008	6.221	5.956	6.046	6.054	5.93	6.634	6.255	6.225	6.277	6.532	6.266	6.655	6.843	6.452	6.809	6.167	6.648
1464	5.707	6.186	6.925	6.471	5.598	5.621	7.165	8.162	5.86	5.536	5.488	5.938	5.659	5.118	5.467	5.498	5.493	5.469	5.492	5.375	5.354	5.472
1465	9.738	10.425	11.191	10.249	9.915	9.938	11.269	11.196	9.8	9.909	10.959	11.116	11.238	11.234	11.015	10.608	10.973	10.723	10.969	10.148	10.34	10.402
1466	12.336	8.869	12.267	9.728	10.11	8.424	10.135	9.44	9.802	9.034	9.878	9.846	10.158	9.183	9.515	9.639	9.047	9.779	9.452	9.258	9.18	9.834
1468	7.167	7.315	6.487	6.803	6.974	6.557	6.201	7.227	7.095	6.624	7.819	7.294	6.539	6.344	7.053	7.992	8.102	8.155	8.13	8.265	8.235	7.638
1469	5.037	4.796	4.698	4.695	4.906	5.169	4.693	4.619	4.592	4.518	4.73	4.859	4.724	4.585	4.682	4.722	4.718	4.821	4.76	4.735	4.852	4.679
1470	5.888	5.755	5.993	5.929	6.047	6.359	5.828	5.729	5.516	8.29	5.888	6.017	5.768	5.753	5.657	5.868	5.948	6.042	5.788	5.847	5.964	5.963
1471	11.98	11.929	11.561	11.771	11.64	12.256	11.696	12.059	11.866	11.901	11.463	10.825	11.177	11.453	11.501	11.181	11.325	11.74	11.678	11.737	11.521	11.523
1472	7.211	7.258	7.296	7.222	7.203	7.542	6.886	7.183	7.051	7.395	7.246	7.096	7.174	6.918	7.11	7.021	7.182	7.483	7.219	7.039	7.154	7.119
1473	5.951	5.643	5.673	5.792	5.695	5.764	5.627	5.907	5.771	5.784	5.829	5.758	5.696	5.537	5.858	5.688	5.963	5.926	5.832	5.763	5.87	5.722
1474	5.349	5.451	5.384	5.003	4.992	5.1	5.615	5.734	5.386	5.415	5.272	5.871	5.124	7.509	6.284	5.602	5.259	5.362	5.368	5.22	5.537	5.085
1475	9.132	8.059	6.996	7.433	8.663	8.609	8.642	8.879	8.235	8.597	6.043	5.845	5.704	5.955	5.863	5.484	5.459	5.697	6.34	5.566	6.162	5.617
1476	13.481	12.444	12.23	11.264	11.469	11.776	11.885	12.236	11.538	11.596	10.752	11.004	11.69	11.059	11.547	10.64	10.781	10.732	11.418	10.884	10.834	10.671
1477	7.606	7.237	7.477	7.642	7.151	7.528	7.807	7.789	8.104	7.648	7.08	7.275	7.117	7.297	7.296	7.18	7.017	7.011	7.237	7.21	7.006	7.168
1478	8.611	8.601	8.568	8.577	8.418	8.663	8.468	8.197	8.845	8.46	8.648	8.506	8.241	8.299	8.488	8.401	8.637	8.75	8.539	8.478	8.368	8.619
1479	7.842	7.917	8.147	8.077	7.991	8.077	8.743	8.923	8.023	8.764	8.249	8.128	8.139	8.119	8.274	8.196	7.997	7.735	8.063	8.398	7.895	8.178
1482	5.966	6.121	5.969	5.918	6.014	6.044	5.897	5.96	5.68	5.999	6.165	6.356	6.129	5.83	5.93	6.055	6.117	6.08	5.96	6.059	6.45	6.153
1486	9.162	8.029	8.53	8.825	8.327	8.999	8.961	8.646	8.771	8.425	9.233	8.061	8.62	8.231	9.091	8.606	8.316	8.88	8.983	8.934	8.891	9.076
1487	10.6	10.581	10.423	10.303	10.072	10.22	10.596	10.438	10.388	10.559	10.233	10.489	10.715	10.339	10.505	10.379	10.188	10.532	10.491	10.659	10.475	9.997
1488	10.186	10.528	10.385	10.809	10.446	10.291	10.438	11.076	9.871	11.313	10.814	10.77	10.446	10.916	10.887	10.515	10.41	10.5	10.922	10.555	10.305	10.606
1489	7.68	7.913	7.575	8.263	7.794	7.124	7.16	7.213	7.385	6.953	8.18	8.091	8.04	8.704	8.305	8.009	8.023	8.068	7.997	7.994	8.308	8.076
1490	6.813	11.239	11.232	10.026	9.778	10.839	11.763	10.995	9.816	9.085	11.33	12.195	11.56	12.526	11.439	11.749	12.263	11.147	11.955	11.619	10.956	11.638
1491	5.35	4.996	5.239	5.106	5.496	5.201	5.508	5.246	5.19	5.243	6.266	6.229	6.842	5.549	5.957	6.981	6.6	6.929	6.099	7.043	7.16	6.874
1493	5.586	5.587	5.578	5.576	6.269	5.721	5.811	5.738	6.165	6.02	5.442	5.5	5.484	5.337	5.377	5.415	5.397	5.651	5.508	5.416	5.399	5.413
1495	10.366	10.42	10.622	10.641	10.518	10.965	10.942	10.448	10.783	10.686	10.386	10.617	10.753	10.726	10.834	10.822	10.115	10.189	10.556	10.609	10.608	10.638
1496	5.223	5.173	5.084	5.181	5.467	5.213	4.913	4.973	5.197	5.06	5.008	5.051	4.974	4.894	5.155	4.994	4.915	5.053	5.034	5.083	5.14	5.026
1497	8.203	7.975	7.635	7.613	7.504	8.378	7.645	8.246	7.836	8.122	8.56	8.489	8.153	8.065	8.055	8.452	8.207	8.25	8.381	8.566	8.678	8.129
1499	8.453	8.769	8.893	9.484	9.117	8.675	9.169	9.165	8.569	9.022	9.159	8.946	9.179	9.776	8.922	9.242	8.925	8.986	8.831	8.26	8.922	9.082
1500	9.913	10.243	9.818	10.242	10.286	10.502	10.13	10.033	10.877	9.913	10.239	9.975	10.167	10.403	10.38	10.352	10.093	10.056	10.412	9.965	10.337	10.162
1501	4.81	4.857	4.761	4.723	4.834	4.815	4.679	4.777	4.849	4.683	4.76	4.994	4.736	4.692	4.756	4.835	4.727	4.777	4.795	4.691	4.747	4.773
1503	7.943	7.035	7.569	6.884	6.825	7.376	7.675	7.734	7.312	6.828	7.314	7.193	7.019	6.972	7.492	8.056	6.908	6.955	6.943	7.807	7.218	6.717
1506	6.111	6.256	5.963	5.972	6.404	6.148	5.817	6.193	6.253	6.094	6.394	6.307	5.983	6.134	6.192	6.221	6.497	6.408	6.29	6.25	6.453	6.097
1508	12.312	13.416	12.06	12.389	12.208	12.683	13.162	13.523	12.593	13.056	12.481	12.601	11.21	11.793	12.14	13.059	12.634	12.713	12.8	12.71	12.929	12.279
1509	11.898	12.033	10.433	10.686	11.016	10.909	10.945	11.424	11.497	11.434	10.488	10.901	10.004	10.765	11.112	10.604	10.878	10.58	10.617	10.013	10.794	10.206
1511	7.124	7.315	6.995	6.991	7.319	7.074	6.884	7.142	6.998	6.687	7.156	7.332	7.074	6.921	7.089	7.126	7.316	7.173	7.088	7.135	7.378	7.21
1512	11.871	11.244	9.025	11.082	11.06	11.369	10.724	10.422	10.868	10.818	12.434	12.578	11.357	12.038	11.974	12.779	12.168	12.149	12.657	12.361	12.939	12.214
1513	8.199	9.982	8.859	8.98	8.123	9.419	8.913	10.024	7.473	8.718	8.383	8.159	8.692	9.245	8.551	7.975	8.484	8.15	9.13	7.988	8.109	8.174
1514	11.417	11.526	10.672	10.616	10.584	11.085	11.41	11.858	10.485	11.983	10.594	11.036	10.665	10.496	10.42	10.977	10.616	10.473	10.609	10.828	10.635	10.448
1515	6.965	7.384	7.202	6.758	6.885	7.616	7.206	7.815	7.006	7.732	7.786	8.587	7.36	6.655	7.416	9.571	8.965	7.745	8.52	8.976	8.902	8.906
1519	10.67	9.458	9.796	9.813	9.599	9.887	9.567	9.057	9.415	9.265	9.332	9.237	9.826	9.976	9.735	9.647	9.303	9.398	9.559	9.304	9.534	9.603
1520	8.319	9.395	7.955	8.211	8.416	8.202	8.921	9.359	8.578	8.745	6.045	6.236	5.817	7.328	6.364	5.734	6.057	6.202	6.633	5.526	6.266	5.815
1521	7.18	7.217	6.268	6.674	7.55	6.515	7.527	7.329	7.911	7.565	6.359	6.211	6.34	6.447	6.158	6.218	6.21	6.07	6.671	5.961	6.63	5.963
1522	7.492	8.265	7.314	7.474	7.384	8.302	8.686	9.66	8.893	7.969	6.281	6.587	7.571	7.004	6.706	7.101	6.487	7.08	6.803	6.878	7.219	6.679
1523	8.633	8.335	8.198	8.558	8.327	8.606	8.313	8.919	8.488	8.911	8.837	8.707	8.362	8.452	8.577	8.718	8.739	8.868	8.74	8.827	8.888	8.835
1524	10.475	7.426	6.902	10.602	9.252	10.163	9.247	8.783	7.18	5.653	6.578	6.119	6.065	8.302	6.541	5.306	7.362	7.204	7.545	5.784	7.144	6.383
1525	7.753	6.518	8.731	7.647	6.54	9.522	7.445	6.13	5.91	6.772	7.14	7.381	7.397	8.176	7.871	7.26	6.917	6.721	7.191	6.831	6.994	7.079
1528	12.45	11.738	12.832	12.748	12.394	9.72	12.365	9.934	12.532	9.652	12.34	11.871	11.931	11.573	11.576	12.543	12.162	12.211	12.138	12.728	12.433	12.58
1534	8.538	8.363	8.526	8.52	8.322	8.482	8.527	8.322	8.689	8.348	8.372	8.761	8.628	8.673	8.53	8.489	8.316	8.445	8.404	8.115	8.364	8.541
1535	11.813	11.396	10.918	11	11.415	11.938	11.46	12.082	11.7	11.911	10.011	10.194	8.887	10.626	10.747	10.491	9.961	10.566	10.599	8.86	10.352	9.457
1536	8.179	8.627	7.208	8.523	9.236	9.533	9.026	9.416	8.947	9.011	6.768	7.07	6.869	7.149	6.598	6.602	6.812	6.864	7.191	6.6	6.787	6.486
1537	12.356	11.008	11.083	10.754	11.035	10.269	10.55	10.677	11.443	10.623	10.896	10.879	11.382	10.287	10.755	11.208	10.467	10.89	10.69	11.219	10.794	11.087
1538	4.711	4.656	4.649	4.711	4.847	4.719	4.552	4.566	4.587	4.455	4.689	4.687	4.726	4.639	4.691	4.65	4.684	4.767	4.708	4.646	4.7	4.723
1539	4.822	4.861	4.739	4.874	4.985	4.867	4.736	4.795	4.79	4.645	4.752	4.774	4.907	4.73	4.853	4.766	4.791	4.862	4.935	4.893	4.847	4.841
1540	10.39	8.167	8.153	8.282	8.632	8.375	9.42	8.635	9.151	9.023	7.952	7.541	7.848	7.727	8.182	7.466	7.725	7.291	8.105	7.786	8.114	7.638
1543	6.315	5.967	5.974	6.066	6.124	5.916	5.685	5.758	5.442	5.839	6.096	6.163	7.094	5.964	6.28	5.944	6.373	6.367	6.049	5.993	5.895	6.026
1544	6.5	6.452	6.544	6.567	6.634	6.5	6.614	6.515	6.414	6.396	6.348	6.787	6.362	6.09	6.084	6.526	6.477	6.378	6.287	6.234	6.6	6.477
1545	11.524	7.304	8.492	7.957	6.551	8.915	9.692	8.767	6.753	7.278	9.048	8.998	8.692	9.958	9.479	8.53	8.24	8.326	8.654	8.523	7.78	8.871
1548	7.713	7.614	7.62	7.592	7.506	7.7	7.371	7.356	7.497	7.46	7.612	7.742	7.729	7.27	7.633	7.478	7.601	7.583	7.658	7.464	7.573	7.458
1549	5.537	5.645	5.459	5.875	6.023	5.797	5.215	5.421	5.017	5.262	6.513	6.006	5.418	5.491	5.802	5.724	5.907	6.067	5.705	5.497	5.565	5.504
1551	6.251	6.563	5.899	6.054	6.274	6.207	6.126	6.495	6.388	6.169	6.935	6.588	6.265	6.003	6.268	8.824	7.148	6.731	6.589	7.732	7.864	7.737
1553	6.621	6.746	7.143	6.765	7.087	6.735	6.5	6.757	6.444	6.65	7.034	6.883	6.75	6.559	6.908	6.618	7.05	7.129	6.903	6.921	7.066	6.93
1555	8.562	9.071	9.01	9.003	9.113	9.052	8.688	8.873	8.326	8.919	9.686	9.16	8.49	8.821	8.99	9.234	10.733	9.892	10.346	10.106	9.924	9.83
1557	5.415	5.442	5.135	5.429	5.495	5.674	5.172	5.194	5.12	5.209	5.252	5.146	5.107	5.133	5.399	5.221	5.209	5.263	5.195	5.489	5.052	5.549
1558	4.737	7.358	5.883	6.172	4.711	4.852	4.972	4.572	5.819	5.769	4.828	4.706	4.667	4.957	4.793	4.766	5.857	4.767	5.045	5.124	5.03	5.104
1559	7.74	8.381	7.554	8.004	8.084	10.175	6.923	7.019	8.429	7.465	8.174	7.61	7.425	7.657	7.848	7.564	8.629	8.137	7.986	8.335	8.01	8
1562	5.43	5.349	5.481	5.228	5.624	5.177	5.087	5.214	5.064	5.29	5.475	5.354	5.216	5.036	5.352	5.28	5.909	5.4	5.36	5.407	5.717	5.422
1571	5.408	5.566	6.006	5.57	5.718	5.64	5.586	5.277	5.587	6.215	5.757	5.412	5.518	5.405	5.474	5.385	5.885	5.698	5.672	5.684	5.56	5.73
1573	8.918	12.286	11.204	9.447	11.243	6.842	9.043	6.542	10.787	7.757	7.29	6.986	6.678	6.569	6.728	8.113	7.475	7.074	6.987	7.29	7.347	6.956
1576	6.872	7.025	6.738	7.163	7.289	6.708	6.148	6.457	6.504	6.313	7.683	6.995	6.753	6.745	6.973	7.547	7.64	7.453	7.097	7.535	7.529	7.537
1577	11.063	9.079	7.663	7.837	8.775	9.99	8.049	10.41	10.063	10.152	8.514	9.298	6.767	7.654	7.868	9.378	9.425	8.8	8.511	9.491	10.636	8.799
1579	6.515	7.954	6.504	6.688	6.782	6.537	5.627	5.806	7.297	5.785	8.3	7.874	6.774	6.45	6.759	10.434	8.408	9.451	8.949	8.71	10.569	9.566
1580	5.408	5.58	5.362	5.506	5.488	5.377	5.144	5.238	5.384	5.316	5.566	5.958	5.342	5.331	5.405	5.614	5.512	5.358	5.41	5.466	5.62	5.474
1581	4.236	4.209	4.229	4.247	4.243	4.243	4.274	4.264	4.163	4.229	4.233	4.198	4.218	4.167	4.249	4.256	4.205	4.268	4.27	4.2	4.263	4.214
1582	6.201	6.578	5.956	8.531	6.848	5.759	6.421	6.472	6.718	5.835	8.388	7.467	6.329	6.366	8.061	8.237	8.691	8.63	8.525	10.347	9.375	8.875
1583	5.196	5.295	5.242	5.656	5.64	5.165	4.906	5.129	5.217	5.163	5.148	5.569	5.206	5.023	5.176	5.053	5.223	5.422	5.213	5.255	5.193	4.986
1584	5.829	5.585	5.552	5.457	5.486	5.589	5.314	5.566	5.682	5.465	5.48	5.507	5.496	5.393	5.435	5.627	5.473	5.459	5.435	5.514	5.455	5.482
1585	7.632	7.991	7.623	8.082	8.172	7.651	6.858	7.078	7.534	7.091	8.436	7.621	7.695	7.282	7.829	7.792	8.073	7.964	7.856	7.835	8.183	7.678
1586	6.386	7.746	6.462	6.256	6.816	6.433	6.092	5.882	7.142	6.478	9.264	6.985	6.884	6.14	7.817	7.086	8.99	10.147	8.319	9.417	9.629	9.418
1587	4.27	4.369	4.297	4.213	4.263	4.321	4.21	4.28	4.174	4.211	4.242	4.493	4.119	4.246	4.246	4.188	4.348	4.288	4.279	4.398	4.247	4.305
1588	5.583	5.612	5.591	5.736	5.806	5.661	5.495	5.554	5.554	5.814	5.736	5.865	5.623	5.578	5.669	5.606	5.627	5.808	5.554	5.476	5.506	5.562
1589	8.237	7.833	7.699	7.865	7.847	7.842	8.137	7.751	7.758	7.494	8.394	8.231	8.118	7.807	8.288	7.752	7.937	8.135	8.326	8.095	7.987	7.528
1591	4.764	6.03	4.672	6.243	4.655	4.612	5.307	8.446	8.562	4.708	6.881	6.612	6.034	7.196	8.908	7.139	7.87	6.763	7.923	9.665	8.358	5.936
1592	7.231	7.321	6.868	6.921	6.971	6.932	6.249	6.493	6.671	6.357	6.853	6.68	6.662	6.609	6.706	6.658	6.954	6.826	6.762	7.042	6.774	6.865
1593	8.581	9.721	8.501	9.055	9.282	9.583	8.67	9.485	9.006	9.016	9.482	9.445	8.719	8.878	9.27	9.924	9.564	9.596	9.619	9.603	9.793	9.817
1594	9.919	7.189	7.274	7.567	7.321	7.111	7.204	7.1	6.925	7.533	8.892	8.067	7.371	7.173	7.504	10.328	8.815	9.05	8.297	12.058	10.514	8.841
1595	7.628	7.829	8.502	7.995	7.817	8.765	8.161	8.686	7.478	8.286	8.617	8.1	8.97	8.685	8.276	8.09	8.079	8.383	8.339	9.053	8.3	8.496
1600	7.012	7.134	6.946	7.022	7.135	8.564	6.579	6.887	6.748	6.646	7.383	7.098	7.029	7.032	6.888	6.893	7.03	7.656	7.034	7.147	6.856	7.097
1601	12.171	12.054	10.095	11.448	11.659	10.927	11.151	11.451	11.921	10.536	11.637	11.505	10.428	11.189	11.857	12.052	11.635	11.589	11.87	11.911	12.2	11.923
1602	4.786	4.797	5.687	5.261	4.868	4.849	4.967	5.29	4.705	4.638	6.868	7.772	6.358	6.684	6.753	7.31	6.984	5.921	7.174	6.645	6.866	6.401
1603	10.922	11.208	11.715	11.465	10.477	11.171	11.328	11.006	11.325	11.042	10.92	11.332	11.128	10.922	11.08	11.075	10.911	10.788	11.033	9.938	11.024	10.08
1604	7.434	7.812	8.533	7.106	7.237	8.012	9.177	8.595	7.738	7.703	7.69	7.766	8.388	8.23	8.022	7.411	8.19	7.47	7.717	7.251	7.773	7.437
1605	8.705	8.255	8.251	8.398	8.319	9.519	8.331	8.637	8.304	8.819	9.123	9.192	9.28	9.254	9.076	9.101	9.2	9.246	9.248	8.954	9.065	9.384
1606	5.997	6.561	6.079	6.524	6.463	6.657	6.551	6.391	6.842	6.843	6.023	6.162	5.907	6.233	6.173	5.877	5.964	6.164	6.052	5.818	6.044	5.776
1607	4.669	4.686	4.582	4.746	4.842	4.551	4.398	4.502	4.518	4.5	4.776	4.779	4.646	4.694	4.742	4.608	4.843	4.869	4.903	4.813	4.719	4.831
1608	6.595	6.313	6.253	6.317	6.378	6.426	6.41	6.858	6.38	6.743	6.407	6.343	6.154	6.12	6.146	6.309	6.253	6.29	6.25	6.346	6.403	6.367
1609	7.293	6.941	6.539	6.755	6.869	6.885	7.056	7.311	6.748	7.076	6.567	7.2	6.759	6.844	6.853	6.739	6.68	6.836	6.747	6.801	6.793	6.516
1610	6.765	7.021	6.582	7.105	6.844	6.707	5.992	6.157	6.437	6.081	8.343	7.959	7.19	6.883	7.16	9.068	8.675	8.988	8.953	10.226	9.11	9.417
1611	7.975	7.478	7.541	7.642	7.627	7.863	7.707	7.435	7.455	7.667	8.061	7.858	8.43	8.15	8.14	7.859	7.85	7.767	7.852	7.894	7.984	7.91
1612	9.361	9.503	9.205	9.044	9.08	9.962	9.143	9.344	8.923	9.606	9.417	9.642	9.99	9.823	9.571	9.598	9.343	9.227	9.606	9.062	9.296	9.538
1613	7.376	7.353	7.364	7.146	6.991	7.45	7.78	7.386	7.429	7.626	6.53	6.975	7.065	6.797	6.658	6.816	6.522	6.956	6.902	6.806	6.914	6.778
1615	10.653	10.921	11.076	10.519	10.878	10.294	10.798	10.408	11.342	10.71	9.209	9.319	9.763	9.904	9.592	9.486	9.112	9.601	9.674	9.652	9.98	9.703
1616	8.526	8.919	8.795	8.669	8.982	8.623	8.603	8.687	8.762	8.995	8.693	8.766	8.712	8.651	8.633	8.605	8.696	8.954	8.671	8.694	8.33	8.87
1618	4.553	4.476	4.46	4.623	4.633	4.564	4.399	4.56	4.484	4.412	4.567	4.458	4.519	4.458	4.564	4.502	4.722	4.612	4.572	4.427	4.562	4.521
1620	6.256	6.408	6.377	7.524	7.121	6.232	5.835	6.065	6.125	6.162	6.811	6.267	6.491	6.606	6.414	6.417	6.458	6.621	6.655	6.381	6.115	6.744
1621	6.461	6.336	6.222	6.152	6.232	6.246	5.921	6.069	6.137	6.058	6.116	6.648	6.543	6.219	6.035	5.956	6.391	6.253	6.115	6.094	6.043	6.181
1622	13.208	12.21	11.85	11.678	11.83	11.624	12.014	12.733	12.735	12.242	12.124	12.801	12.134	11.863	12.252	12.41	11.865	12.036	12.107	12.527	12.446	12.11
1627	7.502	8.301	9.123	8.658	8.633	9.301	9.482	9.34	8.631	9.589	8.865	9.282	9.761	9.788	9.776	8.93	8.734	8.604	8.914	8.268	8.462	8.574
1628	7.732	7.523	7.147	7.622	7.52	8.123	7.114	7.271	7.784	6.749	7.393	7.622	7.881	7.412	6.926	7.425	7.352	7.818	7.348	7.314	7.44	7.661
1629	6.035	5.943	5.794	6.027	6.27	5.684	5.702	5.487	6.51	5.489	7.049	6.013	7.079	6.591	6.648	7.564	6.263	6.112	6.051	6.247	5.94	6.762
1630	5.486	5.628	5.521	5.344	5.797	5.565	5.442	5.312	5.577	5.309	5.761	5.413	5.702	5.434	5.519	5.506	5.635	5.953	5.64	5.576	5.501	5.79
1632	10.198	9.586	8.533	9.122	10.004	8.657	8.511	8.811	9.842	9.187	9.398	9.522	9.759	8.904	9.359	9.961	9.23	9.515	9.551	9.76	9.455	9.807
1633	7.318	8.105	7.803	7.579	7.555	7.538	8.085	7.687	7.674	7.752	6.412	6.46	7.285	7.367	6.614	6.852	6.371	6.109	6.896	6.051	6.273	6.407
1634	7.082	9.764	9.849	9.563	8.607	11.368	11.167	11.178	7.743	10.931	11.562	11.572	11.987	12.416	11.976	11.323	11.506	11.786	12.343	11.377	11.059	11.456
1635	9.325	9.099	9.386	9.046	8.984	9.244	9.213	9.262	9.128	9.38	8.744	9.191	8.95	9.434	9.338	9.129	8.825	8.792	9.141	8.895	8.84	9.01
1636	5.645	6.044	5.837	5.933	5.85	5.769	5.91	6.101	5.585	6.069	5.787	5.955	5.565	5.464	5.59	6.599	5.715	6.961	5.843	5.87	6.5	5.969
1638	6.009	6.08	6.066	6.04	6.163	5.809	5.707	5.766	5.848	6.016	6.289	6.068	6.031	5.858	5.95	5.877	6.094	6.092	5.904	5.979	5.959	5.975
1639	9.153	8.931	9.135	8.9	8.544	9.048	9.249	9.055	9.211	9.479	8.78	9.106	9.208	9.199	9.08	8.86	8.85	8.973	8.956	8.744	8.77	8.861
1641	5.124	4.921	4.96	4.878	4.985	5.468	4.776	4.978	5.144	4.809	4.92	4.905	4.878	4.848	4.923	4.927	5.031	4.949	4.991	5.071	4.964	4.928
1642	10.156	10.262	10.365	10.059	10.018	10.063	10.166	9.912	10.243	10.176	10.553	10.27	10.566	10.283	10.413	10.353	10.321	10.327	10.446	10.31	10.629	10.36
1643	8.938	8.736	9.424	9.101	9.397	9.255	8.184	9.369	9.605	9.955	7.128	7.213	6.971	6.936	7.168	7.398	7.238	7.331	7.727	7.098	7.515	6.92
1644	10.536	8.676	6.676	8.747	8.97	6.648	7.07	7.438	10.402	7.045	11.101	9.938	8.567	7.517	8.875	11.712	10.744	10.93	11.05	11.744	11.622	11.695
1645	9.574	8.865	8.046	8.412	8.196	8.662	7.825	7.515	8.227	8.039	8.725	8.836	9.964	8.32	8.643	8.46	8.77	8.852	9.529	9.429	9.343	8.523
1646	6.454	5.938	5.268	5.761	5.532	7.459	5.898	6.234	7.042	7.157	6.249	5.914	6.981	5.944	6.111	6.048	6.015	6.31	5.867	5.669	6.449	5.83
1647	10.932	11.366	9.917	10.206	10.26	8.981	10.454	9.814	11.279	11.284	11.344	10.43	11.31	9.871	10.875	11.994	11.114	11.298	11.09	12.243	12.091	11.383
1649	10.144	9.51	9.01	9.022	9.594	8.705	9.336	9.267	9.66	10.51	9.636	10.062	10.671	9.215	9.33	9.868	9.997	10.056	9.264	9.749	10.05	9.724
1650	10.852	11.011	11.408	11.559	11.102	11.654	11.574	11.275	11.747	11.439	10.616	10.667	10.764	10.963	10.848	10.803	10.59	10.375	10.532	10.552	10.411	10.372
1652	9.638	10.098	10.281	9.739	10.275	10.851	10.277	9.984	11.35	9.749	9.841	10.013	9.963	9.39	9.927	10.34	9.873	9.985	10.034	10.186	9.792	10.135
1653	10.303	10.357	10.135	10.254	10.352	10.596	10.429	10.163	10.801	10.509	10.437	10.566	10.694	10.416	10.609	10.663	10.32	10.274	10.493	10.648	10.623	10.681
1654	8.874	9.257	9.864	9.409	9.687	9.508	9.599	8.896	9.654	9.382	9.086	8.921	9.613	9.574	9.468	9.169	9.397	8.965	9.163	9.25	9.272	9.57
1655	12.807	12.906	12.938	12.683	12.463	12.621	13.008	12.755	12.398	12.517	12.949	12.903	13.035	13.147	13.039	12.779	13.072	12.762	12.871	13.069	12.843	12.861
1656	5.547	5.529	5.482	5.57	5.815	5.323	4.952	5.512	5.054	5.374	5.918	5.911	5.475	5.715	5.535	5.44	6.19	6.414	5.663	5.959	5.871	6.001
1657	9.343	8.507	8.199	8.298	8.822	8.505	8.708	8.746	8.547	9.066	8.887	8.481	8.635	8.623	8.492	9.221	9.093	9.185	9.158	10.236	9.221	9.651
1659	7.48	7.105	7.562	7.102	7.19	7.144	7.54	7.523	7.123	7.402	7.062	7.184	7.234	7.394	7.308	7.234	7.141	6.897	7.335	7.358	7.172	7.142
1660	7.314	7.703	7.968	7.756	7.73	7.905	7.802	7.381	8.237	7.467	7.7	8.266	8.438	7.989	7.904	8.009	7.568	7.495	7.626	7.754	7.615	7.977
1662	8.5	8.6	8.578	8.217	8.361	7.967	8.498	8.552	9.253	7.952	8.96	9.144	8.36	8.362	8.3	9.345	9.581	8.695	8.953	9.507	9.234	9.074
1663	8.867	9.185	8.834	9.162	9.076	8.642	8.589	8.855	8.754	9.163	8.501	8.667	9	8.904	8.347	7.903	8.467	8.022	8.189	8.529	8.33	8.156
1665	10.502	10.455	10.818	10.646	10.455	10.567	10.857	10.442	10.475	10.337	10.566	10.829	11.033	10.864	10.718	10.878	10.417	10.296	10.627	10.733	10.577	10.707
1666	11.579	11.364	10.708	10.715	11.167	10.439	10.692	10.751	11.253	10.739	11.525	11.019	11.498	10.76	11.369	11.538	11.215	11.298	11.3	11.619	11.512	11.505
1669	5.463	5.574	5.431	5.512	5.536	5.566	5.697	5.511	5.628	5.439	5.349	5.529	5.465	5.25	5.396	5.451	5.449	5.36	5.441	5.453	5.386	5.381
1670	5.395	5.218	5.179	5.279	5.359	5.119	5.331	4.915	5.213	5.2	5.232	5.313	5.216	5.26	5.235	5.213	5.204	5.427	5.209	5.157	5.174	5.22
1671	7.006	6.992	6.854	6.936	7.273	7.025	6.999	6.939	6.763	6.898	7.172	6.923	7.232	6.994	7.137	6.991	7.153	7.171	6.952	6.993	6.998	7.126
1672	10.905	9.496	7.126	11.6	11.06	6.886	9.55	8.435	8.628	6.884	13.181	12.331	13.351	12.073	12.157	12.07	12.673	12.559	11.811	13.064	12.588	13.111
1674	7.312	8.144	7.338	7.113	7.245	7.17	7.032	7.172	7.05	6.835	7.897	7.877	8.119	7.173	7.391	7.086	7.227	7.886	7.268	7.388	7.427	7.661
1675	8.962	9.492	8.213	7.799	7.491	8.3	8.64	9.524	6.86	8.546	6.562	7.614	7.189	7.1	6.801	6.007	6.429	7.608	8.045	6.791	6.261	6.69
1676	8.008	8.186	8.244	8.39	8.205	7.963	8.335	8.27	8.196	7.561	8.747	8.45	8.38	8.383	8.617	8.539	8.697	8.412	8.366	8.529	8.433	8.355
1677	6.311	6.571	6.097	6.568	6.511	6.365	5.938	6.498	6.519	6.191	6.3	6.682	6.384	6.372	6.016	6.654	6.342	6.335	6.533	6.116	6.232	6.518
1678	5.598	5.653	5.832	5.598	6.108	5.504	5.447	5.321	5.854	5.203	5.921	5.577	5.627	5.535	5.325	5.907	5.679	5.949	5.794	5.887	5.471	6.008
1687	8.958	9.558	7.821	9.497	9.378	8.673	10.567	12.094	8.506	11.28	9.231	8.483	9.497	8.354	8.978	8.163	8.177	8.849	8.59	9.166	8.73	8.869
1690	5.19	5.197	5.156	5.106	5.617	5.169	5.154	4.945	5.18	5.594	5.684	5.35	5.32	5.159	5.685	5.594	5.336	6.28	5.859	5.609	5.742	5.651
1716	8.7	8.201	8.958	8.327	8.331	9.134	8.555	8.808	8.969	9.357	7.899	7.965	8.231	8.284	8.368	8.032	7.995	7.902	8.103	8.309	8.06	8.084
1717	7.691	7.724	9.651	7.56	7.231	8.264	7.394	7.101	7.54	7.219	7.77	7.715	8.346	7.74	7.76	7.753	7.446	7.666	7.444	7.977	7.668	7.547
1718	11.193	9.108	9.964	10.274	10.918	10.312	9.508	10.317	8.407	11.451	9.764	10.152	10.254	10.422	10.036	9.296	8.74	9.144	9.205	9.654	8.829	8.936
1723	8.045	7.352	7.012	7.816	7.364	7.531	7.27	7.207	7.749	6.926	7.209	7.397	6.954	7.001	6.88	7.21	7.128	7.212	7.102	7.687	7.158	7.016
1725	8.106	8.192	8.302	8.308	8.532	8.572	8.381	8.438	8.37	8.855	8.149	8.193	8.346	8.244	8.137	8.357	7.982	8.204	8.177	8.08	8.234	8.286
1727	10.442	11.459	11.637	12.347	11.717	11.748	11.698	11.234	11.863	11.158	10.855	11.055	11.103	11.213	11.118	11.166	10.715	10.962	11.073	10.948	10.941	11.053
1728	10.175	8.955	8.441	8.166	9.433	9.816	9.082	8.879	9.652	9.364	9.288	8.51	7.967	7.937	8.794	8.206	9.462	8.596	9.022	10.635	9.345	8.675
1729	8.849	8.499	8.213	8.41	8.876	8.131	8.26	8.325	8.67	8.581	8.429	8.765	8.479	8.459	8.566	8.601	8.492	8.585	8.414	8.511	8.519	8.678
1730	7.815	7.432	8.276	7.992	7.204	8.369	8.229	7.823	7.958	9.215	6.924	6.608	6.266	6.786	6.99	6.445	6.698	6.57	7.064	6.852	6.902	6.962
1731	5.552	5.618	5.322	5.572	5.86	5.653	5.595	5.553	6.093	6.038	5.157	5.528	5.342	5.258	5.069	5.303	5.17	5.727	5.426	5.432	5.676	5.296
1733	4.53	5.808	4.574	4.625	4.7	4.632	4.612	7.786	5.168	4.648	10.382	9.534	7.001	5.027	7.221	10.843	9.868	10.953	10.315	11.158	10.518	10.872
1734	5.903	6.054	6.099	6.104	6.063	6.007	6.176	5.993	5.913	5.957	6.118	6.135	6.001	6.03	6.048	6.013	6.034	5.951	5.919	6.043	6.018	6.005
1735	7.172	7.355	7.922	7.979	7.38	7.423	6.989	7.063	7.351	7.411	7.306	7.714	7.573	7.013	7.267	7.311	7.348	7.41	7.268	7.392	7.395	7.187
1736	8.889	8.728	9.23	8.977	8.709	8.97	9.117	9.18	9.303	9.671	8.483	9.004	8.876	8.847	8.929	8.794	8.585	8.162	8.75	8.664	8.507	8.565
1737	8.317	9.157	7.897	8.349	8.914	8.36	8.444	7.995	9.207	8.186	8.902	8.233	9.065	8.337	8.614	8.853	8.503	8.66	8.452	8.722	8.698	8.902
1738	11.237	10.605	9.875	10.246	10.567	9.775	10.272	10.2	10.411	9.801	10.833	10.664	11.131	10.275	10.713	10.995	10.616	10.733	10.737	11.13	10.877	10.922
1739	7.106	6.865	7.016	7.238	7.48	6.857	7.763	7.291	8.293	7.132	6.974	6.67	7.379	7.294	7.336	7.022	6.905	6.622	7.09	7.058	6.961	7.163
1740	4.868	4.701	4.808	4.883	4.784	4.712	4.583	4.773	4.758	4.609	4.883	5.013	4.836	4.787	4.856	4.841	4.958	4.862	4.872	5.119	4.982	4.923
1741	7.323	7.401	7.623	7.439	7.805	7.645	7.101	7.131	7.956	7.425	7.912	8.001	8.236	7.996	7.874	7.775	7.67	7.857	7.85	7.48	7.398	7.749
1742	7.28	7.331	7.49	7.683	7.561	7.489	6.844	6.977	7.083	7.015	7.302	7.594	7.512	7.083	7.367	7.242	7.406	7.686	7.313	7.392	7.423	7.24
1743	7.975	8.853	8.564	8.512	7.845	9.353	8.585	8.503	8.832	8.043	8.445	8.078	9.584	8.471	8.476	8.289	8.381	9.19	8.59	9.555	8.737	8.619
1745	6.038	6.213	6.317	6.259	6.291	5.962	5.926	5.959	5.919	5.785	6.307	6.135	6.082	6.056	5.989	6.005	6.196	6.115	6.064	6.281	6.162	6.165
1746	5.778	5.757	5.795	5.827	5.9	5.895	5.476	5.483	5.538	5.548	5.688	5.794	5.716	5.617	5.784	5.673	5.761	5.967	5.855	5.809	5.615	5.775
1747	5.451	5.638	5.572	5.458	5.708	5.405	5.272	5.296	5.281	5.235	5.476	5.807	5.5	5.422	5.556	5.422	5.399	5.736	5.432	5.494	5.352	5.413
1748	5.781	5.463	5.712	5.376	5.432	5.485	5.191	5.575	5.353	5.325	5.384	5.468	5.256	5.257	5.244	5.383	5.644	5.467	5.353	5.471	5.579	5.344
1749	5.179	5.425	5.789	5.666	5.312	5.249	6.021	5.236	5.207	5.273	5.258	5.182	5.098	5.016	5.136	5.146	5.281	5.176	5.021	5.015	5.176	5.138
1750	4.918	4.925	4.861	4.88	4.956	4.806	4.778	4.764	4.734	4.768	4.842	4.856	4.883	4.774	4.839	4.817	4.895	4.963	4.814	4.904	4.861	4.837
1755	7.308	7.298	7.251	7.266	7.328	7.216	7.357	7.207	6.94	7.246	7.265	7.699	7.438	6.863	7.218	7.2	7.296	7.33	7.452	7.185	7.429	7.289
1756	6.688	6.936	7.454	7.143	6.531	6.99	7.465	8.031	6.296	6.348	6.751	6.382	6.805	6.769	6.607	6.694	6.589	6.463	6.778	6.412	6.723	6.718
1757	6.155	5.993	6.07	6.187	6.033	6.206	5.937	5.838	6.052	5.707	6.376	6.332	6.198	5.788	6.048	6.556	6.522	6.587	6.314	6.686	6.542	6.471
1758	4.952	5.027	5.097	4.893	5.009	4.918	4.561	4.669	4.7	4.782	4.934	4.934	4.852	4.8	4.897	4.876	4.938	5.127	4.905	4.973	4.95	5
1759	7.691	8.27	6.129	6.691	7.195	10.382	7.651	7.444	6.634	9.801	8.057	8.406	7.73	8.822	8.615	8.31	9.738	8.068	8.576	7.898	8.497	8.417
1760	6.94	7.021	7.021	6.755	6.94	6.998	7.697	7.737	6.918	7.706	7.88	7.828	7.5	7.904	7.705	8.272	7.797	8.331	8.629	8.018	8.106	7.999
1761	4.693	4.637	4.579	4.639	4.793	4.579	4.472	4.355	4.364	4.538	4.563	4.784	4.549	4.55	4.672	4.463	4.642	4.894	4.558	4.89	4.573	4.764
1762	8.041	8.221	8.206	8.256	8.45	8.074	7.904	8.04	7.998	8.142	8.601	8.71	8.468	8.729	8.613	8.585	8.709	8.711	8.563	8.437	8.592	8.603
1763	6.327	7.153	6.504	6.415	7.047	6.645	6.368	6.805	6.313	7.546	6.877	6.608	6.665	6.389	6.524	7.16	6.823	6.883	6.726	6.536	7.243	6.88
1767	4.405	4.393	4.39	4.498	4.32	4.34	4.27	4.475	4.279	4.308	4.33	4.399	4.386	4.381	4.401	4.359	4.462	4.357	4.391	4.395	4.403	4.37
1769	5.668	5.866	5.739	5.563	5.735	5.725	5.183	5.287	5.409	5.35	5.411	5.732	5.555	5.534	5.49	5.48	5.598	5.877	5.467	5.477	5.469	5.669
1770	6.192	6.166	6.23	6.021	6.017	6.177	5.818	5.72	6.01	5.914	5.858	6.226	6.162	5.844	5.972	6.018	6.029	6.283	6.069	6.089	6.071	6.088
1773	4.924	4.918	4.86	4.861	4.959	5.058	4.822	4.917	4.933	4.991	5.91	5.543	7.007	5.409	5.66	5.894	5.586	5.827	5.547	5.541	5.746	6.201
1774	9.156	8.802	9.145	8.859	8.83	10.145	8.675	8.905	8.897	9.013	8.339	7.919	7.998	8.191	8.092	8.143	8.118	8.367	8.252	8.356	8.2	8.371
1775	5.877	5.866	5.85	5.703	5.965	6.266	5.697	5.822	5.768	5.777	5.908	6.176	5.862	5.657	5.809	5.795	5.913	5.746	5.882	5.841	6.089	5.838
1776	5.812	6.519	6.676	6.165	7	5.719	6.658	6.298	6.722	5.629	8.471	8.401	8.756	8.653	8.158	8.984	8.448	8.598	8.882	8.388	9.123	8.945
1777	9.392	8.632	8.247	8.539	8.632	8.482	8.58	8.653	8.893	8.775	7.62	7.213	7.633	7.478	7.758	7.469	7.393	7.554	7.337	7.17	7.09	7.032
1778	6.92	7.074	7.071	6.879	6.807	7.22	7.016	7.211	6.94	6.964	6.859	7.308	7.18	7.12	7.026	7.199	7.01	6.89	6.941	6.943	7.021	6.82
1780	6.853	6.475	6.552	6.622	6.573	6.679	6.794	6.519	5.763	5.926	6.594	5.938	6.063	5.851	6.162	5.843	6.442	6.25	6.754	6.323	6.307	6.436
1783	9.594	9.537	9.801	9.398	9.206	9.41	9.84	9.765	9.683	10.35	9.502	9.819	9.592	9.845	9.731	9.504	9.593	9.208	9.745	9.701	9.494	9.509
1785	9.319	9.199	8.058	8.882	9.397	8.95	8.97	8.709	9.136	9.376	8.479	8.86	8.906	9.511	9.123	8.789	8.136	8.517	8.677	8.668	8.475	8.797
1786	8.786	8.478	9.059	8.748	8.291	9.008	9.283	9.801	8.903	9.445	7.909	8.766	8.601	8.706	8.331	8.194	7.983	7.711	8.026	8.104	7.774	7.931
1787	5.285	5.352	6.231	5.81	5.692	5.313	6.401	5.821	5.558	5.833	5.837	5.421	5.68	5.926	5.831	5.421	5.547	5.277	5.453	5.611	5.506	5.626
1788	7.619	7.227	7.542	7.348	7.347	7.391	7.428	7.531	7.653	7.274	7.55	7.557	7.638	7.599	7.404	7.448	7.278	7.477	7.223	7.374	7.311	7.322
1789	9.145	6.935	7.872	7.653	7.371	7.892	8.452	8.385	7.128	7.388	7.723	7.649	7.251	8.035	8.164	7.726	7.711	7.47	7.955	7.754	7.693	7.758
1791	5.368	5.259	5.289	5.278	5.352	5.341	5.181	5.204	5.087	5.172	5.194	5.4	5.29	5.251	5.241	5.187	5.295	5.364	5.285	5.307	5.35	5.204
1793	7.73	8.296	8.208	8.422	8.405	8.224	8.405	8.082	7.884	7.949	8.621	8.996	9.271	9.222	9.084	8.755	8.434	8.511	8.581	8.412	8.563	8.588
1794	8.031	9.001	7.216	8.135	8.831	8.55	8.64	8.947	8.452	9.495	6.277	6.567	6.027	6.706	6.236	6.13	6.376	6.57	6.837	6.169	6.42	6.079
1795	5.29	5.22	5.271	5.343	5.248	5.25	4.906	5.07	5.083	7.211	5.617	5.297	5.403	5.178	5.724	5.264	5.523	5.707	5.435	5.336	5.386	5.487
1796	8.161	8.039	7.967	7.963	8.051	8.328	7.591	7.781	7.775	7.863	7.47	8.005	7.836	7.498	7.591	7.439	7.677	8.017	7.745	7.69	7.79	7.585
1797	8.361	8.3	8.447	8.281	8.795	8.251	8.661	8.545	8.554	9.038	8.817	8.852	8.932	8.613	8.822	8.792	8.88	8.797	8.843	9.008	8.83	8.837
1798	9.084	8.457	9.079	8.365	8.369	8.946	9.062	8.701	9.163	8.409	8.396	8.424	8.506	8.567	8.614	8.475	8.223	7.883	8.566	8.023	8.373	8.173
1800	7.002	6.996	6.797	7.146	7.297	7.087	6.612	6.983	7.225	6.658	10.752	11.069	8.288	7.561	8.778	11.569	9.532	11.224	10.593	11.938	11.36	11.242
1801	9.677	9.441	9.687	9.451	9.599	9.734	9.185	9.563	9.569	10.166	9.486	9.579	9.292	9.41	9.544	9.3	9.4	9.574	9.523	9.664	9.399	9.447
1803	10.505	9.998	8.048	8.766	9.885	9.096	9.331	7.833	9.523	8.947	9.378	8.917	8.454	8.176	8.615	10.482	9.374	9.692	9.831	10.145	10.411	10.134
1804	6.235	6.348	6.189	6.074	6.521	6.206	5.921	5.939	6.043	6.003	6.845	6.907	6.348	6.732	6.533	6.976	6.991	6.475	7.025	6.591	6.983	6.698
1805	5.143	5.404	5.685	6.202	5.319	5.938	5.511	4.941	5.157	5.51	5.892	5.62	7.957	5.289	5.428	5.295	5.537	6.326	5.552	5.607	5.412	6.757
1806	9.513	9.057	9.58	8.526	9.455	9.266	9.83	10.08	8.602	10.38	8.132	6.946	7.787	8.552	8.046	8.121	7.908	8.437	8.651	8.271	8.561	8.459
1807	10.759	7.777	6.101	9.888	8.665	5.763	8.641	9.667	11.273	6.878	10.956	9.933	8.123	7.541	9.386	11.31	11.389	11.157	11.443	12.043	11.979	11.686
1808	10.453	11.095	10.903	11.217	10.6	11.774	11.299	11.022	10.958	10.965	9.742	10.107	10.63	10.448	10.151	10.549	9.857	9.961	10.33	9.685	9.744	10.2
1809	6.477	7.799	10.344	9.353	6.751	9.792	9.324	8.723	6.323	9.643	7.121	6.957	7.03	7.214	6.697	6.776	7.034	6.853	6.968	6.916	6.904	6.832
1810	7.69	8.374	8.526	7.998	8.388	8.14	8.724	8.418	8.435	8.516	7.962	8.065	8.136	7.995	8.034	8.334	7.641	7.826	7.985	8.089	7.966	7.878
1811	4.459	4.485	4.415	4.455	4.384	4.376	4.283	4.452	4.281	4.275	4.545	4.504	4.37	4.228	4.45	4.459	4.488	4.438	4.466	4.435	4.483	4.662
1812	4.991	4.948	5.051	5.211	5.113	5.112	4.651	4.895	4.766	4.908	5.054	4.991	5.082	5.101	5.141	4.843	5.146	5.109	5.078	5.113	4.919	4.966
1813	6.628	6.733	6.682	6.549	6.775	6.65	6.568	6.607	6.655	6.637	6.806	6.88	6.767	6.516	6.712	6.696	6.723	6.874	6.689	6.64	6.874	6.609
1814	5.015	5.053	4.987	5	5.055	5.092	4.894	4.893	4.938	4.975	5.051	4.999	4.942	4.842	4.904	4.906	4.989	5.05	4.936	4.927	5.098	5.01
1815	5.46	5.399	5.522	5.444	5.44	5.657	5.334	5.42	5.576	5.992	5.329	5.359	5.342	5.274	5.17	5.488	5.249	5.36	5.426	5.355	5.466	5.283
1816	6.365	6.366	6.469	6.508	6.553	6.349	6.045	6.377	5.998	6.233	6.519	6.448	6.426	6.196	6.291	6.366	6.687	6.835	6.397	6.424	6.45	6.492
1819	8.567	8.349	8.463	8.379	8.501	8.66	8.099	8.487	8.536	8.576	8.265	8.617	8.331	8.467	8.42	8.466	8.445	8.514	8.454	8.374	8.449	8.608
1820	5.894	5.628	5.546	5.697	5.636	5.675	5.393	5.638	5.64	5.781	5.618	5.925	5.714	5.942	5.673	5.783	5.648	5.664	5.9	5.633	5.781	5.509
1821	6.894	7.178	7.041	6.993	7.31	6.79	6.372	6.7	6.573	6.626	7.063	7.054	7.084	6.828	6.996	6.703	7.068	7.425	6.764	7.002	7.316	6.995
1822	8.45	8.366	8.466	8.475	8.718	8.421	8.262	8.446	8.05	8.709	8.895	9.372	8.538	9.157	9.096	8.769	8.911	9.208	8.897	8.495	9.237	8.654
1823	4.629	4.568	4.626	4.574	4.673	4.657	4.633	4.606	4.523	4.526	4.594	4.745	4.622	4.489	4.691	4.537	4.691	4.526	4.584	4.591	4.587	4.605
1824	7.52	6.976	8.37	7.562	7.749	6.896	7.151	6.821	8.94	6.763	6.783	6.804	6.602	7.251	7.145	7.015	6.846	6.79	7.287	6.884	6.958	6.856
1826	5.788	5.807	6.225	6.025	6.039	5.756	5.524	5.574	5.585	5.55	5.864	5.903	5.765	5.699	5.728	5.733	5.827	6.091	5.711	5.797	5.937	6.042
1827	9.039	8.631	8.339	9.615	8.296	7.898	9.883	8.568	7.828	8.127	10.637	9.501	11.532	10.288	10.584	9.068	11.14	10.79	9.467	11.305	9.947	10.111
1828	4.564	4.484	4.477	4.485	4.483	4.538	4.427	4.362	4.538	4.452	4.386	4.542	4.477	4.324	4.47	4.4	4.48	4.558	4.47	4.395	4.482	4.418
1829	8.028	7.778	9.136	8.626	8.281	9.51	8.47	6.603	9.002	7.982	8.614	7.589	8.318	8.472	8.629	8.754	8.926	7.793	8.289	8.234	8.074	7.827
1830	5.679	5.733	5.468	5.506	5.72	5.693	5.282	5.518	5.511	5.475	5.56	5.483	5.5	5.582	5.51	5.559	5.751	5.533	5.684	5.619	5.719	5.639
1831	10.359	11.736	9.593	10.778	11.685	10.656	10.978	10.838	11.628	13.08	10.486	9.623	10.585	9.724	9.81	11.778	10.382	10.081	10.612	9.484	10.394	10.724
1832	8.746	11.025	10.233	8.18	11.215	9.085	9.717	7.582	10.036	8.47	10.668	10.986	10.929	10.818	11.046	11.103	10.908	10.439	10.812	10.482	10.81	10.264
1833	4.412	4.484	4.425	4.391	4.61	4.841	4.355	4.372	4.281	4.497	4.372	4.374	4.352	4.397	4.417	4.356	4.381	4.507	4.393	4.505	4.398	4.443
1836	7.677	6.908	7.782	7.43	6.839	7.305	8.221	8.146	6.951	8.323	8.061	7.608	7.081	8.393	9.039	7.644	7.713	6.684	7.55	8.109	7.89	6.993
1837	5.628	5.722	5.445	5.521	5.572	5.526	5.458	5.435	5.428	5.399	5.667	5.598	5.548	5.471	5.582	5.539	5.621	5.629	5.561	5.441	5.552	5.496
1838	7.164	6.989	6.807	7.044	7.157	7.155	6.807	7.05	7.091	6.965	7.087	7.273	7.204	6.97	7.024	7.165	7.332	7.286	7.032	7.271	7.24	7.053
1839	7.56	7.57	8.704	7.758	9.028	8.59	10.449	8.379	8.043	7.782	8.472	8.488	9.795	8.633	8.913	7.747	9.265	9.172	7.693	8.626	8.27	8.733
1840	7.297	7.32	7.522	7.221	7.295	7.495	6.949	7.364	7.076	7.283	7.492	7.608	7.67	7.387	7.377	7.203	7.342	7.739	7.499	7.333	7.543	7.334
1841	7.925	7.162	8.049	7.591	7.042	7.827	7.8	8.387	8.313	7.989	6.976	7.378	7.224	7.205	7.125	7.082	7.055	7.019	6.92	6.936	6.962	7.11
1842	7.602	7.72	8.724	8.898	6.488	7.667	9.671	8.397	6.245	6.657	8.421	7.238	7.8	8.765	8.039	8.668	9.035	8.406	8.869	8.264	8.652	8.635
1843	10.416	11.445	11.448	11.425	11.732	10.991	11.971	11.285	11.42	12.12	10.67	10.984	11.624	11.113	10.547	10.489	10.513	10.712	10.305	11.192	10.527	11.317
1844	7.355	7.849	7.498	7.462	9.148	7.769	8.338	7.677	8.31	7.856	7.584	7.794	9.331	8.316	7.491	7.413	7.75	8.041	7.535	8.131	7.416	9.324
1845	9.733	9.804	9.4	9.106	9.166	9.316	9.148	9.411	9.376	9.465	9.422	9.421	9.398	9.446	9.442	9.597	9.378	9.352	9.282	9.718	9.727	9.897
1846	5.759	6.329	6.079	5.73	6.49	6.539	6.849	6.077	6.275	6.25	5.562	5.793	5.901	5.602	5.558	5.701	5.609	5.872	5.69	5.817	5.633	5.636
1847	6.815	7.901	8.184	7.891	8.623	8.283	10.942	8.848	8.787	10.073	9.265	9.108	10.456	9.359	9.305	8.005	9.501	9.797	8.494	9.902	9.353	9.08
1848	8.714	9.17	10.354	9.677	8.695	9.141	11.162	10.754	8.832	9.516	9.833	10.335	10.706	10.797	10.343	10.028	10.385	10.328	10.005	10.086	10.298	9.963
1850	6.804	6.644	6.253	6.157	6.382	6.703	6.745	6.635	6.533	6.589	6.746	6.884	7.821	6.947	7.18	6.273	7.574	6.993	6.63	6.595	6.971	6.719
1852	5.897	5.745	6.152	5.931	5.798	6.01	5.25	5.646	5.531	5.45	10.285	10.619	10.083	9.74	9.969	10.225	8.435	9.901	9.466	8.994	9.505	10.251
1854	9.205	8.9	9.02	9.054	8.953	9.411	9.131	9.662	8.857	9.129	8.717	8.789	9.039	9.159	8.844	8.882	8.875	8.396	8.76	8.687	8.637	8.967
1855	7.272	8.045	8.303	8.4	8.385	8.635	8.447	8.304	8.257	8.799	8.291	8.782	8.813	8.399	8.411	8.546	8.372	8.35	8.52	8.465	8.502	8.597
1856	7.677	7.797	7.511	7.534	7.89	7.486	7.366	7.377	7.7	8.156	7.789	7.723	7.831	7.48	7.677	7.72	7.798	7.498	7.672	7.685	7.875	7.687
1857	7.395	7.181	6.853	6.833	6.639	7.1	7.558	7.414	7.565	7.533	7.414	8.069	8.081	7.947	7.576	7.672	7.42	7.594	7.372	7.564	7.884	7.332
1859	7.196	7.506	7.563	7.486	7.457	7.342	7.312	7.445	7.273	7.259	7.505	7.528	7.557	7.454	7.478	7.58	7.373	7.522	7.429	7.426	7.439	7.52
1861	7.819	8.591	8.75	8.283	8.225	9.37	8.872	8.74	8.74	8.851	8.51	8.424	8.302	8.553	8.696	8.478	8.381	8.336	8.539	8.628	8.577	8.404
1869	6.999	7.046	6.993	6.872	6.99	6.937	6.693	6.923	6.778	6.863	6.797	6.993	7.073	6.741	6.784	6.863	6.823	7.169	6.874	6.883	7.012	6.949
1870	6.466	6.487	6.456	6.495	6.625	6.468	6.479	6.483	6.432	6.281	6.574	6.663	6.495	6.407	6.419	6.331	6.545	6.785	6.466	6.469	6.509	6.334
1871	7.791	7.381	7.878	7.002	7.802	7.44	7.865	8.146	7.296	7.96	7.539	7.252	7.119	7.336	7.701	7.617	7.405	7.852	7.651	8.003	7.685	7.691
1874	9.681	9.693	9.6	9.64	9.67	9.483	9.467	9.421	9.521	9.73	9.714	9.756	9.781	9.637	9.614	9.683	9.83	9.665	9.607	9.618	9.873	9.623
1875	6.242	5.901	6.738	6.047	5.606	6.422	6.17	5.831	6.964	6.555	6.297	6.195	6.296	6.2	6.331	6.549	6.114	6.136	6.394	6.624	6.419	6.307
1877	7.51	7.17	7.451	6.991	7.024	7.44	7.168	7.366	7.259	7.459	7.158	7.543	7.574	7.366	7.058	7.457	7.108	7.05	7.282	7.528	7.115	7.36
1879	8.406	7.692	8.554	7.949	7.399	7.369	9.099	8.746	6.744	6.697	8.071	7.901	7.94	8.137	7.545	7.753	7.714	8.093	8.022	7.61	7.251	8.328
1880	7.334	8.925	7.516	8.065	9.337	7.953	9.925	7.94	8.596	8.87	6.815	5.837	6.27	6.647	6.448	6.108	7.319	6.945	7.147	6.636	6.124	6.205
1889	8.466	8.924	8.53	8.863	8.804	8.486	8.047	8.213	8.245	8.429	8.757	8.697	8.465	8.208	8.537	8.461	8.589	8.945	8.605	8.542	8.805	8.775
1890	9.375	9.123	8.981	9.581	9.889	9.556	10.237	10.732	9.633	10.638	7.287	8.242	6.924	7.552	7.643	7.341	7.527	7.43	7.841	7.705	7.817	6.819
1891	12.016	12.45	11.327	12.442	12.148	11.59	11.654	11.349	12.391	11.562	11.71	11.638	11.202	10.92	11.57	12.294	11.634	11.9	11.975	12.201	12.228	12.301
1892	10.41	11.757	10.009	10.771	11.017	10.776	10.941	10.644	10.902	11.059	12.236	11.74	11.345	10.879	11.766	12.546	12.376	12.081	12.578	12.684	12.557	12.712
1893	8.049	8.75	8.757	8.701	8.166	11.1	9.101	9.89	7.494	10.408	8.507	8.141	8.107	8.771	8.362	7.9	9.184	8.65	8.53	8.048	8.268	8.217
1894	6.37	6.186	6.997	6.36	5.384	7.082	8.058	8.167	7.028	8.468	5.321	5.572	6.388	6.397	6.212	5.516	5.331	5.318	5.585	5.489	5.31	5.229
1896	6.039	6.154	6.096	6.254	6.51	6.132	5.663	5.709	5.903	5.859	6.416	6.293	5.939	5.902	6.307	6.035	6.29	6.339	6.209	6.122	6.215	6.162
1901	7.178	9.327	9.373	8.772	8.128	7.241	9.572	9.077	8.588	7.49	8.319	8.104	8.505	8.796	8.348	8.606	7.571	7.638	8.311	8.544	8.236	8.314
1902	7.22	7.519	7.682	7.434	7.518	8.306	7.564	7.981	6.711	7.261	8.146	8.184	8.028	8.078	8.068	7.931	7.744	8.044	8.2	7.53	7.4	7.376
1903	7.207	8.488	8.656	8.647	8.011	7.81	9.066	8.558	7.687	7.903	8.977	8.864	9.122	8.439	8.706	8.946	8.21	8.563	8.349	8.654	8.506	8.481
1906	9.666	9.204	8.524	9.45	9.69	7.498	8.92	7.847	9.132	6.936	8.42	7.957	6.957	8.972	9.096	8.023	8.048	7.19	8.008	7.881	8.17	7.116
1907	6.722	6.563	8.473	7.397	6.83	6.721	6.075	6.153	6.291	6.496	6.539	6.627	6.936	7.24	6.716	6.372	6.39	6.737	6.307	6.922	6.472	6.609
1908	5.518	5.481	5.47	5.56	5.55	5.528	5.261	5.256	5.365	5.235	5.563	5.557	5.515	5.298	5.422	5.471	5.609	5.586	5.516	5.335	5.452	5.424
1909	6.04	6.765	8.674	8.312	6.222	7.211	9.035	9.05	5.9	6.258	6.697	6.662	7.226	7.866	6.787	6.256	6.256	6.478	6.722	6.423	6.016	6.265
1910	6.308	8.914	8.059	8.66	8.092	6.986	9.007	8.129	8.035	7.296	8.389	8.724	8.626	7.951	7.919	9.091	8.775	7.882	8.32	8.187	7.845	7.756
1911	6.723	6.747	6.861	6.727	6.916	6.806	6.363	6.363	6.775	6.495	6.715	6.949	6.824	6.619	6.809	6.694	6.909	6.743	6.731	6.752	6.79	6.645
1912	10.005	10.369	10.474	10.189	10.168	10.252	10.699	10.471	10.346	10.876	10.151	10.291	10.222	10.318	10.462	10.424	9.981	9.989	10.192	10.385	10.465	10.134
1917	8.561	9.542	6.318	7.519	7.468	10.38	6.536	6.231	6.23	9.464	6.222	6.444	6.697	6.617	6.613	6.537	6.399	6.688	6.302	6.427	6.44	6.551
1936	11.476	11.634	11.634	11.745	11.458	11.792	11.532	11.711	12.285	12.063	11.352	11.65	11.274	11.646	11.62	11.314	11.267	11.142	11.532	10.878	11.26	11.048
1938	12.487	12.789	12.892	12.755	12.887	12.464	12.599	12.911	13.038	12.654	12.589	12.718	13.083	12.875	12.712	12.726	12.523	12.663	12.606	12.292	12.635	12.248
1939	9.68	9.739	9.989	9.611	9.871	9.615	9.799	9.863	9.783	9.75	9.714	9.518	9.489	9.615	9.48	9.928	9.602	9.747	9.799	9.653	9.68	9.95
1942	9.823	10.207	11.057	10.48	9.38	7.234	9.788	9.2	10.058	8.282	9.412	9.204	9.18	9.633	9.954	10.333	8.954	9.281	9.467	9.802	9.924	9.302
1943	4.889	4.811	4.857	4.788	4.783	4.88	4.75	4.716	4.903	4.758	4.741	4.935	5.011	4.757	4.725	4.765	4.744	4.866	4.859	4.792	4.779	4.811
1944	7.595	7.362	7.714	7.763	7.519	7.725	7.599	7.535	7.5	8.072	7.579	7.625	7.538	7.152	7.364	7.286	7.301	7.515	7.541	7.49	7.373	7.267
1945	6.378	5.795	6.234	6.175	5.791	6.973	6.13	6.468	6.302	8.182	5.418	5.937	6.007	6.498	5.737	5.915	5.539	5.758	5.863	5.448	5.603	5.431
1946	6.035	6.082	6.094	6.161	6.311	6.009	5.984	6.003	6.022	6.21	6.117	6.326	5.967	6.077	5.959	6.053	6.047	6.409	6.153	6.101	5.993	6.012
1947	7.402	7.657	7.539	7.743	7.746	8.697	7.592	7.912	7.803	8.115	7.846	8.331	7.688	7.586	7.708	8.078	7.923	7.958	8.198	7.585	8.006	7.942
1948	6.804	8.33	8.572	8.375	7.461	9.297	8.86	8.746	7.478	8.909	8.032	8.552	8.101	8.97	8.208	7.964	7.965	7.421	8.066	8.167	7.912	7.939
1949	6.489	6.417	6.516	6.722	6.714	6.363	6.297	6.341	6.263	6.243	6.604	6.74	6.807	6.713	6.656	6.487	6.623	6.414	6.423	6.306	6.463	6.469
1950	7.347	5.598	5.736	5.749	5.135	5.035	5.551	5.139	5.024	6.09	11.337	10.754	12.265	10.157	10.463	12.122	10.359	10.708	10.625	10.353	10.748	11.839
1951	6.237	6.407	6.163	6.237	6.3	6.004	5.995	6.172	6.297	6.33	6.513	6.488	6.13	6.071	6.324	6.082	6.478	6.471	6.255	6.243	6.311	6.343
1952	8.462	7.93	8.617	8.342	8.26	7.298	8.158	8.615	7.632	7.591	8.542	8.89	9.402	9.794	9.438	8.786	8.466	8.417	8.534	7.884	8.037	8.238
1953	7.137	7.451	6.971	6.835	7.092	8.11	7.181	7.073	7.044	7.043	6.976	7.177	7.133	6.698	7.015	7.001	6.852	7.179	6.955	6.941	7.163	7.031
1955	7.592	7.331	7.605	6.967	7.14	7.306	7.117	7.175	7.14	7.255	8.031	8.066	8.091	7.963	7.811	8.044	8.089	7.726	7.936	7.801	8.225	7.843
1956	9.4	9.609	9.683	10.094	10.274	9.733	9.202	8.585	9.163	8.711	9.085	8.871	8.502	8.972	8.92	8.702	9.23	9.279	9.018	8.832	8.526	8.981
1958	8.414	8.994	10.952	9.262	10.074	8.947	11.329	10.663	8.943	9.834	9.957	11.442	12.116	11.319	10.404	8.868	11.08	11.418	9.998	10.774	9.819	10.579
1959	6.413	5.764	7.177	8.215	9.797	8.61	10.739	8.695	6.019	8.047	6.154	9.509	11.847	9	8.335	5.524	10.284	11.263	6.35	7.031	5.817	7.499
1960	6.667	6.697	8.336	6.757	9.246	7.342	10.1	8.323	6.798	6.846	7.168	8.807	11.751	8.311	8.442	6.521	9.689	10.52	6.731	7.073	7.024	7.815
1961	5.828	5.925	5.809	5.766	5.821	5.777	5.502	5.617	5.711	5.674	5.792	5.923	6.34	5.545	5.708	5.712	5.975	6.154	5.89	5.9	5.944	5.758
1962	10.679	10.406	6.674	9.715	8.95	9.841	8.945	8.157	9.875	7.404	10.27	9.598	8.252	8.427	9.037	10.63	10.587	10.504	9.95	11.03	11.031	10.926
1964	8.726	8.61	9.424	9.075	9.901	10.15	9.081	9.059	9.314	9.939	8.981	8.864	9.03	9.471	9.015	9.407	9.391	8.885	8.964	9.094	9.297	9.607
1965	8.86	9.504	9.896	9.265	8.844	9.653	9.524	9.346	9.59	9.321	8.944	8.849	8.837	9.123	8.761	8.786	8.743	8.769	8.942	9.29	8.858	8.507
1967	9.818	9.938	10.125	10.027	10.073	9.67	9.949	9.687	10.162	10.321	9.245	9.646	9.525	9.605	9.591	9.5	9.271	9.231	9.565	9.37	9.207	9.58
1968	9.443	10.265	10.538	10.133	10.988	10.375	10.27	10.067	11.182	11.024	9.387	9.333	9.431	9.968	10.12	9.633	9.779	9.137	9.943	9.286	9.834	9.818
1969	7.135	7.812	8.294	7.761	7.646	8.733	8.136	7.617	7.751	7.382	8.145	8.027	9.067	8.471	8.79	7.616	8.321	8.539	7.607	7.792	8.427	7.772
1973	12.558	12.526	13.082	12.496	12.435	12.728	12.83	12.969	12.891	13.004	11.857	12.132	11.967	11.963	12.556	12.078	11.748	11.674	12.054	12.492	12.149	11.688
1974	11.988	12.731	12.288	12.203	12.089	12.191	12.432	12.18	12.689	13.017	12.516	12.697	12.825	12.744	12.668	12.995	12.522	12.46	12.615	12.377	12.727	12.687
1977	9.03	8.729	9.44	9.14	8.04	9.256	9.284	8.963	8.145	8.264	8.818	9.036	9.165	8.916	8.952	8.712	8.861	8.368	8.534	8.829	8.165	8.626
1978	10.157	8.938	9.979	9.368	8.664	11.046	10.011	9.974	10.056	10.096	7.837	7.953	7.677	7.852	7.847	7.53	7.698	7.941	7.986	7.989	7.885	7.863
1979	8.765	9.565	8.426	9.302	9.477	8.648	9	8.942	9.196	8.607	9.436	9.604	9.126	8.904	9.239	9.503	9.328	9.439	9.445	9.261	9.525	9.373
1981	8.798	8.694	8.985	8.741	7.996	9.074	9.198	8.672	9.065	9.57	8.395	8.965	8.919	8.725	8.66	8.848	8.349	8.658	8.465	8.98	8.708	8.807
1982	12.123	12.145	12.337	12.073	11.968	12.14	12.254	12.069	12.232	11.935	11.858	12.13	12.122	12.215	12.196	12.111	11.912	11.778	12.068	11.91	12.036	11.963
1983	9.038	9.177	9.56	9.23	8.632	9.099	9.138	8.864	9.323	9.427	9.346	9.317	8.951	9.514	9.366	9.677	9.594	8.99	9.34	9.797	9.842	9.741
1984	8.163	9.817	8.18	9.604	9.136	8.64	8.952	8.632	10.447	8.155	8.639	9.21	8.986	7.649	8.429	7.989	8.329	7.945	7.917	9.234	7.908	7.932
1990	6.833	7.079	6.615	6.976	7.137	6.855	6.689	6.95	6.762	6.789	7.281	7.094	6.993	6.912	6.902	6.825	7.171	7.029	6.988	6.869	7.142	6.617
1991	5.613	5.427	5.519	5.556	5.538	5.628	5.67	5.516	5.324	5.483	5.487	5.717	5.51	5.374	5.473	5.363	5.392	5.601	5.429	5.469	5.392	5.466
1992	8.983	9.542	10.037	9.416	10.193	10.581	10.212	10.444	9.55	10.068	8.598	8.275	7.788	8.679	8.939	8.367	8.381	8.387	8.379	9.75	9.005	7.949
1993	4.782	4.64	4.845	4.705	5.002	4.686	4.5	4.604	4.46	4.498	4.75	4.757	4.671	4.879	4.783	4.757	4.821	4.774	4.623	4.948	4.703	4.758
1994	7.725	7.951	7.502	7.507	7.628	7.526	7.493	7.521	7.48	7.445	7.521	7.409	7.591	7.529	7.585	7.639	7.513	7.394	7.445	7.546	7.548	7.485
1995	5.988	6.179	6.05	6.133	6.288	6.148	5.868	5.918	5.946	5.969	6.054	6.203	6.114	5.825	5.971	5.971	6.052	6.167	5.942	6	6.055	5.929
1996	5.507	5.501	5.446	5.471	5.496	5.548	5.135	5.45	5.29	5.204	5.44	5.388	5.626	5.17	5.445	5.378	5.421	5.455	5.285	5.415	5.367	5.396
1997	8.633	9.612	9.343	8.805	9.537	9.432	9.632	9.363	9.924	9.258	8.959	8.983	9.011	9.192	9.132	9.329	8.462	8.513	8.808	8.891	9.005	8.653
1998	8.239	8.761	8.948	8.782	8.919	8.819	9.106	9.077	8.876	9.324	8.45	8.864	8.667	9.047	8.94	9.013	8.363	7.991	8.714	8.499	8.749	8.537
1999	10.222	9.248	9.001	9.942	9.232	8.606	8.876	9.555	8.828	8.072	10.092	9.854	10.275	10.839	10.338	9.864	10.162	10.805	10.206	10.274	11.215	9.348
2000	8.576	8.008	8.255	8.243	8.508	8.78	8.594	8.737	8.795	8.961	7.429	7.448	7.019	7.693	7.756	7.659	7.442	7.255	7.665	7.613	7.495	7.432
2001	5.938	5.417	5.297	5.38	5.442	5.34	5.279	5.184	5.343	5.316	6.252	6.386	8.745	6.248	5.734	6.127	6.688	6.775	5.785	5.666	5.573	6.425
2002	8.824	8.869	8.944	9.175	9.166	8.815	9.072	8.921	8.956	9.051	9.05	9.005	8.902	9.04	8.858	9.164	9.162	9.085	8.912	8.942	9.04	8.933
2004	5.935	6.223	6.431	6.541	6.255	7.054	6.795	6.56	6.316	6.903	6.257	6.168	6.163	6.433	6.419	6.121	6.176	5.904	6.278	5.739	6.124	6.228
2005	5.026	5.098	5.024	5.127	5.179	5.095	4.886	4.966	5.029	4.933	5.096	5.106	5.045	4.961	5.066	5.001	5.11	5.139	5.069	5.126	5.016	5.005
2006	6.253	6.642	6.451	6.338	6.657	6.525	6.699	6.751	6.685	6.562	6.322	6.818	6.937	7.064	6.384	6.776	6.189	6.499	6.321	6.634	6.641	6.255
2009	7.397	7.365	8.248	8.05	6.665	9.157	8.359	7.947	7.061	8.792	7.784	7.262	7.212	8.041	7.685	7.385	7.676	7.252	7.747	7.181	7.682	7.656
2010	8.592	8.248	8.56	8.343	8.543	8.718	8.676	8.717	8.695	8.216	8.665	8.664	8.978	8.407	8.724	8.152	8.486	8.656	8.546	8.6	8.524	8.427
2011	6.13	6.434	6.352	6.079	6.32	6.226	6.087	6.289	6.444	6.482	6.18	6.608	6.564	6.617	6.181	6.581	6.063	6.475	6.272	6.481	6.431	6.439
2012	6.876	8.818	9.218	9.106	8.216	9.569	10.705	9.831	7.993	9.729	9.629	9.413	10.844	10.33	10.115	9.265	8.33	9.831	8.592	9.61	8.332	8.582
2013	7.727	7.801	8.563	8.802	7.302	8.068	8.373	7.82	7.334	7.463	8.145	8.005	8.188	8.476	8.001	7.795	7.723	7.704	7.972	7.373	7.663	7.704
2014	10.644	10.274	11.375	11.394	10.463	11.737	11.633	11.944	10.904	12.382	9.232	9.753	9.109	9.334	9.48	8.42	8.921	9.062	9.573	8.373	9.114	8.687
2015	8.996	6.307	6.375	7.073	6.783	6.651	6.399	6.767	6.573	6.435	6.386	6.396	6.347	6.269	6.218	6.018	6.501	6.321	6.348	6.265	6.355	6.24
2016	6.288	6.564	6.011	6.452	6.618	5.972	5.646	6.17	6.513	6.009	7.545	7.783	7.274	7.244	6.839	8.161	7.356	7.594	7.299	7.749	7.664	7.841
2017	9.553	9.067	8.346	8.693	8.811	9.33	9.438	9.215	9.317	8.934	9.274	9.251	8.774	9.155	9.745	9.063	9.169	8.958	9.239	9.315	9.135	9.079
2018	8.428	9.292	5.504	9.947	8.989	5.421	7.642	6.45	10.059	5.769	9.819	10.665	10.295	10.983	10.066	10.632	10.144	10.005	10.341	9.692	10.306	10.305
2019	5.313	5.197	5.062	5.075	5.127	5.185	5.103	5.105	4.951	5.16	5.119	5.149	5.048	4.971	4.964	4.95	5.119	5.23	5.131	5.157	5.061	5.081
2020	5.286	5.294	5.43	5.195	5.304	5.294	5.22	5.242	4.953	5.128	5.299	5.181	5.166	5.202	5.233	5.137	5.274	5.322	5.123	5.152	5.197	5.107
2021	7.37	8.426	6.545	7.772	7.942	7.863	7.18	7.811	7.786	8.07	8.381	8.321	8.385	6.927	7.971	8.516	7.921	8.284	7.613	7.41	8.352	8.22
2022	7.83	8.948	9.106	8.621	8.439	8.933	9.465	9.431	8.293	8.254	8.712	9.249	8.915	10.05	9.397	9.143	8.794	9.014	9.138	8.995	8.795	8.989
2023	11.88	12.469	12.494	12.873	12.556	13.124	12.668	12.014	13.328	12.163	11.479	12.143	12.382	12.106	12.188	11.771	10.978	11.626	11.393	11.602	11.281	11.706
2026	10.45	9.779	10.479	10.492	10.527	11.536	10.804	10.628	10.351	12.121	6.398	6.914	6.937	7.47	7.039	6.06	6.395	6.178	6.237	5.86	6.147	6.414
2027	6.042	5.838	5.753	5.877	5.579	5.991	5.314	5.523	5.567	5.332	6.055	5.587	5.838	5.548	5.63	5.908	6.231	6.19	5.948	6.416	6.035	5.929
2028	11.523	10.866	10.421	11.839	11.291	6.368	10.491	9.343	9.947	9.567	10.25	10.009	7.277	8.467	9.848	11.005	10.531	10.02	10.558	10.777	10.848	10.664
2029	8.928	8.68	8.669	8.704	8.644	8.513	8.7	8.335	8.51	8.717	8.68	8.928	8.967	8.674	8.752	8.574	8.689	8.684	8.595	8.891	8.784	8.577
2030	7.56	8.423	9.26	8.236	8.4	9.228	8.541	8.543	7.951	9.51	7.742	8.681	8.653	9.02	8.558	8.08	8.027	7.725	7.756	7.725	7.528	7.911
2033	6.693	7.299	6.998	7.117	7.01	6.84	7.097	6.803	6.693	6.921	6.706	7.429	7.484	7.74	6.837	7.745	6.768	7.429	6.916	7.359	7.16	7.679
2034	9.535	10.835	11.753	10.757	10.394	9.167	11.131	10.49	9.846	9.544	10.793	10.39	10.506	10.587	10.331	10.759	10.674	10.588	10.932	10.753	11.042	10.724
2035	6.424	7.604	6.082	6.433	7.729	5.859	6.353	6.251	6.676	6.27	6.015	5.852	6.136	6.141	6.015	5.972	6.006	6.103	6.034	6.206	5.932	6.007
2036	7.759	8.169	6.89	7.801	7.196	6.816	7.864	7.785	7.556	7.189	8.751	9.247	8.927	9.223	9.181	8.848	9.354	9.214	8.985	8.554	8.837	8.995
2037	8.18	8.632	8.609	8.599	8.934	9.406	8.968	9.174	8.512	8.54	8.224	7.848	8.423	8.919	7.989	7.956	8.401	7.815	8.505	7.746	8.085	7.928
2038	6.559	6.582	6.399	6.183	6.589	6.247	6.055	6.006	6.226	6.077	6.907	6.283	6.396	6.417	6.277	6.476	7.02	6.726	6.577	6.462	6.967	6.33
2039	8.742	8.629	8.306	8.718	8.568	8.608	8.365	8.549	8.315	8.688	8.638	9.217	9.272	8.696	8.837	8.967	8.711	9.09	8.595	8.581	8.763	8.621
2040	11.83	11.76	11.655	11.215	11.117	11.533	11.19	11.46	11.061	10.906	11.071	11.004	10.722	11.122	11.099	11.175	10.813	11.067	11.289	11.191	11.388	11.004
2041	7.299	7.056	6.973	7.428	7.247	7.019	7.047	7.273	7.251	7.156	7.991	7.811	7.702	7.885	7.879	7.709	7.77	8.015	7.708	7.578	7.788	7.591
2042	4.899	5.154	5.63	5.553	5.097	5.031	5.849	5.078	4.811	4.982	4.881	4.889	4.912	4.853	4.91	4.793	4.99	4.858	4.861	4.784	4.771	4.902
2043	6.577	6.55	6.418	6.681	6.568	7.453	6.554	6.462	6.753	5.994	7.308	7.449	8.273	7.574	6.863	6.961	6.93	7.249	6.891	6.831	6.71	7.751
2044	4.79	4.608	4.748	4.831	4.688	4.749	4.569	4.632	4.671	4.665	4.673	4.988	4.655	4.578	4.687	4.651	4.711	4.7	4.675	4.566	4.719	4.795
2045	4.846	5.734	5.386	6.372	7.881	4.859	6.156	4.637	6.736	6.404	5.332	4.978	5.192	5.306	6.51	5.294	5.39	5.17	5.692	5.107	5.38	5.398
2046	7.124	7.197	7.078	7.284	7.438	7.041	6.851	6.775	6.889	6.822	7.626	7.068	7.215	7.058	7.127	7.152	7.797	7.647	7.276	7.31	7.495	7.322
2047	5.786	5.839	6.032	5.946	5.89	5.796	5.843	5.861	5.812	5.734	5.931	5.952	6.253	6.218	5.933	5.883	5.903	5.966	5.933	5.852	6.177	5.921
2048	6.904	6.972	6.707	6.8	6.944	7.934	6.875	7.757	6.741	7.346	6.956	7.122	7.256	7.441	7.204	6.802	6.805	7.051	6.902	6.764	6.83	6.609
2049	7.03	7.116	7.244	7.271	7.204	7.406	7.068	7.301	6.954	7.066	7.375	7.851	8.676	7.81	7.349	7.307	7.263	7.601	7.144	7.322	7.199	7.352
2050	8.109	8.342	8.117	8.213	8.142	8.437	7.746	7.777	7.825	7.731	8.677	8.69	8.698	8.451	8.467	8.534	8.395	8.707	8.62	8.384	8.481	8.53
2051	6.675	6.261	6.549	6.262	6.464	7.328	6.089	6.072	6.208	5.865	6.27	6.853	6.64	6.762	6.616	6.329	6.312	6.65	6.45	6.209	6.368	6.395
2052	10.384	9.995	8.944	9.12	8.809	9.148	9.355	9.617	9.034	9.068	10.317	9.96	9.951	9.379	10.098	10.761	10.229	10.768	10.226	11.858	11.394	10.555
2053	6.4	8.666	6.377	8.182	7.686	6.912	8.27	6.36	9.937	7.038	9.931	9.198	10.186	8.716	9.206	10.527	9.845	10.5	9.876	11.01	10.508	10.709
2054	8.135	8.231	8.487	8.461	8.457	8.954	8.737	8.791	8.122	9.614	7.699	8.209	8.194	8.568	8.39	8.051	8.132	7.807	8.41	7.841	7.816	8.172
2055	7.476	8.138	7.028	7.345	7.477	7.745	7.827	7.237	7.602	7.388	7.431	7.35	7.855	7.295	7.358	7.513	7.211	7.53	7.171	7.08	7.127	7.243
2056	5.959	6.019	8.147	8.851	6.022	5.966	5.663	5.512	5.721	5.691	5.993	6.012	5.947	5.616	5.839	6.011	6.037	6.496	6.013	5.962	6.299	6.039
2057	8.245	8.418	8.232	8.321	8.478	8.1	7.929	7.695	7.834	8.286	8.716	8.765	8.602	8.697	8.469	8.703	8.798	8.945	8.499	8.563	8.754	8.808
2058	8.303	8.295	8.523	8.449	8.745	8.692	8.279	8.652	8.577	9.012	8.074	8.547	8.528	8.388	8.359	8.333	8.023	8.123	7.901	8.221	8.237	8.602
2059	10.973	11.012	10.362	10.873	10.859	10.672	10.961	10.949	11.083	9.797	10.291	10.225	9.746	9.764	10.32	10.384	10.649	10.156	10.619	10.414	10.434	10.377
2060	9.946	9.921	9.652	9.597	9.954	10.122	10.03	9.875	9.754	9.852	9.151	8.746	9.455	9.679	9.56	9.564	9.021	9.003	9.589	9.397	9.27	9.446
2063	8.205	7.861	7.858	7.942	7.81	7.871	7.621	7.951	7.782	7.618	8.082	8.351	8.308	7.946	7.799	8.319	7.948	8.364	8.177	8.449	8.227	8.341
2064	8.254	8.593	8.307	8.634	8.667	8.652	8.247	8.424	8.41	7.936	9.284	10.098	9.806	10.245	9.656	9.854	9.286	9.459	9.335	9.165	9.461	9.93
2065	9.223	8.937	7.739	8.726	9.148	8.127	8.057	8.39	9.733	7.887	8.394	8.595	8.278	8.372	8.383	8.894	8.652	8.495	8.803	8.314	8.94	8.754
2066	5.247	5.253	5.693	5.36	5.257	5.105	5.069	4.94	5.056	5.147	5.715	5.569	5.552	5.552	5.444	5.351	5.545	5.381	5.216	5.389	5.385	5.484
2067	8.775	8.87	9.146	9.418	9.134	9.175	9.226	9.011	9.078	9.225	8.719	8.636	8.609	8.731	8.796	8.3	8.665	8.416	8.524	8.285	8.255	8.063
2068	7.731	7.89	7.923	8.064	7.323	7.734	7.582	7.47	7.597	7.129	7.64	7.611	7.42	7.432	7.698	7.609	7.746	7.704	7.742	7.533	7.725	7.491
2069	4.304	4.331	4.671	4.335	4.523	4.277	5.861	7.186	4.538	4.517	4.281	4.276	4.388	4.291	4.394	4.206	4.357	4.33	4.278	4.299	4.224	4.275
2070	5.427	5.552	5.54	5.252	5.495	5.413	5.065	5.159	5.021	4.958	5.738	5.403	7.758	6.802	5.545	5.508	5.861	6.431	5.823	5.806	5.493	6.016
2071	8.092	8.1	8.312	7.893	8.018	7.931	8.174	8.041	8.41	8.596	7.167	7.84	8.068	8.078	7.769	8.024	7.915	7.318	7.721	7.98	7.726	7.971
2072	6.994	7.217	6.849	7.166	7.346	6.97	6.831	7.045	6.872	6.8	7.303	6.782	6.644	6.96	7.039	6.974	7.373	7.205	7.057	6.945	7.056	6.92
2073	8.188	8.586	8.423	8.456	8.814	8.903	8.674	8.37	9.097	8.525	8.124	8.166	7.547	8.021	8.187	7.803	8.051	7.615	8.207	8.331	8.183	8.37
2074	5.612	5.858	5.87	5.996	5.983	5.781	5.938	6.009	5.825	7.443	5.871	5.906	5.995	5.773	5.76	5.817	5.765	5.821	5.68	5.699	5.949	5.7
2077	7.596	7.757	7.915	7.939	7.496	7.694	7.857	7.797	7.622	7.863	8.017	7.995	7.765	7.679	7.964	7.616	8.452	8.279	7.91	7.925	8.242	7.941
2078	5.794	7.162	9.15	7.905	6.274	6.141	8.098	7.485	6.238	5.676	6.562	6.874	6.954	7.792	7.074	6.787	6.715	6.457	6.84	6.87	6.586	6.905
2079	11.505	11.862	12.361	11.884	11.201	12.011	12.122	12.047	11.829	11.672	11.934	12.33	12.237	12.2	12.215	11.956	11.791	11.813	11.87	11.923	11.981	11.796
2081	6.599	6.764	6.814	6.882	6.589	6.637	6.666	6.517	6.749	6.497	6.468	6.806	6.67	6.47	6.629	6.635	6.495	6.309	6.431	6.508	6.491	6.601
2091	10.348	10.214	11.384	10.976	10.707	10.576	10.713	10.954	11.243	11.236	9.928	10.298	10.498	10.43	10.136	10.353	10.003	9.725	10.146	9.709	9.884	9.752
2098	10.296	11.047	11.291	10.47	11.098	11.113	10.961	10.816	11.519	10.684	11.02	10.694	10.775	10.816	10.85	10.977	10.897	10.838	11.06	11.122	11.074	11.102
2099	6.202	6.194	6.083	6.173	6.181	6.218	5.976	6.043	6.045	5.995	6.358	6.298	6.402	6.053	6.182	6.264	6.285	6.432	6.178	6.306	6.355	6.263
2100	6.486	6.477	6.763	6.647	6.471	6.516	6.421	6.466	6.556	6.405	6.431	6.645	6.587	6.395	6.563	6.647	6.571	6.42	6.476	6.365	6.571	6.439
2101	8.294	8.296	7.697	7.891	8.28	7.88	7.26	7.71	8.229	7.765	8.254	8.433	8.272	7.748	8.178	8.367	8.093	8.615	8.131	8.413	8.381	8.353
2103	5.898	6.201	6.017	6.164	5.921	5.927	5.927	5.632	5.761	5.588	6.802	6.588	7.275	6.382	6.616	6.883	6.356	6.906	6.374	6.232	6.642	7.203
2104	5.696	5.957	6.068	6.191	5.521	5.425	5.636	5.697	5.799	5.461	8.838	9.273	9.63	8.061	8.075	9.239	8.325	8.918	7.626	8.622	8.921	9.241
2107	10.395	9.752	10.238	9.837	9.739	9.841	10.748	10.39	10.097	10.176	9.915	9.938	10.385	10.043	10.092	10.015	10.097	10.006	9.899	10.615	10.104	9.832
2108	10.608	10.587	9.426	9.941	10.144	9.64	9.717	9.905	10.36	9.549	10.158	9.885	9.705	9.157	9.745	10.678	9.876	10.186	10.253	10.882	10.378	10.582
2109	10.051	10.24	9.628	9.951	9.642	9.625	9.543	9.674	10.169	10.315	10.317	10.232	9.759	9.108	9.747	10.684	10.294	10.354	10.486	10.786	10.299	10.545
2110	8.283	8.206	6.399	6.912	7.636	6.595	7.016	6.448	7.311	7.359	7.734	7.418	7.622	6.57	7.081	7.998	7.263	7.23	7.544	8.17	7.779	7.791
2113	7.158	7.921	8.457	8.244	7.688	7.572	9.11	8.247	8.143	7.387	7.559	7.485	7.571	7.974	7.546	7.505	7.434	7	7.484	7.321	7.542	7.399
2114	9.297	9.568	10.063	9.447	8.553	8.723	10.219	9.048	8.139	9.38	8.756	8.779	8.903	9.251	9.222	9.233	8.839	8.937	9.156	9.792	9.424	8.345
2115	6.579	6.376	6.68	6.448	6.574	6.53	6.227	6.425	5.872	6.316	6.56	6.662	6.639	6.551	6.458	6.265	6.813	6.394	6.466	6.49	6.345	6.48
2117	5.383	5.733	5.709	5.583	5.673	5.179	5.666	5.35	5.171	5.358	5.542	5.523	5.542	5.526	5.559	5.399	5.546	5.882	5.589	5.544	5.334	5.591
2118	6.962	7.032	7.089	7.001	7.238	7.203	6.544	6.652	6.856	6.621	7.128	7.093	7.273	7.14	7.204	6.899	7.143	7.205	7.104	7.067	7.238	6.935
2119	7.389	7.126	7.335	7.62	7.405	7.902	7.776	7.867	7.088	8.094	7.457	7.069	7.069	7.176	7.397	7.251	7.99	7.352	7.846	7.518	7.857	7.456
2120	7.883	7.572	7.971	7.96	7.919	7.572	8.207	8.219	7.639	7.81	7.363	7.463	7.138	7.743	7.505	7.401	7.367	7.268	7.561	7.869	7.589	7.234
2121	8.332	8.604	7.756	7.365	8.317	7.935	7.432	7.355	7.891	7.671	8.241	8.298	8.862	8.121	8.503	8.426	8.25	8.268	8.223	7.755	8.337	8.42
2122	9.254	6.846	7.811	7.33	6.434	5.695	7.804	7.58	6.008	5.874	10.185	10.834	11.101	10.68	10.107	10.095	10.131	10.191	9.735	9.975	9.576	10.567
2123	8.985	9.319	8.024	8.715	9.947	8.909	9.417	9.647	8.922	9.233	6.272	6.279	5.758	6.79	6.313	5.699	6.189	6.38	7.062	5.754	6.834	5.972
2124	9.198	9.411	7.476	8.647	10.164	8.828	9.218	9.625	9.486	9.152	7.459	6.018	5.785	7.275	6.141	5.804	6.515	7.547	7.684	5.658	7.182	6.267
2125	7.147	7.075	6.775	6.924	7.329	7.254	6.317	7.124	7.045	7.286	7.18	7.529	7.565	7.662	7.545	7.259	7.518	7.667	7.47	7.585	7.395	7.51
2128	5.37	5.406	5.283	5.356	5.362	5.462	5.086	5.058	5.369	5.073	5.391	5.603	5.366	5.052	5.224	5.359	5.276	5.652	5.316	5.433	5.424	5.444
2130	8.819	9.004	9.425	9.089	9.071	9.419	9.132	9.454	9.34	9.235	9.137	9.58	9.561	9.311	9.288	8.98	9.147	8.962	8.952	9.092	8.725	9.117
2131	8.455	8.363	8.663	8.373	7.741	8.373	9.154	9.24	7.803	8.105	8.255	8.794	8.014	8.906	8.648	8.477	8.365	7.877	8.399	8.027	8.411	8.172
2132	8.559	8.275	9.083	9.014	7.669	8.732	9.276	8.836	8.414	8.721	8.238	8.585	8.548	8.834	8.73	8.565	8.28	7.938	8.355	7.859	8.064	8.114
2134	6.131	6.332	6.062	6.219	6.107	5.955	5.594	5.716	5.99	5.725	6.21	6.352	6.306	5.782	6.148	6.427	6.12	6.603	6.221	6.202	6.385	6.031
2135	7.996	8.054	8.563	8.746	8.031	8.833	8.897	8.555	8.613	7.46	8.983	9.045	9.812	9.439	9.003	8.968	9.31	8.722	9.065	8.881	8.617	9.095
2137	7.149	7.213	7.303	7.437	7.172	7.214	7.206	6.984	7.103	6.746	7.309	7.626	7.664	7.337	7.327	7.337	7.38	7.486	7.356	7.29	7.265	7.464
2138	6.234	5.805	7.604	6.723	5.948	5.843	8.039	5.785	5.927	5.839	5.956	5.944	6.974	5.902	5.836	5.863	5.88	5.894	5.875	5.871	5.893	5.934
2139	5.634	6.222	8.936	7.277	5.843	5.862	5.942	5.948	5.632	7.296	6.422	6.062	5.993	5.647	6.077	5.945	6.215	6.719	6.191	6.275	6.983	6.646
2140	5.651	5.546	5.381	5.406	5.658	5.532	5.407	5.435	5.552	5.512	5.656	5.835	5.742	5.554	5.63	5.593	5.603	5.679	5.552	5.728	5.478	5.594
2145	8.601	8.69	8.349	8.537	8.901	8.335	8.254	8.507	8.789	9.166	8.7	8.75	8.84	8.909	8.69	8.815	8.882	8.739	8.872	8.417	8.639	8.96
2146	6.278	6.039	6.06	5.917	6.129	6.552	7.22	8.5	6.762	8.129	5.446	5.454	6.256	6.234	5.603	5.376	5.431	5.201	5.238	5.204	5.12	5.177
2147	9.244	6.352	7.041	7.081	6.585	7.02	6.701	7.635	6.43	6.275	6.314	6.56	6.522	5.97	6.133	6.295	6.36	6.668	6.394	6.362	6.439	6.416
2149	6.384	8.547	9.874	9.718	7.677	10.112	10.215	9.024	8.104	8.232	8.134	7.067	6.586	8.801	8.356	7.678	8.055	7.318	8.781	7.552	7.33	7.452
2150	9.649	7.803	7.991	9.314	6.818	7.262	9.404	6.522	9.348	6.516	8.84	8.234	8.605	9.394	9.386	9.041	8.919	8.634	9.072	8.687	9.26	8.577
2151	4.733	4.923	4.806	4.865	4.729	4.758	4.732	4.61	4.73	4.785	4.828	4.762	4.662	4.711	4.93	4.733	4.794	4.913	4.797	4.951	4.69	4.819
2152	5.813	7.347	6.604	7.372	6.14	7.32	10.917	9.336	5.874	12.76	8.023	8.948	8.104	8.524	7.856	8.93	8.119	7.787	7.821	9.087	8.616	8.188
2153	5.828	9.091	7.488	6.904	6.255	5.941	6.456	7.434	5.528	5.726	6.481	6.422	6.101	6.028	6.263	6.363	6.445	6.555	6.48	6.477	6.445	6.156
2155	5.689	5.438	5.351	5.31	5.575	5.247	5.298	5.299	5.35	5.453	5.383	5.178	5.529	5.354	5.306	5.402	5.482	5.536	5.619	5.552	5.326	5.474
2157	9.32	8.657	9.002	9.505	8.978	8.123	10.34	8.431	8.737	8.018	8.699	7.738	7.92	8.244	8.256	8.139	8.598	8.261	8.928	8.585	8.968	8.469
2158	4.947	4.97	5.041	5.028	5.242	4.904	4.85	5.011	4.818	4.81	5.133	4.977	4.92	4.917	5.029	4.749	4.966	5.168	5.005	5.035	4.834	5.078
2159	5.439	6.663	5.855	6.125	6.827	5.935	5.588	5.801	5.88	5.559	6.217	5.88	5.932	5.534	5.676	6.08	5.942	6.177	5.981	6.033	6.169	5.773
2160	7.138	7.331	6.859	7.12	6.845	6.887	6.515	6.284	6.716	6.54	8.622	7.432	8.737	6.524	7.96	7.759	7.548	8.302	7.901	7.951	7.436	8.264
2161	10.1	7.325	6.985	8.317	8.022	7.409	7.138	7.549	9.623	7.264	6.544	6.581	6.589	6.414	7.003	6.154	6.823	6.846	6.783	6.617	6.378	6.457
2162	8.806	9.899	10.599	10.014	9.82	11.089	10.689	9.731	8.095	10.947	8.908	8.793	7.966	9.094	8.938	9.742	9.327	8.995	9.587	9.111	9.656	8.842
2165	4.529	4.592	4.585	4.54	4.625	4.6	4.433	4.361	4.528	4.404	4.652	4.617	4.508	4.527	4.494	4.58	4.682	4.676	4.65	4.57	4.592	4.603
2166	8.566	8.441	7.735	8.279	8.736	7.586	7.384	7.16	8.268	7.283	8.862	8.728	8.424	8.507	8.294	9.127	8.937	9.218	8.858	8.82	9.105	9.514
2167	5.66	8.584	5.75	4.964	5.104	9.249	6.203	7.045	5.335	5.033	6.973	5.825	6.481	5.374	5.715	6.959	7.335	5.764	8.194	5.42	6.86	7.195
2168	4.865	7.23	4.841	5.019	5.609	5.058	4.862	7.353	6.89	4.699	10.457	9.341	6.318	4.942	5.361	11.125	10.02	10.07	10.152	11.717	11.158	10.919
2169	5.421	5.703	5.545	5.635	5.773	5.477	4.751	5.031	5.389	5.028	5.713	5.356	5.352	5.274	5.496	5.437	5.45	5.687	5.397	5.534	5.512	5.453
2170	9.95	11.142	7.319	9.64	9.44	7.185	7.016	7.2	9.926	6.848	9.38	9.179	9.185	7.701	8.947	8.722	8.937	8.99	8.714	9.045	9.375	8.48
2172	12.321	8.981	9.255	9.752	8.49	6.333	9.002	9.441	10.544	9.433	6.478	6.32	7.231	6.378	6.367	6.556	6.967	7.658	6.713	6.957	6.759	6.737
2173	5.599	6.502	13.766	12.292	9.212	5.656	5.758	5.407	5.236	6.925	5.381	5.532	5.32	5.301	5.306	5.371	5.644	5.652	5.303	5.515	5.427	5.493
2175	6.8	6.377	6.718	6.422	6.478	6.72	6.74	6.589	6.647	7.157	6.078	6.467	6.295	6.262	6.143	6.127	6.328	6.027	6.169	5.94	6.221	6.077
2176	8.005	7.798	7.524	7.748	7.519	7.641	7.405	7.806	7.862	7.618	8.076	8.289	7.772	7.678	7.761	7.935	7.967	8.105	8.07	7.979	7.989	7.878
2177	6.42	6.596	6.421	6.542	6.895	6.471	6.319	6.254	6.378	6.193	6.698	6.442	6.403	6.238	6.504	6.097	6.465	6.378	6.425	6.36	6.343	6.357
2178	6.507	6.327	7.367	6.571	6.004	6.544	6.789	6.589	6.462	6.813	6.103	6.856	6.612	6.433	6.504	6.41	6.328	6.353	6.705	6.313	6.42	6.407
2180	11.326	12.002	8.577	10.752	11.003	8.873	10.111	9.573	11.14	9.735	11.248	10.911	11.78	10.566	11.115	11.721	11.028	11.17	11.023	11.648	11.612	11.411
2181	7.999	7.932	7.703	7.591	7.497	8.168	8.206	8.343	7.452	7.928	9.103	8.538	9.089	8.793	8.84	8.98	9.023	8.536	8.849	9.016	8.67	8.797
2182	7.611	5.116	5.367	5.512	4.968	5.18	6.676	6.078	5.186	5.852	7.391	6.018	5.42	7.029	6.913	6.523	7.288	5.492	6.696	6.997	7.204	6.151
2184	9.533	9.598	8.556	9.531	8.709	8.1	9.678	9.173	10.264	9.953	8.854	8.552	7.299	6.969	7.949	9.271	8.962	8.823	9.168	9.352	9.379	9.057
2185	7.522	7.663	7.041	7.199	7.749	7.454	7.249	7.442	7.888	7.82	7.219	7.573	7.499	7.489	7.482	7.454	7.257	7.742	7.478	7.284	7.703	7.439
2186	8.454	8.505	8.287	8.27	8.334	8.335	8.451	8.726	8.163	8.653	8.416	8.526	8.469	8.808	8.327	8.574	8.379	7.808	8.439	8.079	8.154	8.277
2188	7.393	7.366	7.628	7.598	7.954	7.436	7.434	7.65	8.101	7.994	6.983	7.252	7.131	7.32	7.216	7.399	6.785	6.461	7.044	6.876	6.607	6.937
2189	7.333	7.169	7.768	7.175	7.282	7.532	7.633	8.247	7.906	8.593	6.65	7.244	7.412	7.699	7.206	7.177	6.945	6.752	6.859	6.701	6.721	6.64
2191	6.252	7.396	8.217	7.397	6.389	8.722	9.815	8.802	6.116	6.473	6.578	6.156	5.904	8.148	6.66	6.197	6.302	5.838	6.146	5.815	5.973	5.969
2192	6.595	7.194	7.139	6.772	6.387	8.615	8.052	8.264	6.235	7.52	8.241	8.964	9.602	9.309	8.184	7.61	7.805	8.061	8.779	7.773	7.117	7.875
2193	8.655	8.539	8.667	8.719	8.474	8.783	8.687	8.619	8.744	8.968	7.882	8.475	8.469	8.25	8.286	8.358	7.908	8.089	8.143	7.934	7.9	7.944
2194	6.014	6.012	6.119	5.82	5.859	6.19	5.621	5.831	5.697	5.803	5.708	6.278	6.194	5.934	5.925	5.838	5.791	6.253	5.813	5.993	5.915	5.822
2195	10.67	10.612	10.646	10.941	10.427	11.42	10.766	10.575	9.841	9.876	10.19	10.553	10.438	10.83	10.673	10.522	10.332	10.07	10.377	10.037	10.469	10.082
2196	5.347	5.409	5.385	5.319	5.449	5.377	5.215	5.181	5.426	5.24	5.25	5.618	5.48	5.209	5.238	5.304	5.344	5.389	5.325	5.419	5.417	5.176
2197	12.55	12.654	12.951	12.853	12.8	12.705	13.035	12.843	13.317	13.099	12.177	12.829	12.433	12.53	12.642	12.503	12.105	12.197	12.569	12.26	12.449	12.309
2199	6.463	7.197	7.118	6.799	6.49	7.751	7.018	7.456	6.712	6.1	6.335	6.847	7.522	7.487	6.859	6.229	6.259	6.938	6.639	6.379	6.299	6.579
2200	5.819	8.645	9.152	8.6	7.016	11.373	10.15	9.547	7.405	9.8	7.225	8.098	7.979	10.203	8.458	7.464	6.976	6.459	7.82	6.449	6.414	6.924
2202	6.363	9.375	10.376	8.883	8.315	9.722	10.421	9.481	7.971	8.248	9.56	9.253	8.865	10.626	10.355	9.795	9.161	8.769	10.023	9.196	9.945	9.66
2203	8.992	9.52	6.41	8.466	8.808	9.461	8.118	9.665	8.699	8.839	12.064	10.512	9.906	9.401	9.944	12.994	11.74	11.807	12.191	12.437	12.535	12.548
2204	4.954	4.898	4.851	4.876	4.956	5.036	5.165	4.789	4.81	4.923	4.831	5.014	4.951	4.766	4.781	4.842	4.906	4.981	4.872	4.928	4.919	4.837
2205	6.297	5.661	5.387	6.132	4.98	5.769	5.424	6.352	5.77	4.746	6.039	5.367	5.61	6.296	5.809	5.443	6.419	5.645	7.416	5.358	6.038	5.773
2206	4.78	4.921	4.853	4.802	4.844	4.77	4.815	4.856	4.795	4.78	4.885	4.764	4.841	4.685	4.786	4.772	4.828	4.824	4.819	4.834	4.842	4.809
2207	10.118	11.061	10.065	10.556	10.908	11.115	11.426	11.815	10.623	11.702	8.218	8.904	7.831	9.055	8.562	7.815	8.147	8.522	8.317	7.501	8.167	6.826
2208	5.717	5.782	5.69	5.586	5.687	5.749	5.542	5.651	5.718	5.586	5.669	5.928	5.761	5.584	5.579	5.643	5.623	5.644	5.715	5.565	5.816	5.578
2212	8.248	9.69	9.312	9.265	9.672	10.172	10.179	9.503	8.805	10.41	7.031	7.324	6.687	7.251	7.363	6.768	7.339	6.944	7.462	7.471	7.051	6.769
2213	7.828	8.276	7.678	8.427	8.207	8.548	9.447	8.194	7.798	10.355	6.633	6.406	6.316	6.766	6.69	6.433	6.975	6.698	6.971	6.323	6.606	6.517
2214	8.787	10.384	9.18	11.127	11.328	10.804	10.674	10.726	10.068	10.978	6.153	6.613	5.943	6.679	6.014	5.756	6.19	6.521	6.384	5.597	6.632	6.098
2215	8.547	10.224	8.94	11.039	11.192	10.591	10.581	10.443	9.954	10.746	5.865	6.339	5.7	6.2	5.771	5.546	6.197	6.296	6.159	5.404	6.334	5.801
2217	10.374	10.694	9.779	10.879	10.019	10.099	10.388	10.894	10.188	10.376	10.438	10.035	9.907	10.253	10.214	10.725	10.162	10.712	10.581	10.221	10.556	10.349
2218	7.695	6.76	7.529	7.053	7.138	7.596	7.525	7.562	7.063	8.023	7.364	7.056	7.021	7.818	7.54	7.326	7.939	7.225	7.692	7.311	7.257	7.52
2219	6.969	7.102	7.835	6.838	6.239	7.721	7.527	7.536	6.691	6.827	6.188	7.494	6.564	6.555	6.43	6.074	6.292	6.711	6.154	5.954	6.418	6.174
2220	5.414	5.427	5.32	5.41	5.421	5.525	4.942	5.011	5.095	5.014	5.406	5.585	5.389	5.163	5.262	5.39	5.423	5.644	5.351	5.538	5.402	5.378
2222	9.659	9.607	9.649	9.671	9.235	9.926	9.882	9.227	10.35	9.306	10.247	10.303	10.801	10.469	10.432	10.336	10.035	10.442	10.341	10.668	10.171	10.292
2224	8.66	8.503	9.32	8.846	8.689	9.042	8.943	8.854	8.729	9.423	8.181	8.79	8.715	8.825	8.498	8.817	8.351	8.467	8.584	9.054	7.978	8.944
2230	8.003	8.034	7.622	7.594	7.618	7.303	7.891	7.602	8.149	7.307	8.876	8.051	8.289	7.848	8.188	8.966	8.805	8.853	8.572	9.323	9.075	8.934
2232	8.185	7.774	7.959	7.607	8.032	7.984	7.168	8.091	8.136	7.861	6.833	6.896	6.805	6.091	6.926	6.626	6.759	6.63	6.839	6.838	6.733	6.646
2235	8.21	7.698	8.15	8.636	8.369	8.48	8.237	7.828	8.796	7.424	9.856	8.751	10.112	8.907	9.211	8.873	8.697	9.504	9.208	9.429	8.902	9.88
2237	7.702	7.403	7.763	7.644	7.213	7.934	7.982	8.034	7.922	8.288	7.067	7.31	7.347	7.285	7.268	6.941	7.104	6.946	6.984	6.914	6.979	7.045
2239	6.988	6.898	6.257	7.764	6.491	6.594	6.311	6.93	7.446	6.375	7.94	8.227	7.776	9.699	9.528	8.85	8.063	7.919	8.9	7.98	8.809	8.001
2241	8.313	7.804	7.834	7.923	7.853	7.846	7.848	8.082	7.785	7.922	7.919	7.783	8.034	8.047	7.929	7.85	7.877	7.822	7.793	7.905	8.041	7.831
2242	6.359	6.617	6.437	6.616	6.485	6.483	6.544	6.628	6.375	6.583	6.139	6.41	6.316	6.41	6.241	6.28	6.073	6.329	6.316	6.27	6.109	6.037
2243	9.748	5.696	11.547	8.894	6.081	5.651	8.848	5.748	5.456	5.977	5.9	5.698	5.639	5.609	5.989	5.721	5.869	5.96	5.75	7.34	5.816	5.654
2244	11.537	5.849	12.785	11.352	5.448	5.365	11.486	6.566	5.294	5.826	6.439	6.228	5.259	5.735	7.169	5.897	5.911	10.142	6.401	8.597	6.281	5.499
2245	7.79	7.997	7.98	8.397	8.363	8.026	7.972	8.102	7.465	9.029	8.34	8.711	8.346	8.766	8.283	8.286	8.263	8.574	8.458	8.206	8.317	8.473
2246	4.946	5.109	5.018	5.108	5.132	4.947	5.215	5.17	4.788	4.853	7.781	6.401	5.313	6.325	6.801	7.096	7.47	7.222	8.186	7.224	7.95	8
2247	5.953	5.793	5.847	6.037	5.81	9.855	6.099	5.806	5.713	6.157	6.488	5.989	6.455	6.566	6.822	6.001	5.668	5.731	6.013	5.745	5.788	5.961
2248	5.221	5.36	5.303	5.24	5.308	5.478	5.139	5.278	5.257	5.121	5.429	5.684	5.418	5.196	5.28	5.328	5.386	5.371	5.349	5.18	5.424	5.22
2249	5.878	5.88	5.916	5.801	6.118	5.916	5.77	5.796	5.79	5.894	5.985	5.939	5.898	5.838	5.827	5.919	5.963	5.957	5.839	5.867	5.953	5.919
2250	5.127	5.195	5.361	5.119	5.227	5.061	4.894	5.022	4.949	4.965	5.261	5.172	5.073	5.019	5.014	5.158	5.127	5.492	5.282	5.372	5.276	5.148
2251	7.557	7.498	7.449	7.566	7.578	7.645	7.133	7.288	7.342	7.358	7.628	7.556	7.351	7.282	7.475	7.465	7.594	7.61	7.396	7.428	7.594	7.202
2253	5.235	5.125	5.112	5.038	5.102	5.216	4.842	5.031	5.074	5.129	4.969	5.332	5.418	4.931	4.845	5.099	5.131	5.176	5.048	5.206	5.372	5.021
2254	5.272	5.107	5.426	5.092	5.36	5.31	5.178	5.718	5.212	5.528	9.771	9.835	10.891	9.388	8.842	9.873	9.701	9.94	8.981	9.834	9.587	10.403
2255	5.143	5.208	5.039	5.028	5.534	4.998	5.017	5.029	5.186	5.079	5.238	5.232	5.061	5.033	5.035	5.084	5.138	5.103	5.147	4.953	5.047	5.147
2256	7.464	7.331	8.193	7.962	7.194	7.858	7.691	7.302	7.315	7.739	7.462	7.367	7.351	6.704	7.025	7.075	7.211	7.475	7.222	7.042	7.315	7.077
2257	4.739	4.759	4.881	4.756	4.676	4.837	4.806	4.727	4.695	4.707	4.743	4.876	4.852	4.781	4.687	4.649	4.852	4.75	4.72	4.748	4.717	4.851
2258	6.224	7.836	9.375	7.253	6.657	6.599	8.194	8.414	5.861	6.801	7.815	8.278	7.606	8.344	7.726	7.913	7.954	7.333	8.335	7.933	7.418	7.686
2259	5.145	5.478	5.484	8.031	5.589	5.184	5.494	5.144	5.271	7.378	5.598	5.203	5.372	5.312	5.341	5.122	5.343	5.393	5.299	5.233	5.325	5.529
2260	7.66	8.097	7.998	8.18	8.113	8.97	8.281	8.329	8.155	8.171	8.198	8.66	8.768	8.682	8.564	8.532	8.233	8.328	8.219	8.275	8.413	8.311
2261	7.163	7.681	7.083	6.962	7.066	7.681	7.055	7.546	7.286	7.362	7.509	8.288	8.597	9.296	8.119	8.273	7.569	8.175	8.059	8.147	8.013	8.825
2262	4.456	4.691	4.585	4.694	4.675	4.599	4.555	4.516	4.506	4.487	9.154	6.544	7.03	7.686	7.941	7.706	6.154	6.657	5.625	6.203	5.539	8.452
2263	6.977	7.129	6.234	8.208	7.747	6.308	6.287	6.241	6.485	5.923	7.815	7.713	8.202	8.803	8.097	8.127	7.296	7.908	7.747	8.125	8.238	8.051
2264	7.766	7.037	7.263	7.493	6.859	8.593	6.775	7.717	7.264	6.79	7.118	7.596	7.09	7.149	7.235	7.854	7.327	7.722	7.772	7.769	7.795	7.787
2266	13.256	5.863	13.824	12.744	5.453	4.987	11.96	4.959	5.062	5.466	5.176	5.418	5.002	4.842	5.348	5.041	5.107	5.356	4.978	7.262	5.238	4.866
2267	7.326	7.245	7.525	7.356	7.244	7.117	6.874	6.754	6.983	6.591	7.119	7.424	7.264	6.874	7.113	7.163	6.999	7.324	7.173	7.08	7.23	6.918
2268	7.205	8.514	6.605	6.886	8.031	6.756	7.469	8.247	7.712	7.825	6.847	6.705	6.475	6.541	6.723	5.997	6.102	6.598	6.632	6.119	6.979	6.126
2271	8.341	8.262	7.87	8.576	8.033	7.937	8.177	8.603	8.361	7.311	8.875	8.504	9.088	8.203	8.594	9.079	8.454	8.772	8.565	9.429	8.902	8.926
2272	6.164	6.403	6.614	6.363	6.046	6.189	6.124	6.053	7.195	6.039	6.994	6.733	6.668	6.991	6.924	7.12	7.441	6.99	6.854	7.312	7.325	7.427
2273	10.556	11.078	9.041	11.443	12.221	11.67	10.091	9.637	10.983	8.876	8.954	8.155	9.425	9.354	8.795	8.187	8.604	8.238	8.91	7.893	8.548	8.835
2274	10.124	10.073	10.674	11.17	9.181	11.163	11.776	11.014	9.664	10.21	9.962	9.041	10.33	10.819	11.603	9.213	9.807	9.521	9.888	9.374	9.153	9.394
2275	8.177	8.148	8.938	8.773	8.339	8.53	8.41	8.35	8.229	8.617	8.572	8.581	8.281	8.865	8.527	8.212	8.276	8.332	8.519	7.972	8.234	7.789
2277	5.723	5.573	5.634	5.566	5.786	5.41	5.51	5.643	5.351	5.732	6.666	5.879	5.715	7.234	5.876	6.003	6.169	5.769	6.892	5.694	5.906	6.099
2280	7.142	7.538	7.366	7.478	7.466	7.393	7.521	7.426	7.156	7.177	7.255	7.446	7.209	7.584	7.597	7.384	7.208	7.398	7.233	7.74	7.396	7.351
2281	5.902	6.477	6.41	6.278	6.377	6.741	6.42	6.563	5.78	7.206	6.487	6.657	6.541	6.821	6.554	6.256	6.441	6.452	6.667	6.386	6.33	6.402
2286	9.671	9.367	9.215	9.546	9.535	9.75	9.451	9.196	10.209	9.344	9.638	9.85	9.814	9.387	9.638	9.358	9.499	9.685	9.497	9.825	9.568	9.897
2287	9.045	9.145	9.795	9.449	8.389	9.892	9.831	9.513	9.575	9.341	9.001	9.386	9.388	9.543	9.53	9.268	9.158	8.852	9.103	9.134	9.258	9.171
2288	8.402	8.399	8.028	8.37	8.169	8.534	8.33	8.635	8.534	9.534	8.96	9.687	9.4	9.071	9.099	9.785	8.783	9.164	8.916	8.935	8.925	9.27
2289	10.678	11.274	8.598	9.834	10.649	9.138	9.679	10.297	11.707	12.484	10.083	7.981	7.439	7.232	8.669	11.615	8.495	9.015	10.437	9.058	11.34	9.59
2290	5.813	5.98	6.192	6.008	6.02	5.923	5.851	5.736	5.778	5.734	5.931	5.989	5.831	5.731	5.854	5.795	5.845	5.988	5.821	5.833	5.874	5.897
2294	6.286	5.901	6.739	6.595	6.131	5.747	6.805	6.339	5.721	5.776	6.018	5.977	6.325	6.088	6.064	5.608	5.957	6.313	6.022	7.253	7.07	6.369
2295	5.368	5.474	5.47	5.659	5.667	5.464	5.232	5.628	5.363	5.282	5.454	5.68	5.236	5.264	5.376	5.297	5.618	5.438	5.361	5.346	5.267	5.49
2296	4.881	6.351	5.462	5.981	5.693	5.54	6.534	6.348	5.542	5.102	7.46	8.936	9.244	8.692	7.773	8.178	6.168	8.616	7.877	7.977	7.521	8.468
2297	7.76	5.956	6.089	6.28	6.407	7.975	6.318	6.258	6.888	8.356	6.121	6.07	7.329	6.064	6.084	6.192	5.834	6.128	6.107	5.699	5.87	5.731
2299	5.545	5.478	5.483	5.219	5.381	5.702	5.314	5.756	5.607	5.34	7.369	7.896	8.292	7.887	7.756	7.633	8.967	7.296	7.51	8.697	8.353	7.458
2300	5.541	5.756	5.612	5.514	5.492	5.581	5.553	5.484	5.747	5.758	5.54	5.79	5.517	5.198	5.353	5.587	5.66	5.644	5.606	5.564	5.671	5.434
2301	6.219	6.158	6.18	6.226	6.245	6.106	6.099	6.311	6.021	6.226	6.271	6.293	6.261	6.179	6.118	6.149	6.253	6.121	6.244	6.128	6.242	6.238
2302	6.94	7.228	7.097	6.992	7.288	7.217	6.291	6.329	6.773	6.733	7.177	7.327	7.247	7.561	7.102	7.26	7.192	7.369	7.37	7.002	7.35	7.038
2303	5.052	5.185	5.383	5.467	5.237	5.638	5.765	5.119	5.184	7.514	5.26	5.583	5.252	4.984	5.16	5.238	5.291	5.27	5.104	5.211	5.271	5.198
2304	4.822	4.827	4.81	4.75	4.823	4.795	4.64	5.255	4.803	4.785	4.734	4.782	4.748	4.741	4.722	4.706	4.762	4.817	4.754	4.713	4.663	4.787
2305	6.143	5.898	6.273	6.124	5.939	7.168	6.839	7.83	6.439	8.073	5.612	5.689	6.023	5.572	5.821	5.724	5.588	5.322	5.482	5.498	5.771	5.485
2306	5.283	5.185	5.054	5.128	5.172	5.02	5.163	5.273	5.22	4.988	5.198	5.365	5.12	5.134	5.095	5.195	5.425	5.178	5.156	5.04	5.265	5.098
2307	6.202	6.518	6.96	6.396	6.177	6.736	7.093	7.724	6.092	6.225	6.058	6.327	6.271	7.038	6.365	6.027	6.225	6.259	6.134	6.005	6.026	6.02
2308	7.142	8.014	7.734	7.397	7.778	7.167	8.101	7.3	8.125	8.176	8.302	8.197	7.896	8.152	8.156	8.185	8.513	8.113	8.512	8.565	8.36	8.551
2309	9.192	9.537	9.449	8.958	9.268	8.482	9.16	8.882	10.575	9.751	9.57	9.732	9.699	9.622	9.509	10.455	9.486	9.288	9.75	9.243	9.784	9.503
2313	6.535	7.299	7.045	7.247	7.289	6.899	7.712	7.346	7.682	6.712	6.413	6.678	6.51	7.113	6.475	6.485	6.606	6.251	6.616	6.053	6.373	6.293
2314	10.053	9.829	9.475	9.459	10.008	10.309	9.409	9.969	10.169	10.28	9.379	9.629	9.585	9.66	9.582	9.516	9.117	9.351	9.535	9.46	9.359	9.501
2315	4.96	5.089	4.992	5.079	5.122	4.895	4.816	4.985	4.895	4.903	5.005	5.095	4.958	4.99	4.991	4.964	5.211	4.965	4.887	4.901	5.015	4.996
2316	9.48	10.878	12.004	10.91	10.137	11.791	11.737	11.427	11.257	11.651	10.214	11.071	11.229	11.592	11.166	10.145	9.932	10.347	10.28	9.725	9.39	10.061
2317	8.628	8.969	11.059	10.207	8.884	9.039	9.448	9.238	9.557	10.242	9.772	9.79	10.142	10.197	10.171	9.841	9.652	9.591	9.65	9.564	9.241	9.903
2318	7.145	7.797	8.595	7.227	7.508	8.858	7.255	7.223	7.001	6.804	7.498	7.448	7.278	7.022	7.318	7.212	7.211	7.487	7.35	7.283	7.29	7.093
2319	9.022	9.002	9.45	9.053	9.505	9.115	8.907	9.012	9.329	9.025	9.007	9.565	9.298	9.552	9.301	9.353	8.968	9.15	9.264	8.841	9.256	8.922
2322	6.609	6.835	6.123	6.514	6.816	6.96	5.981	6.291	6.866	6.17	6.825	6.744	6.343	6.311	6.613	6.294	6.622	6.554	6.89	6.397	6.552	6.409
2323	6.301	5.913	5.978	6.077	5.879	6.52	6.317	6.27	6.172	6.921	5.648	5.96	6.059	6.003	5.845	5.784	5.785	5.949	5.884	5.937	5.94	5.874
2324	7.339	7.41	7.337	6.949	7.139	7.519	6.556	6.528	6.978	6.549	6.632	7.523	7.301	7.201	7.024	7.073	7.055	7.546	7.021	7.209	7.227	7.309
2326	8.374	10.637	5.912	9.877	9.398	8.197	8.496	8.264	11.705	6.941	11.336	10.296	8.673	9.626	11	11.885	11.658	11.478	11.049	11.467	11.194	11.911
2327	6.172	6.607	6.076	7.397	6.356	6.63	6.607	6.115	5.979	6.026	7.034	7.764	7.382	6.963	6.988	7.175	7.422	7.492	7.432	7.124	7.453	8.009
2328	5.114	7.438	8.845	7.05	5.669	5.091	9.215	8.349	5.618	7.237	7.233	4.914	4.936	5.92	7.057	4.848	6.635	7.009	8.347	5.538	6.584	6.422
2329	9.331	9.441	9.259	9.501	9.876	8.944	8.779	8.519	9.35	8.463	10.816	9.664	9.281	10.04	9.858	10.918	11.016	10.944	10.057	10.199	10.191	11.09
2330	5.775	5.85	5.932	6.585	5.78	5.59	5.824	5.557	5.704	6.29	7.634	6.269	6.455	5.995	6.403	7.122	6.88	7.495	7.29	6.873	6.901	7.673
2331	8.491	8.27	8.191	9.967	7.549	8.473	9.291	8.491	8.019	7.063	8.368	7.922	8.539	8.773	8.287	7.845	8.283	7.604	8.13	7.91	7.698	7.813
2332	9.521	9.431	8.952	9.847	9.714	8.722	9.763	8.92	10.336	10.152	9.767	9.604	9.712	9.771	9.742	10.209	9.938	9.63	10.202	9.871	10.346	9.953
2334	6.168	6.479	6.151	6.379	6.488	6.244	5.9	5.908	6.098	6.061	6.187	6.217	6.155	6.174	6.248	6.104	6.296	6.324	6.245	6.274	6.149	6.238
2335	12.336	11.841	12.003	12.153	10.575	11.583	13.227	12.793	10.718	12.536	10.112	9.885	10.605	11.105	10.655	9.775	9.781	9.474	9.782	9.177	9.076	9.733
2339	9.884	10.551	9.988	10.164	10.075	10.754	10.483	10.484	10.978	10.686	9.973	9.993	9.895	10.372	10.213	10.343	9.793	9.744	10.18	10.042	10.073	9.956
2342	7.582	8.314	8.397	8.549	7.771	8.566	8.289	8.081	8.47	8.506	7.744	7.991	8.095	7.994	8.032	8.201	7.935	7.786	7.916	7.809	7.92	8.092
2346	7.193	7.408	8.736	7.774	5.76	6.214	8.454	7.707	5.645	7.873	7.922	6.317	6.366	5.598	6.42	7.181	7.897	7.625	8.017	9.074	8.848	7.815
2348	7.512	9.872	8.246	11.45	10.606	9.175	8.826	7.635	9.724	7.33	11.54	10.422	11.244	10.826	11.297	11.867	11.624	11.647	11.57	11.423	11.666	12.069
2350	8.532	9.763	9.252	9.198	8.974	9.574	9.038	9.786	8.575	9.615	8.885	8.055	8.016	8.684	8.496	8.322	8.732	8.687	8.774	8.013	8.454	8.26
2352	7.186	7.587	7.739	7.724	7.65	7.526	6.786	6.982	7.095	6.937	7.893	7.902	7.88	7.397	7.63	7.454	7.707	7.752	7.598	7.709	7.709	8.424
2353	9.233	10.626	12.419	10.831	12.144	10.179	12.29	11.764	11.292	11.797	11.089	11.752	13.271	12.131	11.308	9.958	11.743	12.217	11.179	12.048	10.443	11.824
2354	7.088	7.179	8.872	7.078	9.881	7.452	10.74	9.729	7.749	6.912	9.593	9.71	12.354	8.941	9.167	6.893	12.08	12.037	8.6	9.243	8.019	8.525
2355	7.807	7.861	8.476	8.329	7.715	8.309	9.165	7.819	8.696	8.23	8.149	8.009	9.595	8.68	9.067	7.964	8.19	8.718	7.428	9.024	8.54	8.227
2356	8.188	8.464	8.301	8.492	8.384	8.727	8.43	8.607	8.434	8.559	8.275	8.672	8.527	8.628	8.811	8.312	8.479	8.264	8.563	8.561	8.569	8.412
2357	8.35	9.063	8.497	8.647	9.169	9.417	9.945	9.298	9.327	9.858	8.012	8.225	7.341	7.484	7.624	7.679	7.38	7.608	7.694	7.986	8.091	7.486
2358	5.383	5.734	5.424	5.56	5.696	5.551	6.528	5.557	5.667	6.117	5.45	5.511	5.385	5.305	5.389	5.35	5.368	5.418	5.344	5.368	5.518	5.387
2359	7.393	8.944	7.731	8.383	8.243	8.125	9.154	9.108	8.496	8.757	6.753	6.243	5.798	6.405	6.583	6.222	6.622	6.367	6.665	6.283	6.178	6.107
2395	7.233	6.542	6.896	6.51	6.523	6.562	6.031	6.551	6.325	5.897	6.378	6.477	6.55	6.566	6.437	6.344	6.535	6.617	6.598	6.499	6.093	6.522
2444	4.866	4.825	4.541	4.412	4.64	4.855	4.974	4.568	4.848	4.433	5.307	4.89	4.968	4.892	5.262	5.484	4.997	4.827	4.953	5.065	5.003	4.941
2475	8.34	7.914	8.099	7.827	7.821	7.727	8.183	8.267	8.196	7.805	8.576	8.534	9.002	8.419	8.418	8.572	8.556	8.49	8.459	8.503	8.339	8.62
2483	10.175	9.806	9.953	9.717	9.352	9.717	10.247	10.365	9.554	10.214	9.259	9.921	9.979	9.928	9.99	9.813	9.609	9.289	9.749	9.793	9.785	9.237
2487	9.765	8.604	12.428	11.172	7.675	6.358	9.048	7.923	8.095	6.555	8.603	6.886	8.156	8.722	8.293	7.903	9.391	8.559	8.89	7.71	8.01	8.591
2488	4.737	4.81	4.654	4.838	4.81	4.875	4.642	4.561	4.722	4.965	4.792	4.918	4.885	4.508	4.756	4.795	4.707	4.9	4.816	4.71	5.02	4.596
2491	5.555	5.502	5.583	5.71	5.515	5.744	5.535	5.523	5.528	5.68	5.494	5.411	5.555	5.476	5.53	5.343	5.48	5.416	5.595	5.62	5.423	5.557
2492	4.953	5.07	4.932	4.931	5.038	5.1	4.846	4.868	4.687	4.849	5.096	4.885	4.864	4.934	4.837	4.872	5.152	5.087	4.973	4.915	4.938	4.968
2494	4.806	5.091	5.182	4.957	5.103	4.784	5.39	4.985	4.878	5.126	4.77	4.781	4.848	4.886	4.824	4.728	4.751	4.743	4.716	4.783	4.698	4.76
2512	14.175	14.255	13.467	13.717	13.65	13.541	13.979	14.195	13.897	13.879	14.128	13.802	13.364	13.323	13.789	14.079	14.04	13.842	14.031	14.228	14.167	14.116
2515	5.848	5.871	5.981	6.06	5.948	6.024	5.951	5.848	5.936	5.822	5.835	5.965	5.947	5.883	5.944	5.936	5.946	5.852	5.949	5.996	5.952	5.915
2516	4.944	5.185	4.965	5.211	5.225	5.142	5.04	4.973	5.225	5.072	5.076	5.263	5.189	4.855	5.156	5.041	5.067	5.262	5.399	5.083	5.156	4.919
2517	10.502	11.9	10.174	10.734	9.979	10.34	10.942	10.953	10.465	10.208	10.843	10.775	11.453	11.11	11.387	10.909	10.914	10.91	10.888	10.582	11.038	10.778
2519	9.408	9.617	9.413	9.152	9.145	9.201	9.618	9.502	10.19	9.17	9.817	9.37	9.355	9.159	9.721	8.891	9.366	9.431	9.625	9.473	9.815	9.471
2520	6.274	6.548	5.945	6.142	6.12	5.993	5.634	5.866	5.966	5.967	6.415	6.135	6.37	5.996	6.091	5.995	6.224	6.881	6.195	6.223	6.274	6.321
2521	8.941	9.301	9.736	9.445	9.456	9.318	9.336	9.304	9.947	8.54	8.833	9.433	10.108	9.691	9.468	8.595	8.903	9.146	8.864	9.373	8.825	9.262
2523	5.812	5.948	5.923	5.889	5.912	5.736	5.751	5.756	5.634	5.467	5.889	6.562	6.472	6.418	5.93	6.356	6.296	6.17	6.016	6.222	6.309	6.168
2524	6.39	6.453	6.361	6.633	6.47	6.542	6.088	6.015	6.383	6.398	6.451	6.584	6.53	6.374	6.485	6.528	6.445	6.586	6.24	6.336	6.573	6.279
2525	8.401	6.983	6.098	6.154	6.42	6.13	5.692	5.859	6.095	6.097	7.445	6.699	6.521	6.174	6.713	7.126	6.981	7.74	6.985	7.22	7.581	7.453
2526	7.735	7.2	7.244	7.222	7.335	7.6	7.187	7.535	7.275	7.134	7.052	7.365	6.932	7.08	7.124	7.015	7.199	7.052	7.182	6.967	7.32	6.833
2527	6.27	6.198	6.231	6.435	6.485	6.27	5.642	5.837	6.331	5.9	6.253	6.55	6.432	5.959	6.032	6.155	6.177	6.46	6.113	6.402	6.225	6.33
2528	8.421	7.655	6.087	6.904	6.626	6.154	5.955	6.134	7.443	6.125	7.805	8.308	6.776	6.559	7.095	8.855	8.066	8.397	7.914	8.288	8.401	8.442
2529	6.853	7.072	6.92	6.958	7.188	6.999	6.607	6.69	6.848	6.73	7.122	6.989	6.92	6.721	6.909	6.848	7.016	7.156	7.032	6.944	7.135	6.844
2530	8.864	7.052	7.81	8.197	7.288	7.356	8.556	7.678	8.429	6.964	7.241	7.176	6.922	7.453	7.329	7.201	7.125	6.871	7.292	7.012	7.342	7.148
2531	8.471	8.643	9.059	9.245	8.894	9.069	9.444	9.215	9.33	9.095	8.915	9.191	8.607	9.366	9.238	8.952	8.95	9.202	9.299	9.076	9.018	8.791
2532	6.935	8.301	6.891	7.225	7.788	8.454	6.819	8.523	7.675	6.418	7.046	7.751	7.17	7.713	7.372	7.236	6.831	7.73	8.291	7.991	7.22	6.962
2533	7.939	8.081	7.253	8.11	8.399	7.831	7.812	8.088	8.239	7.505	7.213	7.182	7.111	7.211	7.229	6.988	7.205	7.284	7.303	7.299	7.251	7.047
2534	7.828	9.246	9.294	8.712	8.176	8.044	9.13	8.768	8.962	8.298	8.679	8.878	8.007	8.415	8.222	9.088	8.651	8.953	8.959	9.195	9.052	9.656
2535	6.39	5.881	6.396	6.152	5.586	7.032	6.718	7.644	5.856	6.535	5.753	6.83	6.646	7.983	6.123	6.1	5.714	5.45	6.041	5.658	5.383	5.39
2537	8.085	9.927	7.774	9.693	8.879	9.612	10.043	9.581	9.193	10.205	8.471	7.557	8.514	8.775	7.818	8.16	8.113	8.556	8.482	7.55	8.16	7.372
2538	5.879	8.03	5.696	5.945	6.259	5.687	5.626	5.656	5.507	5.673	8.384	6.875	6.775	5.932	6.17	10.637	8.549	9.272	8.757	8.505	9.836	10.645
2539	9.302	8.178	8.538	7.832	8.261	8.822	8.513	9.158	9.129	8.651	7.586	8.304	7.754	7.752	7.912	7.569	7.691	7.634	7.87	7.625	7.541	7.477
2542	10.848	10.418	10.562	10.632	10.668	9.361	9.661	9.579	10.887	9.225	9.833	9.71	9.022	8.943	9.177	10.869	10.091	10.378	10.355	10.588	10.722	10.658
2548	10.145	10.327	9.581	9.924	10.177	10.118	9.829	9.891	9.806	11.128	8.907	9.547	9.811	10.339	9.863	10.272	9.114	9.579	9.386	9.59	9.36	9.735
2549	7.176	7.175	6.923	7.051	6.916	6.859	6.896	6.402	7.334	6.445	7.166	6.962	7.471	7.167	7.152	7.305	6.934	7.193	7.123	7.163	7.226	7.141
2550	7.634	7.803	7.904	7.781	8.099	7.85	7.779	8.091	7.387	8.271	8.416	8.169	8.206	8.512	8.464	8.119	8.448	8.159	8.401	7.847	7.765	7.99
2551	5.684	5.524	5.837	5.7	5.596	6.079	6.055	5.688	6.035	5.604	5.56	5.311	5.546	5.631	5.641	5.8	5.439	5.155	5.463	5.338	5.277	5.54
2553	6.881	6.931	7.101	7.105	6.996	7.028	7.806	7.296	7.309	7.872	6.88	6.625	6.9	6.835	6.894	6.931	6.46	6.539	6.55	6.948	6.613	6.45
2554	4.595	4.578	4.636	4.651	4.742	4.602	4.471	4.539	4.478	4.556	4.693	4.603	4.564	4.578	4.594	4.52	4.64	4.735	4.652	4.658	4.605	4.59
2555	4.546	4.461	5.567	4.445	4.546	4.575	4.472	4.443	4.416	4.43	5.795	4.823	6.541	7.313	5.29	5.719	5.291	4.948	5.149	4.908	4.862	5.875
2556	5.562	5.432	5.503	5.571	5.645	5.674	5	5.214	5.322	5.072	5.628	5.402	5.491	5.466	5.514	5.509	5.677	5.827	5.487	5.681	5.527	5.711
2557	5.577	5.489	5.53	5.602	5.755	5.456	5.333	5.407	5.425	5.305	5.773	5.5	5.499	5.45	5.693	5.527	5.868	5.58	5.593	5.537	5.531	5.611
2558	4.337	4.419	4.393	4.424	4.366	4.405	4.244	4.296	4.268	4.354	4.378	4.585	4.325	4.37	4.32	4.402	4.398	4.442	4.292	4.425	4.368	4.324
2559	4.887	4.79	4.827	4.887	4.828	4.866	4.46	4.589	4.643	4.603	4.785	4.674	4.659	4.653	4.701	4.784	4.9	4.761	4.89	4.736	4.803	4.923
2560	4.623	4.713	4.732	4.675	4.683	4.668	4.604	4.644	4.674	4.52	4.973	4.852	4.791	4.782	4.914	4.774	4.796	4.843	5.067	4.676	4.77	5.164
2561	6.199	6.112	6.028	6.198	6.373	6.035	6.005	5.967	5.889	5.982	6.176	6.256	6.04	6.14	5.988	6.134	6.274	6.253	6.189	6.33	6.123	6.194
2562	5.199	5.264	5.464	5.814	5.139	6.613	5.066	5.045	5.238	5.004	5.885	5.7	5.252	5.532	5.765	5.49	6.164	5.638	5.598	6.8	5.841	5.629
2563	6.094	6.245	6.715	6.678	6.009	6.382	7.018	6.901	5.983	5.855	5.793	6.254	5.915	5.786	5.73	5.929	5.75	5.799	5.754	5.798	5.773	5.837
2564	8.745	6.556	7.571	7.1	6.3	6.589	9.384	8.485	6.034	10.771	7.188	7.13	7.242	8.459	7.86	6.947	7.044	6.571	6.755	7.007	6.89	6.605
2565	4.428	4.426	4.43	4.56	4.491	4.325	4.352	4.343	4.312	4.307	4.519	4.403	4.34	4.489	4.455	4.331	4.456	4.374	4.345	4.363	4.373	4.389
2566	4.719	4.736	4.676	4.801	4.951	4.706	4.686	4.685	4.687	4.711	4.765	4.883	4.736	4.707	4.8	4.647	4.772	4.868	4.739	4.755	4.748	4.743
2568	5.476	5.449	5.508	5.485	5.86	5.395	5.624	6.369	5.433	5.342	6.702	5.54	5.679	6.23	6.322	5.549	6.877	6.426	6.452	5.726	5.986	6.073
2569	4.689	4.638	4.52	4.482	4.665	4.562	4.505	4.638	4.472	4.437	4.653	4.585	4.588	4.533	4.651	4.652	4.565	4.65	4.607	4.62	4.554	4.533
2570	7.837	7.696	7.57	7.921	8.208	7.655	7.434	7.499	7.291	7.439	7.997	7.741	7.68	7.801	7.707	7.644	8.089	8.302	7.772	7.881	8.08	7.993
2571	5.753	5.414	5.39	5.959	5.811	5.19	6.111	6.621	5.317	5.476	6.064	5.611	6.248	5.717	6.112	6.012	5.999	6.069	5.813	5.804	6.047	6.262
2572	5.907	6.028	5.922	6.024	6.295	6.236	5.843	6.615	5.902	5.91	6.039	6.113	5.953	5.911	5.957	5.878	5.977	5.79	5.93	5.674	5.895	5.82
2580	9.41	9.127	8.959	8.94	9.311	9.111	9.153	9.476	8.978	9.074	9.562	9.935	9.465	9.505	9.52	9.811	9.771	9.541	9.777	9.938	9.774	9.616
2581	6.941	7.817	8.326	8.213	7.219	8.032	8.284	7.098	7.843	7.322	7.137	6.952	7.165	7.49	7.18	7.52	7.098	6.755	7.184	6.993	7.198	7.148
2582	9.573	9.397	9.281	9.981	9.127	9.737	9.707	9.679	10.064	9.478	8.769	9.215	8.682	8.552	9.113	9.167	9.163	8.889	9.121	9.714	9.004	9.197
2583	6.343	6.301	8.861	7.434	6.44	6.863	6.082	6.175	6.091	6.141	6.565	6.332	6.266	5.968	6.411	6.212	6.144	6.688	6.294	6.398	6.546	6.33
2584	6.646	6.708	6.601	6.773	6.7	7.104	6.888	7.562	6.754	8.245	6.382	6.632	6.527	6.005	6.072	7.23	6.381	6.657	6.47	6.417	6.635	6.898
2585	7.923	7.849	7.055	7.142	7.354	7.211	7.049	7.069	7.639	7.104	6.987	7.359	6.817	6.537	7.089	7.867	6.703	7.226	7.183	7.683	7.489	7.547
2587	4.713	4.731	4.677	4.565	4.668	4.614	4.448	4.479	4.466	4.415	4.451	4.402	4.469	4.494	4.477	4.524	4.536	4.9	4.615	4.642	4.554	4.589
2589	8.158	8.554	9.421	9.464	8.583	9.691	9.76	9.143	9.157	8.779	8.162	8.628	8.147	9.081	8.746	8.555	8.31	7.955	8.532	8.112	8.288	8.063
2590	8.705	7.68	9.385	9.082	7.227	8.987	9.159	9.76	7.938	9.716	7.04	7.787	6.768	7.368	7.465	7.757	7.124	6.966	7.383	8.147	7.379	7.411
2591	5.5	6.015	5.959	5.589	6.087	5.862	5.951	5.871	5.824	6.007	7.334	7.921	6.456	7.302	7.046	7.043	7.38	7.013	7.734	7.542	7.168	7.43
2592	6.914	6.624	6.536	6.574	6.824	6.478	6.113	6.343	6.412	6.925	6.948	6.97	7.023	6.902	6.716	7.132	6.971	6.916	6.929	7.016	6.897	7.08
2593	9.228	8.476	8.06	8.6	8.598	8.6	7.974	8.871	8.893	8.838	8.438	8.28	8.155	8.051	8.058	8.283	8.455	8.631	8.366	8.347	8.673	8.392
2595	5.38	5.37	5.186	5.408	5.556	5.203	5.417	5.467	5.369	5.343	5.325	5.623	5.448	5.426	5.341	5.361	5.268	5.339	5.378	5.494	5.376	5.39
2596	4.972	4.931	5.007	4.989	5.03	4.989	4.845	4.954	4.833	4.798	4.824	4.962	4.881	4.917	4.854	4.833	4.937	5.101	4.932	4.925	4.833	4.933
2597	14.449	14.433	14.455	14.451	14.503	14.536	14.378	14.421	14.389	14.557	14.085	13.998	14.148	13.869	14.163	13.914	13.986	13.465	14.131	13.635	13.446	14.011
2615	8.955	9.281	9.768	9.62	9.444	9.136	10.659	10.512	8.824	8.286	10.172	9.642	10.095	10.637	10.327	9.364	9.84	9.877	9.934	10.273	9.412	9.731
2617	10.797	9.47	9.802	9.563	9.988	10.033	10.053	10.78	9.735	11.408	9.674	9.735	9.509	9.57	9.952	9.382	9.546	9.348	9.692	10.144	9.759	9.509
2618	7.746	7.543	8.009	7.415	7.605	7.597	7.678	7.692	7.838	7.675	7.314	7.335	7.37	7.42	7.431	7.42	7.178	7.098	7.197	7.342	7.235	7.151
2619	5.779	6.415	6.226	6.18	5.95	7.39	6.671	6.189	5.985	5.967	6.645	7.391	6.769	6.867	6.641	7.353	7.02	6.813	7.179	6.833	6.908	7.259
2620	4.774	4.842	6.115	6.507	4.919	4.819	8.003	4.783	4.992	4.817	6.52	5.87	6.394	5.699	5.515	5.904	7.185	6.103	6.335	5.988	6.353	6.697
2622	8.384	8.176	8.169	8.131	8.305	8.248	8.074	8.095	8.183	8.276	8.587	8.611	8.571	8.544	8.699	8.49	8.74	8.577	8.703	8.633	8.507	8.573
2623	7.141	7.132	7.091	7.176	7.217	7.354	6.913	7.022	7.092	6.906	7.059	7.545	7.172	6.979	7.087	7.049	7.177	7.203	7.214	7.022	7.241	6.991
2624	7.529	7.59	7.39	7.423	7.508	7.41	7.245	7.491	7.258	7.281	8.218	8.61	8.631	8.426	8.006	8.417	8.199	7.98	8.185	7.912	8.161	8.182
2625	4.843	4.858	4.7	4.909	5.301	4.865	4.995	5.239	5.117	4.998	7.961	8.332	8.759	9.228	7.807	7.686	7.773	7.422	7.808	7.442	7.569	8.085
2626	6.189	6.203	6.269	6.276	6.234	6.217	6.029	6.044	6.145	6.069	6.133	6.304	6.294	6.114	6.202	6.195	6.251	6.22	6.222	6.284	6.203	6.168
2627	6.094	6.075	6.337	6.053	5.851	8.549	8.11	7.702	6.137	6.968	6.658	5.271	6.346	6.53	6.676	6.764	6.383	6.593	6.355	6.129	5.959	6.071
2628	11.903	11.933	10.601	11.768	11.585	7.879	10.407	8.839	12.166	9.057	12.725	11.985	11.446	10.821	11.908	12.868	12.78	12.755	12.632	12.996	13.077	13.126
2631	9.897	9.788	9.989	9.78	10.369	9.699	9.967	10.147	9.894	9.83	10.12	9.042	10.417	10.426	10.213	10.131	9.956	9.677	9.965	9.662	10.101	10.216
2632	11.421	10.113	10.416	10.135	9.133	11.138	11.301	11.366	11.434	11.685	9.902	10.041	10.589	9.611	9.955	10.127	9.772	9.867	9.689	10.431	9.974	10.081
2633	8.805	9.223	7.948	9.265	10.458	9.506	11.035	10.445	10.754	10.483	7.999	8.877	8.875	8.71	8.199	7.516	8.801	9.046	8.087	9.526	7.529	8.002
2634	10.752	9.901	9.418	9.228	10.326	9.628	10.264	10.496	10.372	10.764	7.163	8.438	7.512	9.008	8.357	7.085	7.726	7.491	8.31	7.915	7.726	7.023
2635	10.448	10.213	8.79	9.13	9.329	7.198	9.852	9.056	10.753	10.882	8.244	10.258	8.777	8.914	8.714	9.286	8.47	9.239	9.789	8.273	9.34	7.951
2637	5.981	5.974	5.925	5.951	5.816	5.92	5.369	5.573	5.781	5.476	5.602	5.998	5.854	5.614	5.578	5.76	5.864	6.169	5.852	5.848	5.955	5.817
2638	9.902	4.628	4.863	4.427	8.087	4.602	4.951	4.438	7.955	4.564	9.249	4.492	4.628	4.505	5.512	4.506	4.612	10.45	5.033	4.444	4.69	7.516
2639	8.472	7.846	7.582	7.99	7.902	7.438	7.858	7.732	7.904	7.524	9.119	8.704	8.212	7.835	8.1	8.541	8.507	9.032	8.66	9.582	9.052	9.221
2641	4.908	4.899	5.047	4.883	5.085	4.909	4.911	4.952	4.991	4.786	4.899	5.118	5.092	5.028	5.112	4.859	5.011	4.985	4.782	4.95	4.927	5.036
2643	7.212	6.999	5.777	7.568	7.884	7.676	8.926	8.082	7.834	8.524	8.405	8.27	7.689	7.595	8.094	9.463	8.639	9.124	8.963	10.275	10.02	9.402
2644	8.737	8.214	6.908	8.644	8.315	7.516	7.562	9.124	8.984	7.998	8.504	8.405	7.414	7.134	7.571	8.823	8.585	8.97	8.446	9.022	9.088	9.112
2645	6.778	6.91	6.998	6.762	6.755	6.836	6.56	6.63	6.643	6.472	7.058	6.777	6.895	6.474	6.618	6.797	6.738	6.725	6.684	6.83	6.871	6.625
2646	6.055	6.182	6.214	6.162	6.184	6.213	6.138	6.171	6.215	5.985	6.208	6.317	6.191	5.876	6.078	6.118	6.216	6.19	6.025	6.014	6.284	6.115
2647	10.338	9.83	9.702	9.747	9.695	9.917	9.762	10.102	9.599	9.868	9.82	9.721	9.522	9.565	9.635	10.012	9.731	10.132	9.926	9.887	10.067	9.992
2648	8.801	8.602	9.064	8.615	8.367	8.625	8.448	8.811	8.747	9.208	8.73	9.246	9.248	9.172	8.854	9.166	9.014	8.693	8.728	8.43	8.951	9.117
2649	6.214	6.25	6.29	6.369	6.466	6.181	5.957	6.122	6.13	6.035	6.466	6.267	6.212	6.192	6.336	6.207	6.433	6.384	6.382	6.318	6.27	6.304
2650	6.91	7.05	6.661	6.73	6.972	7.358	6.505	7.224	6.439	7.217	6.425	6.727	6.609	6.674	6.678	6.394	6.526	6.691	6.518	6.617	6.431	6.617
2651	8.12	7.084	6.949	7.198	7.231	6.671	6.747	6.533	7.021	6.518	7.995	7.26	7.983	7.082	7.578	7.238	7.671	7.485	7.393	7.747	7.519	7.57
2658	7.637	7.83	7.626	7.571	7.716	7.62	6.97	7.334	7.475	7.215	7.614	7.884	7.668	7.388	7.621	7.613	7.593	7.909	7.699	7.668	7.781	7.559
2660	4.3	4.301	4.409	4.298	4.269	4.306	4.357	4.168	4.415	4.333	4.386	4.3	4.284	4.287	4.287	4.368	4.358	4.293	4.347	4.339	4.291	4.411
2661	5.973	5.899	5.971	6.133	6.125	5.819	5.538	5.918	5.76	5.843	6.255	6.515	6.133	5.82	5.917	5.93	6.444	6.125	6.002	5.874	6.123	5.935
2662	4.614	4.657	4.52	4.524	4.627	4.579	4.561	4.592	4.551	4.489	4.635	4.607	4.666	4.49	4.568	4.527	4.633	4.633	4.593	4.529	4.65	4.547
2664	10.336	10.786	11.039	10.806	10.711	11.191	10.822	10.885	10.394	11.523	10.7	10.861	10.914	11.089	10.93	10.763	10.597	10.451	10.585	10.168	10.264	10.425
2665	10.959	11.797	11.937	11.787	11.841	11.878	12.04	11.817	11.628	11.954	11.397	11.455	11.282	11.233	11.565	11.669	11.143	11.189	11.545	11.383	11.489	11.266
2668	6.608	6.566	6.891	6.54	6.657	6.575	6.52	6.462	6.426	6.49	6.581	6.718	6.539	6.51	6.476	6.561	6.615	6.652	6.543	6.666	6.579	6.525
2669	7.738	9.016	11.016	9.383	8.585	9.881	11.748	11.089	8.329	9.208	8.863	9.805	10.824	9.833	9.921	8.311	9.925	10.027	9.078	8.97	8.702	9.476
2670	6.816	6.907	6.568	7.09	6.697	6.525	6.587	6.867	6.525	6.647	7.783	6.755	6.683	6.69	6.735	6.909	7.527	7.491	6.954	6.975	7.481	7.001
2671	7.861	7.81	7.661	7.719	7.831	7.663	7.286	7.305	7.67	7.441	7.555	7.862	7.56	7.269	7.488	7.444	7.566	7.864	7.535	7.687	7.506	7.611
2672	6.32	6.574	6.302	6.534	6.907	6.473	6.188	6.385	6.374	6.371	6.536	6.344	6.31	6.303	6.522	6.3	6.433	6.636	6.54	6.459	6.304	6.688
2673	9.421	8.932	8.794	8.834	9.011	9.67	9.487	8.89	9.576	9.61	8.217	8.588	8.738	8.827	8.91	8.427	7.912	7.849	8.267	8.288	8.136	7.991
2674	5.255	5.239	5.104	5.874	5.226	5.196	5.67	5.175	6.757	5.114	5.448	5.277	5.373	5.722	5.391	5.327	5.331	5.393	5.374	5.384	5.274	5.299
2676	6.576	6.606	6.499	6.545	6.664	6.588	6.441	6.435	6.478	6.4	6.642	6.686	6.615	6.348	6.556	6.47	6.69	6.871	6.644	6.563	6.716	6.542
2677	8.68	7.795	8.101	8.128	7.934	8.653	8.242	7.935	9.199	8.302	7.95	7.737	7.862	7.786	7.965	8.095	7.847	7.941	7.797	7.66	7.89	7.81
2678	9.678	10.255	7.633	9.631	10.263	10.808	8.158	9.381	9.693	8.242	10.543	10.155	8.808	8.122	9.792	10.882	9.844	10.889	10.772	9.935	10.642	9.901
2683	6.747	6.6	6.684	6.862	6.838	6.939	7.095	6.837	6.856	6.984	6.655	6.9	7.563	6.72	7.116	6.643	6.7	6.7	6.429	6.38	6.779	6.368
2686	7.618	7.476	7.713	7.985	7.548	7.293	7.514	7.215	7.317	7.311	8.288	8.07	8.227	8.073	8.158	8.094	8.196	8.33	8.058	8.01	8.352	8.156
2687	7.153	8.142	8.515	7.925	7.615	8.054	8.462	8.83	7.338	7.427	8.479	8.353	8.055	9.375	8.623	8.468	8.577	8.198	9.01	7.715	7.221	7.915
2688	5.652	5.657	5.578	5.706	5.769	5.651	5.681	5.577	5.816	5.544	5.566	5.452	5.462	5.31	5.352	5.487	5.558	5.507	5.396	5.463	5.539	5.335
2689	5.429	5.16	4.998	5.135	5.102	4.957	5.03	4.967	5.095	4.964	5.222	5.043	5.056	4.822	5.11	5.063	5.223	5.248	5.073	5.061	5.077	5
2690	5.984	6.36	7.036	8.117	5.081	5.921	7.151	6.389	5.738	5.288	8.47	8.254	8.094	7.685	7.838	8.963	8.737	8.322	8.539	9.019	8.837	8.597
2691	6.489	6.296	6.103	6.063	6.039	6.244	5.427	5.713	5.946	5.622	6.133	6.035	6.077	5.896	6.151	5.927	6.288	6.832	6.049	6.242	6.206	6.34
2692	5.687	5.733	5.661	5.636	5.684	5.692	5.597	5.538	5.634	5.538	5.734	5.786	5.763	5.598	5.629	5.663	5.689	5.673	5.708	5.614	5.757	5.547
2693	5.196	5.222	5.224	5.25	5.141	5.218	5.076	5.186	5.196	5.226	5.205	5.376	5.19	4.915	5.222	5.194	5.25	5.286	5.15	5.103	5.294	5.209
2694	5.324	5.308	5.448	5.217	5.407	5.289	5.088	5.232	5.36	5.21	5.284	5.27	5.295	5.298	5.251	5.357	5.488	5.467	5.321	5.278	5.558	5.379
2695	5.375	5.293	5.281	5.17	5.411	5.38	5.054	5.144	5.187	5.155	5.23	5.568	5.27	5.159	5.269	5.31	5.381	5.375	5.286	5.324	5.337	5.239
2696	4.797	4.794	4.824	4.707	4.868	4.715	4.59	4.516	4.641	4.672	5.206	4.9	4.802	4.489	4.863	4.93	4.956	5.09	4.809	4.986	5.05	4.918
2697	9.092	10.642	12.708	12.072	9.908	8.97	12.322	10.965	9.254	10.551	9.367	9.076	8.948	10.125	9.603	9.4	9.47	8.822	9.464	10.696	9.861	9.342
2700	5.757	5.874	5.668	5.554	5.625	5.819	5.507	5.561	5.776	5.573	5.555	5.714	5.842	5.473	5.545	5.499	5.618	5.657	5.706	5.623	5.768	5.512
2701	7.297	8.775	8.875	8.713	8.096	7.336	9.632	9.068	7.79	7.091	7.571	7.931	8.124	8.094	7.65	7.253	7.462	7.745	7.844	8.089	7.764	7.94
2702	5.074	5.284	5.208	5.114	5.114	5.088	5.449	5.412	5.343	4.901	5.584	5.534	5.277	5.711	5.571	5.4	5.937	5.541	5.539	5.819	5.34	5.868
2703	7.452	7.487	7.448	7.437	7.403	7.207	6.897	6.977	7.151	7.094	7.624	7.679	7.496	7.306	7.32	7.359	7.781	7.8	7.486	7.458	7.543	7.627
2705	8.305	8.219	7.877	8.196	8.084	7.816	7.453	8.454	7.942	7.303	8.945	8.977	9.092	8.357	8.717	9.484	9.077	9.068	9.187	9.289	9.569	9.246
2706	7.769	7.13	8.174	7.379	6.044	10.398	10.403	8.405	8.252	6.63	7.112	5.709	5.345	5.163	6.045	6.708	6.474	6.963	7.556	7.131	7.763	6.82
2707	6.53	6.663	6.618	6.633	6.74	6.701	6.542	6.473	6.401	6.257	6.725	6.702	6.612	6.647	6.691	6.521	6.825	6.796	6.629	6.56	6.731	6.606
2709	6.032	6.031	5.854	5.84	6.091	5.837	5.896	5.876	6.013	5.955	6.177	5.991	5.889	5.784	5.857	5.858	6.049	5.99	5.936	5.91	6.106	5.926
2710	8.379	8.594	7.753	8.179	9.185	7.306	8.489	8.33	9.188	7.872	10.077	8.808	8.89	8.338	8.891	10.409	10.506	10.501	10.191	10.921	10.894	10.818
2712	5.149	5.14	5.134	5.108	5.288	5.207	5.092	5.151	5.034	5.068	5.201	5.298	5.041	5.086	5.071	5.161	5.224	5.184	5.292	5.314	5.118	5.141
2717	9.095	9.286	8.666	8.791	8.612	8.575	9.214	9.418	9.017	9.361	8.434	8.837	9.228	8.461	8.696	8.513	8.597	8.437	8.338	8.152	8.513	8.203
2719	5.955	6.297	6.285	5.768	5.938	6.035	6.863	7.104	5.739	5.68	8.886	9.708	10.055	9.739	9.92	10.159	9.09	9.183	9.27	9.076	8.748	9.375
2720	9.967	9.421	9.032	9.22	8.901	10.157	9.436	9.985	9.333	10.023	9.316	9.597	9.612	10.025	10.1	10.034	9.537	9.626	9.742	9.665	9.79	9.763
2729	8.544	9.508	7.975	8.123	8.229	7.972	8.485	8.941	8.846	8.313	8.391	8.139	7.792	7.92	8.174	8.488	8.877	8.323	8.632	9.406	9.035	8.67
2730	9.403	8.722	8.475	8.77	9.4	8.265	9.582	8.522	9.942	9.627	8.733	8.401	7.594	8.168	8.899	8.726	8.596	8.095	8.581	9.647	8.966	8.471
2731	9.656	7.355	6.867	7.617	7.444	6.924	7.291	8.637	7.625	6.484	10.022	10.024	9.62	9.91	10.147	10.88	11.022	10.109	10.634	10.484	10.69	10.651
2733	6.493	6.556	6.535	6.524	6.658	6.682	6.566	6.36	6.685	6.594	6.596	6.573	6.523	6.454	6.456	6.337	6.528	6.495	6.467	6.364	6.382	6.58
2734	9.713	9.746	9.875	10.102	9.509	10.406	9.704	10.168	10.109	9.916	10.124	10.518	10.446	10.336	10.158	10.659	10.151	10.153	10.009	10.291	10.438	10.686
2735	7.822	8.008	8.037	8.154	8.341	8.141	7.34	7.6	7.585	7.723	8.24	8.142	7.911	7.986	7.788	7.728	8.283	8.397	8.079	7.942	8.111	8.135
2736	5.051	5.102	5.31	5.258	5.164	5.276	5.247	5.165	5.113	4.944	5.149	5.535	5.232	5.08	5.191	5.224	5.234	5.158	5.093	5.087	5.218	5.092
2737	8.166	8.212	7.992	8.199	8.142	8.237	7.703	8.045	7.711	8.194	8.565	8.285	8.059	8.024	8.243	8.134	8.535	8.569	8.389	8.424	8.758	8.353
2738	7.227	6.344	6.208	6.271	6.197	6.229	6.153	6.036	6.521	6.139	6.064	6.353	6.335	6.111	6.123	6.134	6.135	6.381	6.135	6.372	6.092	6.223
2739	10.228	10.889	11.663	10.512	10.457	10.67	11.045	10.553	11.052	11.118	11.194	11.042	11.619	11.166	11.199	11.168	11.246	11.019	11.327	11.254	11.26	11.261
2740	6.763	6.946	6.76	6.703	6.915	6.921	6.29	6.254	6.57	6.373	6.878	6.881	6.796	6.65	6.751	6.667	6.902	7.039	6.729	6.802	6.694	6.841
2741	4.88	4.998	4.901	4.9	4.922	4.915	4.805	4.72	4.763	4.804	4.856	5.02	4.785	4.785	4.823	4.873	4.994	4.98	4.944	4.861	4.999	4.798
2742	6.418	6.317	6.326	6.49	6.564	6.482	5.982	6.023	6.216	6.22	6.27	6.305	6.16	6.188	6.383	5.971	6.454	6.585	6.332	6.333	6.268	6.405
2743	5.131	5.417	5.367	6.3	5.254	5.167	5.714	4.901	4.767	5.507	6.335	5.506	6.081	5.932	6.157	5.868	5.266	5.807	5.654	5.538	5.649	6.169
2744	10.931	11.203	9.935	9.311	11.517	11.886	10.019	10.156	11.674	9.975	11.488	11.19	10.661	10.668	11.183	11.858	11.525	11.18	11.48	11.867	11.683	11.64
2745	12.561	11.171	10.129	10.978	9.909	10.724	11.112	11.882	11.834	11.219	11.04	10.383	10.386	10.034	10.629	11.463	10.981	11.18	11.077	11.495	11.589	11.48
2746	9.508	9.925	9.89	10.112	10.555	9.543	9.654	10.096	9.808	9.506	10.433	10.236	10.613	9.784	9.974	10.952	10.548	10.634	10.324	10.938	10.903	10.495
2747	7.532	7.382	7.706	7.67	7.759	7.457	7.578	7.346	7.525	7.356	7.888	7.491	7.8	7.334	7.548	7.999	7.78	7.459	7.61	7.918	7.941	7.841
2752	11.164	12.69	10.928	11.156	11.455	11.458	12.343	12.37	11.902	12.258	10.263	10.85	10.965	10.868	10.715	11.087	10.293	9.755	10.769	9.849	10.319	10.476
2760	9.146	9.68	8.724	8.841	8.722	9.019	9.221	9.468	9.251	9.315	7.675	7.747	8.085	8.075	7.748	7.702	7.787	7.867	7.785	7.673	7.779	7.952
2762	6.959	7.327	7.41	7.387	6.871	6.937	7.376	7.239	7.626	6.693	7.747	8.084	7.879	8.274	8.032	7.916	7.712	7.848	8.019	7.533	7.567	7.799
2764	8.034	8.274	8.551	8.293	7.682	8.456	9.045	8.314	8.399	8.316	8.444	8.134	8.123	8.384	8.716	8.514	8.137	7.751	8.395	8.188	8.387	8.143
2765	5.999	5.913	5.628	5.824	6.468	5.49	5.361	5.619	5.617	5.824	6.255	5.986	5.634	5.718	6	5.692	5.968	6.004	5.816	6.069	6.029	6.027
2766	6.46	6.008	6.062	5.831	5.997	5.829	5.748	5.943	5.914	6.164	7.088	6.939	7.438	6.907	7.253	7.932	6.945	6.986	7.095	6.937	7.06	7.326
2767	8.248	8.325	8.752	8.486	7.818	8.437	8.75	8.82	7.971	8.334	9.091	9.402	9.318	9.011	9.023	9.133	9.107	9.116	9.296	9.671	9.166	9.471
2768	7.867	7.88	8.373	8.101	7.615	8.27	8.601	8.636	7.812	8.081	7.884	8.108	7.867	7.951	7.893	7.877	7.917	7.94	7.955	7.901	8.041	7.831
2769	5.705	5.632	5.723	5.702	5.885	6.049	6.308	6.633	6.042	6.832	5.117	5.511	5.134	5.206	5.16	5.091	5.335	5.324	5.242	5.364	5.248	5.085
2770	7.448	7.324	9.637	8.577	6.786	8.673	8.916	8.748	6.384	7.714	9.216	9.285	10.676	9.553	9.358	9.534	8.315	9.456	8.733	8.126	8.105	9.112
2771	9.166	10.408	10.52	9.993	9.53	10.655	10.556	10.576	10.066	10.842	8.764	9.609	9.243	10.296	9.54	9.185	8.861	9.546	9.727	9.387	9.691	9.635
2773	8.117	8.859	9.339	8.705	8.713	9.308	9.386	8.945	8.833	9.708	8.287	8.409	8.537	8.6	8.753	8.507	8.298	8.006	8.559	8.288	8.402	8.155
2774	5.731	5.711	5.67	6.176	5.931	5.678	5.317	5.528	5.601	5.65	5.784	5.763	5.408	5.735	5.932	5.519	5.814	5.796	5.648	5.728	5.781	5.815
2775	5.56	5.617	5.515	5.629	5.834	5.702	5.401	5.433	5.451	5.422	5.668	5.571	5.599	5.451	5.595	5.546	5.863	5.81	5.693	5.624	5.53	5.595
2776	9.899	10.511	10.457	10.053	10.371	10.281	10.33	9.858	10.116	10.11	10.663	10.262	10.398	10.416	10.611	10.5	10.257	10.13	10.51	10.194	10.606	10.349
2778	12.801	12.94	13.32	12.904	12.659	12.855	13.117	13.208	13.131	13.552	13.072	13.097	13.193	13.076	13.175	12.894	12.822	12.786	13.038	12.8	12.848	12.894
2779	6.654	6.779	6.729	6.73	6.702	6.721	6.441	6.446	6.528	6.548	6.725	6.872	6.635	6.387	6.629	6.671	6.805	6.622	6.694	6.68	6.813	6.563
2780	5.315	5.278	5.162	5.071	5.202	5.162	4.945	5.158	5.239	5.025	5.114	5.074	5.237	5.093	5.31	5.242	5.235	5.118	5.163	5.027	5.182	5.143
2781	6.74	6.986	6.558	6.892	6.936	7.079	6.859	6.903	6.69	7.26	6.88	6.942	7.026	7.182	6.84	6.609	6.829	6.607	6.612	6.475	6.546	6.59
2782	9.904	10.658	10.974	10.633	10.718	10.987	10.881	10.665	10.774	10.485	10.501	10.841	10.7	10.718	10.728	10.676	10.407	10.197	10.529	10.464	10.421	10.589
2783	9.948	10.08	10.184	10.036	10.215	10.624	10.394	10.569	9.983	10.853	9.701	10.34	10.242	10.459	10.3	10.012	9.803	9.905	10.209	10.023	10.121	10.126
2784	7.01	7.148	6.817	7.066	7.164	7.053	6.75	7.084	7.121	6.986	7.12	7.298	7.243	6.87	7.154	7.079	7.262	7.176	7.249	7.284	7.517	7.079
2785	5.634	5.646	5.704	5.634	5.788	5.674	5.443	5.558	5.505	5.664	5.533	5.661	5.601	5.472	5.556	5.633	5.763	5.622	5.692	5.585	5.515	5.555
2786	6.049	6.094	7.41	6.1	6.309	5.871	5.732	5.805	5.748	5.736	6.201	6.046	5.956	5.929	6.059	6.045	6.288	6.127	6.067	6.039	6.064	5.98
2787	7.853	7.841	8.139	7.551	7.821	7.842	8.734	8.526	8.692	8.768	7.61	7.822	7.684	7.79	8.043	8.128	7.542	7.576	7.841	7.914	8.035	7.763
2788	7.24	7.21	6.833	7.465	7.278	7.087	7.209	6.671	7.385	6.888	8.159	7.849	8.504	7.429	7.632	7.76	7.86	8.15	7.833	7.84	7.91	7.768
2790	11.811	11.074	11.748	11.448	10.929	11.469	11.924	11.946	11.123	11.465	10.811	11.166	10.97	11.4	11.317	10.751	10.939	10.884	10.916	10.949	10.939	10.735
2791	10.945	10.523	11.502	10.784	10.095	8.405	11.664	12.225	11.002	11.521	9.73	10.343	10	10.479	10.421	9.572	9.77	9.096	9.81	7.582	9.008	8.848
2792	4.525	4.226	4.481	4.598	4.399	4.249	4.185	4.149	4.037	4.297	4.099	4.292	4.257	4.175	4.102	4.171	4.266	4.263	4.351	4.275	4.386	4.254
2793	6.962	7.224	6.866	6.945	7.125	6.92	6.36	6.77	6.495	6.402	7.231	6.836	7.041	6.685	6.703	6.799	6.97	7.222	6.767	6.791	6.984	7.034
2794	7.332	7.625	7.909	7.732	7.958	7.585	7.496	7.635	7.415	7.766	8.177	8.011	8.929	7.771	7.992	7.584	7.944	7.886	7.907	8.017	7.946	8.117
2796	4.705	5.059	4.99	5.004	5.109	5.036	5.316	5.242	5.337	6.392	4.98	4.991	4.904	4.744	4.813	4.949	4.905	4.839	4.924	4.671	5.079	4.836
2797	6.449	6.656	6.543	6.563	6.671	6.587	6.153	6.225	6.616	6.616	6.734	6.717	6.677	6.381	6.457	6.451	6.626	6.794	6.535	6.461	6.639	6.538
2798	5.503	5.404	5.445	5.78	5.708	5.382	5.22	5.328	5.161	5.099	5.607	5.161	5.184	5.39	5.429	5.243	5.674	5.445	5.528	5.391	5.214	5.321
2799	10.512	10.888	10.392	10.591	10.298	10.181	10.298	10.043	10.481	10.242	10.45	9.839	10.888	10.526	10.564	10.91	10.167	10.346	10.272	10.321	10.434	10.028
2800	7.722	7.761	7.869	7.525	7.426	8.03	7.929	8.089	7.839	7.713	7.708	7.792	7.755	7.755	7.781	7.819	7.765	7.681	7.783	7.658	7.643	7.768
2801	8.147	8.443	8.537	8.078	8.28	8.819	8.045	8.246	8.244	8.651	8.724	8.809	8.684	8.71	8.586	8.478	8.672	8.799	8.444	8.734	8.606	8.618
2802	9.019	8.827	9.04	8.828	8.77	9.431	9.272	9.282	9.089	10.454	8.472	9.036	8.617	8.906	8.879	8.751	8.607	8.51	8.679	8.594	8.676	8.534
2803	9.669	9.455	8.35	8.607	8.919	9.272	9.425	9.412	9.36	10.158	10.099	10.168	10.232	9.678	9.963	10.446	9.929	10.117	10.047	10.39	10.033	10.26
2804	9.686	9.698	9.155	9.598	10.515	9.715	9.739	9.51	9.759	10.353	10.088	10.162	10.123	10.008	10.12	10.039	9.988	9.772	10.045	10.066	9.838	10.023
2805	10.163	11.449	8.327	9.834	11.16	8.081	8.913	8.776	9.755	8.242	11.167	10.741	11.365	10.259	10.842	11.162	10.491	10.858	10.64	11.387	10.953	11.185
2806	11.427	10.641	10.081	10.476	10.574	10.403	10.135	10.258	10.792	9.733	11.621	11.181	11.46	10.832	11.331	11.229	11.203	11.355	11.342	11.22	11.374	11.14
2810	9.361	8.822	9.476	9.161	9.249	8.827	8.658	10.161	8.274	9.275	8.862	8.824	8.542	9.236	9.235	8.131	8.683	8.439	8.52	8.64	8.4	8.274
2811	7.492	7.4	7.491	7.657	7.761	7.84	7.144	7.367	7.476	7.181	7.703	7.561	7.518	7.44	7.607	7.187	7.546	7.254	7.461	7.548	7.284	7.274
2812	6.905	6.859	7.331	7.068	6.557	8.011	6.932	7.325	6.329	6.824	6.598	7.358	6.796	6.895	6.694	6.734	6.317	6.909	6.782	6.65	6.615	6.674
2813	6.032	6.124	5.903	5.812	6.159	5.864	5.77	5.838	5.656	5.809	8.106	7.238	8.155	7.6	8.661	7.231	7.2	9.013	7.713	8.523	7.77	8.879
2814	4.463	4.454	4.436	4.374	4.408	4.393	4.447	4.389	4.321	4.285	4.341	4.44	4.375	4.346	4.355	4.373	4.325	4.299	4.385	4.358	4.313	4.318
2815	6.624	6.709	6.656	6.415	6.815	6.793	6.839	6.577	6.989	6.774	6.486	6.985	6.818	6.305	6.552	6.613	6.787	6.693	6.642	6.607	7.118	6.492
2817	7.631	7.576	7.723	7.895	7.236	8.17	7.508	7.566	7.28	8.721	7.498	7.95	7.721	7.702	7.564	7.324	7.061	7.547	7.487	7.534	7.539	7.176
2819	8.93	6.983	6.424	6.935	6.593	6.156	5.998	7.354	7.888	6.047	7.696	7.856	6.894	6.272	6.888	9.145	8.302	8.792	8.359	9.098	8.804	9.161
2820	5.288	5.3	5.37	5.24	5.388	5.338	5.413	5.092	5.241	5.223	5.161	5.301	5.55	5.567	5.408	5.281	5.28	5.193	5.235	5.281	5.287	5.329
2821	12.105	12.809	11.827	12.255	12.047	12.45	11.86	11.898	12.438	12.767	11.231	11.297	11.861	10.943	11.499	11.232	10.938	11.034	11.166	10.611	10.793	10.763
2822	5.088	5.118	5.426	5.023	5.163	5.049	5.045	5.055	5.28	4.961	5.079	5.157	5.067	5.145	5.174	5.116	5.086	5.059	5.105	5.049	5.103	5.106
2823	9.246	6.371	8.355	5.545	7.965	5.136	5.547	5.396	5.321	5.421	6.306	5.868	6.55	6.544	6.458	6.242	5.578	6.427	6.33	6.082	5.91	6.328
2824	5.192	5.672	5.329	5.413	5.568	5.034	5.218	6.543	5.594	5.117	7.312	7.548	8.755	8.385	7.521	7.409	6.25	7.154	6.759	5.772	6.079	6.575
2825	4.125	4.09	4.1	4.194	4.047	4.109	4.155	4.107	4.105	4.158	4.111	4.081	4.073	4.216	4.102	4.091	4.073	4.125	4.063	4.127	4.1	4.078
2826	7.395	7.316	7.332	7.383	7.323	7.373	7.054	7.379	7.583	7.225	7.172	7.263	6.964	7.008	7.196	7.035	7.087	7.111	7.229	6.89	7.302	7.01
2827	6.431	6.329	6.514	6.528	6.614	6.154	6.352	6.18	6.165	6.165	6.865	6.476	6.512	6.253	6.551	6.225	6.665	6.571	6.542	6.544	6.575	6.352
2828	6.78	7.266	7.924	7.358	7.11	6.739	7.708	7.241	6.939	6.907	6.995	6.971	7.098	6.911	6.797	6.702	6.861	6.799	6.648	7.361	7.054	6.702
2829	5.021	5.15	5.252	5.146	5.141	5.241	5.098	5.071	5.299	5.11	5.023	5.202	5.12	5.046	5.03	5.067	5.101	5.035	4.997	5.138	5.091	5.024
2830	5.52	5.671	5.62	5.757	5.716	5.654	5.535	5.588	5.615	5.592	5.685	5.816	5.718	5.586	5.617	5.596	5.699	5.621	5.684	5.516	5.797	5.518
2831	5.858	5.937	5.671	5.786	5.661	5.932	5.933	5.804	5.74	5.891	5.906	6.079	5.98	5.608	5.489	6.038	5.949	5.731	5.77	5.868	6.282	5.736
2832	4.919	4.89	4.841	4.901	4.931	4.667	4.821	4.794	5.025	4.819	5.009	4.904	4.869	4.696	4.735	4.864	4.839	4.951	4.798	4.832	4.782	4.781
2833	6.883	6.935	6.673	6.988	7.204	6.752	6.59	6.402	6.997	6.75	6.737	6.954	6.659	6.511	6.427	6.528	6.645	7.036	6.655	6.714	6.74	6.612
2835	5.765	6.185	5.473	5.785	6.167	5.597	5.271	5.456	5.394	5.235	6.143	5.832	5.643	5.62	5.839	5.746	6.264	6.389	5.831	5.868	5.981	5.819
2837	8.505	8.449	8.394	8.378	8.332	8.365	8.501	8.483	8.615	8.638	8.286	8.647	8.607	8.368	8.386	8.529	8.39	8.42	8.338	8.431	8.496	8.35
2838	5.335	5.572	5.525	5.458	5.593	5.395	5.499	5.241	5.529	5.449	5.767	5.272	5.525	5.415	5.466	5.483	5.547	5.613	5.512	5.317	5.7	5.346
2840	4.974	5.025	4.91	4.95	4.996	4.974	4.796	4.81	4.868	4.873	4.963	5.029	4.872	4.883	4.977	4.943	5.011	5.046	4.988	4.904	4.996	4.979
2841	5.271	5.095	4.825	5.356	5.324	4.908	4.954	5.131	5.492	4.932	4.824	4.707	4.715	4.836	4.84	4.682	4.795	4.937	5.043	4.63	4.743	4.733
2842	5.82	6.125	5.944	5.983	6.271	5.844	5.712	5.864	5.789	5.701	6.103	5.993	5.671	5.749	6.011	5.509	5.924	6.243	6.024	5.862	5.841	5.916
2844	7.852	8.089	7.765	8.119	8.074	7.582	7.644	7.619	7.693	7.701	7.988	7.956	7.932	7.785	7.83	7.759	8.164	8.119	7.812	7.779	7.64	7.826
2845	4.897	5.153	4.837	5.119	5.362	4.88	4.672	4.993	4.839	4.781	5.177	5.13	4.986	5.209	5.047	5.104	5.189	5.284	5.147	5.185	5.024	5.063
2846	4.537	4.531	4.607	4.549	4.543	4.562	4.342	4.334	4.389	4.388	4.453	4.589	4.479	4.469	4.487	4.411	4.434	4.527	4.42	4.544	4.459	4.452
2847	5.717	5.627	9.511	7.607	5.691	5.714	5.587	5.604	5.609	5.582	5.542	5.858	5.616	5.562	5.589	5.582	5.727	5.629	5.596	5.521	5.556	5.557
2848	5.071	5.028	4.818	5.005	4.988	5.054	4.707	4.726	5.017	4.923	4.892	5.221	4.925	4.783	4.88	5.096	4.984	5.016	4.842	4.951	4.911	4.929
2849	6.945	6.957	6.814	6.841	6.881	7.075	6	6.201	6.238	6.173	6.647	6.999	6.934	6.643	6.541	6.593	6.743	7.276	6.636	6.811	6.687	6.827
2850	6.931	6.871	7.086	6.673	7.031	6.901	6.805	6.672	6.942	6.768	6.97	7.041	7.024	6.636	6.882	6.746	6.801	7.014	6.919	6.797	7.014	6.874
2852	8.559	9.768	10.431	6.63	7.468	8.298	6.468	7.007	7.174	6.839	6.566	7.246	7.415	6.467	6.419	6.749	6.647	6.867	6.73	6.727	6.733	7.118
2853	5.947	6.07	5.946	5.88	6.138	6.023	5.86	5.844	6.056	5.824	6.163	6.148	6.183	5.722	6.005	6.082	6.114	6.036	6.153	5.992	6.359	6.119
2854	5.669	5.702	5.523	5.458	5.78	5.719	5.356	5.288	5.25	5.614	5.526	5.708	5.522	5.451	5.585	5.503	5.783	5.515	5.453	5.415	5.7	5.614
2857	9.164	10.412	7.925	9.556	9.88	9.829	9.463	9.801	9.487	9.198	7.414	6.527	5.879	7.322	6.884	6.355	7.181	6.736	7.85	5.771	6.979	6.186
2859	8.189	8.997	7.784	8.205	8.887	7.733	7.82	8.491	7.517	8.57	7.39	7.355	7.612	7.409	7.568	7.617	7.416	8	7.71	7.462	7.628	7.69
2861	5.396	5.259	6.374	4.924	4.418	9.041	6.442	4.841	4.454	5.028	4.693	4.69	4.544	4.77	4.819	4.755	5.171	4.672	4.846	4.888	4.873	4.537
2862	4.607	4.628	4.506	4.595	4.518	4.485	4.355	4.435	4.547	4.48	4.597	4.478	4.53	4.317	4.471	4.44	4.534	4.592	4.452	4.447	4.577	4.562
2863	5.49	5.368	5.275	6.327	5.302	6.054	5.758	5.187	5.471	5.669	5.339	5.501	5.276	5.324	5.428	5.282	5.387	5.248	5.192	5.129	5.126	5.373
2864	5.843	5.975	5.746	5.914	5.925	6.067	5.675	5.685	5.811	6.052	5.767	6.287	5.845	5.552	5.835	5.733	5.97	5.753	5.697	5.837	5.778	5.641
2867	5.291	5.177	5.154	5.088	5.149	5.194	5.307	5.216	5.213	5.347	5.029	5.398	5.262	5.072	5.122	5.108	5.407	5.062	5.142	5.063	5.315	5.125
2868	5.278	5.399	5.487	5.296	5.202	5.308	5.173	5.282	5.247	5.441	5.329	5.288	5.403	5.285	5.41	5.274	5.289	5.428	5.407	5.326	5.369	5.265
2869	6.88	7.787	8.655	7.8	7.424	7.548	8.579	8.136	7.556	7.985	7.343	7.687	7.119	7.817	7.297	7.376	7.128	6.884	7.441	7.43	7.087	7.116
2870	7.941	7.939	7.928	7.896	7.943	7.807	7.866	8.172	8.01	7.766	7.755	8.006	8.06	7.83	7.883	7.74	7.838	7.892	7.96	7.781	7.783	7.871
2872	9.66	9.361	9.727	9.146	9.322	8.488	8.818	9.255	9.318	9.604	9.237	9.6	9.535	9.482	9.341	9.816	9.59	9.658	9.501	9.175	9.401	9.356
2873	8.399	8.357	8.343	8.133	7.817	8.278	8.028	8.068	8.269	7.971	8.246	8.712	8.476	8.359	8.329	9	8.309	8.676	8.845	8.952	8.679	8.989
2874	7.704	7.569	7.386	7.289	7.453	7.506	7.179	7.481	7.437	7.748	7.825	7.819	7.736	7.672	7.597	7.813	7.567	7.845	7.743	7.749	7.652	7.726
2875	7.442	7.024	6.611	7.091	7.184	6.822	7.173	6.782	7.652	7.27	7.136	7.369	7.6	6.579	7.043	7.362	6.892	7.657	7.005	7.258	7.487	7.535
2876	12.521	11.954	10.928	11.502	11.758	12.013	11.725	12.206	11.407	11.907	10.213	10.946	10.035	10.904	10.925	10.839	10.468	10.627	10.785	10.363	10.538	10.37
2877	7.482	7.705	7.403	7.53	7.818	7.223	7.374	7.449	7.353	7.285	7.913	8.249	7.463	7.48	7.58	7.785	8.075	8.265	7.976	8.898	8.002	7.593
2878	14.271	13.828	13.384	13.119	14.178	9.882	13.197	12.601	13.683	12.835	14.43	14.377	13.244	13.025	13.844	14.522	14.43	14.472	14.484	14.517	14.586	14.456
2879	12.559	12.433	10.754	11.743	11.974	11.153	12.032	11.788	12.4	11.54	11.721	11.783	11.325	11.475	11.988	12.015	11.556	12.129	12.268	12.019	12.135	11.979
2880	5.751	5.829	5.76	5.684	5.92	5.572	5.428	5.48	5.576	5.539	5.977	5.761	5.719	5.564	5.65	5.818	6.005	6.092	5.913	5.98	6.029	5.869
2882	5.704	7.585	7.629	8.098	6.585	7.251	7.738	7.577	6.855	6.049	6.851	7.013	6.909	7.693	7.306	6.931	6.641	6.523	6.749	6.007	6.296	6.269
2885	9.094	8.998	8.762	8.705	8.562	9.088	9.011	9.349	8.834	9.039	8.284	8.652	8.519	8.637	8.532	8.561	8.369	8.517	8.465	8.697	8.57	8.683
2886	7.361	7.704	7.083	7.375	7.68	8.162	7.577	7.664	7.782	7.598	8.046	8.769	9.136	9.01	8.685	8.974	8.012	8.447	8.247	7.907	8.765	8.423
2887	8.274	9.051	8.632	8.735	8.44	8.594	9.408	8.942	8.758	9.775	8.346	8.085	7.61	8.088	7.912	8.517	8.779	8.003	8.334	8.82	8.768	8.785
2888	4.891	5.111	7.836	6.393	5.484	6.13	7.839	7.987	7.337	8.12	9.302	9.669	9.5	9.285	8.965	8.991	9.779	8.649	8.987	9.622	9.093	9.345
2889	7.785	8.309	8.366	8.092	8.16	8.057	8.357	8.463	8.135	9.166	7.934	8.399	8.117	8.162	8.024	7.838	7.892	8.038	8.011	8.084	7.95	8.002
2890	4.907	4.855	4.915	4.631	4.841	4.774	4.614	4.735	4.512	4.63	4.822	4.779	4.747	4.756	4.79	4.701	4.761	4.819	4.74	4.848	4.715	4.802
2891	4.777	4.761	4.883	4.688	4.727	4.726	4.727	4.667	4.674	4.717	4.926	4.708	4.764	4.671	4.764	4.75	4.814	4.784	4.972	4.896	4.976	4.832
2892	5.072	5.124	5.014	5.355	5.177	5.332	5.147	5.139	5.036	5.844	5.267	5.175	5.026	4.968	5.071	5.133	5.432	5.277	5.162	5.423	5.242	5.367
2893	5.348	5.523	5.735	5.643	5.747	5.429	5.513	5.353	6.026	5.216	5.255	5.352	5.324	5.296	5.231	5.359	5.309	5.446	5.254	5.408	5.484	5.321
2894	6.411	6.581	6.564	6.611	6.514	6.58	6.463	6.513	6.544	6.502	6.744	6.549	6.576	6.429	6.57	6.576	6.767	6.847	6.64	6.476	6.898	6.538
2895	5.071	5.151	5.178	5.139	5.108	5.231	4.999	5.1	5.065	5.071	5.222	5.212	5.11	4.962	5.166	5.104	5.275	5.209	5.064	5.162	5.495	5.11
2896	11.076	11.426	10.777	10.479	10.574	10.985	10.855	11.254	10.774	11.192	10.124	10.208	10.355	10.669	10.756	10.537	10.122	10.188	10.592	10.127	10.478	10.028
2897	5.531	5.476	5.442	5.323	5.473	5.432	5.307	5.28	5.224	5.329	5.335	5.423	5.517	5.35	5.407	5.3	5.396	5.639	5.415	5.519	5.429	5.454
2898	4.591	4.522	4.604	4.565	4.633	4.468	4.371	4.425	4.418	4.362	4.768	4.572	4.568	4.403	4.529	4.504	4.638	4.668	4.544	4.547	4.566	4.645
2899	5.502	5.67	5.64	5.816	5.823	5.255	5.312	5.523	5.585	5.43	5.87	5.552	5.541	5.624	5.687	5.526	6.015	5.676	5.718	5.638	5.793	5.703
2900	5.056	5.063	4.945	4.931	4.876	5.342	4.972	4.798	4.922	4.768	4.817	5.059	5.018	4.832	4.951	4.899	4.877	4.828	5.093	4.91	4.847	4.856
2901	7.237	7.447	7.306	7.397	7.377	7.312	6.825	6.816	6.866	7.003	7.63	7.841	7.838	7.693	7.445	7.505	7.477	7.748	7.396	7.621	7.541	7.621
2902	6.339	6.397	6.37	6.34	6.293	6.338	5.987	6.08	6.375	6.149	6.386	6.659	6.309	6.087	6.185	6.295	6.396	6.426	6.368	6.181	6.565	6.174
2903	7.464	7.444	7.843	8.166	8.063	7.498	7.296	7.255	7.503	7.53	8.113	7.462	7.311	7.438	7.496	7.298	7.881	8.121	7.715	7.428	7.55	7.402
2904	5.771	5.814	5.782	5.777	5.949	5.666	5.61	5.669	5.599	5.58	5.665	5.84	5.607	5.673	5.642	5.663	5.801	6.012	5.688	5.782	5.68	5.685
2905	5.742	5.584	5.713	5.442	5.488	5.758	5.813	5.522	5.731	5.278	5.659	5.733	5.683	5.421	5.527	5.605	5.509	5.546	5.453	5.447	5.656	5.47
2906	5.057	5.07	5.009	5.067	5.132	5.139	5.15	5.051	5.213	5.103	5.044	5.622	5.011	4.895	4.943	5.045	5.082	5.153	5.028	4.937	5.062	4.876
2907	11.144	10.159	9.838	9.978	10.09	10.122	9.932	10.047	10.625	10.624	10.028	10.302	10.023	9.655	9.874	10.613	9.789	10.64	9.947	9.981	10.766	10.107
2908	11.087	9.235	10.311	10.341	9.997	9.76	11.287	10.659	10.268	11.3	9.159	9.1	9.384	9.399	9.376	8.906	9.275	8.308	9.423	9.199	8.862	9.365
2909	6.741	6.934	7.16	7.137	6.765	6.76	6.763	6.674	6.902	7.721	6.873	7.241	7.03	6.771	6.783	7.072	6.832	7.057	6.865	7.032	7	7.044
2911	5.549	5.5	5.655	5.329	5.496	5.47	5.218	5.296	5.388	5.503	5.612	5.692	5.805	5.321	5.468	5.578	5.63	5.794	5.614	5.676	5.639	5.754
2912	6.688	6.716	6.507	6.427	6.45	6.523	6.574	6.356	6.541	6.423	6.312	7.044	6.586	6.467	6.357	6.43	6.396	6.589	6.456	6.431	6.438	6.461
2913	5.732	5.763	5.512	5.614	5.764	5.715	5.125	5.374	5.383	5.227	5.472	5.715	5.567	5.613	5.654	5.436	5.318	5.586	5.489	5.509	5.486	5.498
2914	6.165	5.97	5.953	5.775	6.123	6.093	6.015	5.964	6.165	5.938	6.115	6.676	6.347	5.671	6.108	5.745	5.957	5.978	6.11	6.02	6.49	5.906
2915	6.09	5.97	6.157	6.173	6.11	6.065	6.071	6.139	5.983	5.971	5.98	5.938	5.898	6.089	5.965	5.885	6.073	6.092	6.045	6.025	5.887	6.064
2916	6.67	6.862	6.9	6.797	7.108	6.702	6.489	6.58	6.647	6.346	6.789	6.621	6.633	6.779	6.84	6.359	6.788	6.697	6.609	6.561	6.423	6.596
2917	4.595	4.797	4.766	4.771	4.787	4.698	4.557	4.608	4.521	4.609	4.652	4.781	4.644	4.559	4.69	4.642	4.726	4.671	4.647	4.626	4.647	4.681
2918	5.165	5.367	6.283	5.454	5.226	5.202	5.314	5.301	5.497	5.141	5.167	5.258	5.15	5.149	5.094	5.221	5.173	5.222	5.131	5.208	5.161	5.141
2919	9.938	7.339	10.997	10.344	7.33	7.026	11.329	8.75	8.142	8.244	8.594	7.084	7.287	8.533	8.919	7.179	7.678	7.809	8.878	7.757	9.032	7.549
2920	10.64	7.528	11.172	9.539	9.572	7.809	11.935	11.172	9.017	9.117	7.734	8.177	8.037	10.159	9.171	6.538	8.513	8.803	8.585	9.056	8.121	7.235
2921	4.903	4.993	5.566	4.944	5.061	4.836	9.729	6.564	4.788	7.89	4.603	4.918	4.907	5.078	4.97	4.559	5.252	5.085	4.82	4.908	5.007	4.806
2922	4.995	4.937	5.006	5.057	5.056	4.961	4.796	4.933	4.965	5.009	5.136	5.025	4.99	5.121	5.064	4.98	4.953	4.981	4.978	4.945	4.911	5.099
2923	12.027	10.766	11.732	11.2	10.694	11.746	10.946	11.572	10.909	11.676	10.795	11.014	10.941	11.076	10.44	10.769	10.873	10.217	10.497	10.506	10.865	10.423
2925	7.322	7.211	7.049	7.428	7.338	7.092	6.804	6.958	7.057	6.981	7.478	7.377	7.096	6.99	7.145	7.223	7.635	7.31	7.414	7.019	7.187	7.493
2926	9.421	9.522	9.219	9.66	9.36	9.235	9.584	9.261	9.582	9.467	9.136	8.815	9.528	9.131	9.227	9.314	8.936	8.927	9.187	9.37	9.226	9.204
2928	4.522	4.488	4.502	4.492	4.453	4.456	4.463	4.419	4.535	4.463	4.447	4.559	4.502	4.376	4.425	4.5	4.518	4.526	4.438	4.482	4.425	4.437
2931	8.726	9.081	8.912	9.044	9.188	8.948	8.747	8.801	8.614	8.876	8.949	9.283	9.135	8.894	8.939	9.093	9.005	9.189	9.005	8.965	9.246	9.005
2932	7.964	7.53	7.53	7.521	7.273	7.907	8.027	8.826	7.993	7.75	7.686	7.721	7.843	7.57	7.913	7.602	7.622	7.262	7.593	7.799	8.087	7.457
2934	9.407	9.986	9.859	10.031	10.004	10.159	10.088	9.94	9.223	9.324	9.265	10.083	10.02	10.216	9.539	9.958	9.188	9.132	9.617	9.017	9.138	10.245
2935	9.757	9.294	9.561	9.282	9.082	9.665	9.66	9.777	9.676	9.529	9.201	9.216	9.449	9.205	9.435	9.574	8.971	8.87	9.043	9.524	9.326	9.011
2936	8.367	9.204	7.819	8.553	8.787	8.854	8.444	8.142	9.945	8.662	8.319	8.311	8.506	8.35	8.671	8.538	8.44	8.491	8.518	8.692	8.535	8.596
2937	9.373	9.566	9.136	9.485	9.327	9.127	9.274	9.431	9.52	9.048	9.464	9.354	8.753	9.121	9.425	9.521	9.514	9.361	9.484	9.776	9.511	9.689
2938	11.736	11.053	8.139	11.148	9.907	6.557	12.613	10.288	12.153	7.413	12.261	9.857	9.26	7.311	8.977	13.071	12.268	12.374	12.079	13.607	13.006	13.268
2940	6.11	6.297	5.77	6.982	6.654	5.701	6.503	6.083	6.999	5.747	6.381	6.256	5.914	5.841	6.066	6.945	6.746	6.713	6.303	7.396	6.589	7.361
2941	8.76	8.866	10.282	9.632	9.572	8.711	9.556	9.204	9.933	8.887	9.734	9.725	10.373	10.197	9.99	10.245	9.644	9.782	10.074	9.757	9.57	10.191
2947	6.297	7.446	9.489	9.062	7.608	7.96	9.044	8.47	7.79	9.639	10.726	11.486	12.469	11.764	11.254	11.125	11.368	11.319	10.877	11.014	10.674	11.579
2948	7.448	7.674	6.389	7.58	8.217	6.348	7.383	6.607	8.01	6.346	7.407	7.236	7.588	6.86	7.341	7.864	7.401	7.306	7.672	7.311	7.658	7.481
2949	7.358	7.449	7.399	7.411	7.642	7.395	7.407	7.376	7.185	7.31	7.853	7.519	7.487	7.836	7.639	7.429	7.776	7.55	7.712	7.49	7.549	7.407
2950	10.504	9.418	9.127	10.32	8.24	10.477	10.807	9.473	11.142	8.675	10.168	10.913	10.744	11.156	11.188	10.637	9.916	10.037	10.434	10.032	10.491	10.643
2952	8.548	9.765	8.666	10.173	9.368	8.017	8.365	7.785	8.407	8.384	9.141	9.566	8.784	8.738	8.742	9.149	5.33	9.073	9.055	5.24	5.423	10.385
2954	8.035	8.18	8.48	8.179	7.403	8.203	7.947	7.986	8.637	7.492	8.334	8.187	8.473	8.128	8.36	8.442	8.577	8.586	8.473	8.479	8.718	8.177
2956	7.953	7.714	8.698	8.29	8.13	9.003	9.005	8.794	8.907	9.883	7.597	8.289	8.582	8.324	7.962	8.332	7.735	7.522	7.78	7.905	7.884	7.854
2957	5.713	5.707	5.633	5.675	5.598	5.827	5.243	5.366	5.548	5.448	5.692	5.587	5.764	5.639	5.518	5.574	5.7	6.098	5.612	5.896	5.637	5.682
2958	10.183	9.814	10.484	10.142	9.792	10.542	10.229	10.371	10.061	9.93	10.201	10.374	10.635	10.448	10.381	10.342	10.186	10.08	10.191	10.207	10.316	10.31
2959	9.258	9.056	9.017	8.854	9.187	9.098	9.702	9.284	9.411	9.645	8.91	9.143	9.045	9.027	9.275	9.302	9.162	8.715	8.936	9.186	9.193	8.884
2960	8.22	7.995	7.701	8.139	7.281	7.852	8.287	9.31	8.121	7.851	7.373	7.719	7.34	7.781	7.8	7.514	7.503	7.419	7.732	7.466	7.177	7.285
2961	7.895	8.386	8.217	8.588	7.942	8.375	8.759	8.318	9.12	8.642	7.955	8.142	7.778	7.923	8.167	8.196	7.945	7.76	8.185	8.443	7.966	7.867
2962	7.592	7.912	7.897	7.848	7.891	8.038	7.864	7.662	8.154	7.966	7.493	7.864	7.914	7.667	7.632	7.67	7.556	7.83	7.649	7.598	7.627	7.634
2963	5.874	6.064	6.554	5.934	6.14	5.942	6.103	6.134	5.794	5.641	5.944	5.911	6.05	6.185	6.3	6.003	5.949	6.107	6.094	6.204	6.096	6.066
2965	8.193	8.233	8.2	8.006	8.249	8.272	8.236	8.708	8.919	8.786	7.903	7.831	7.231	7.81	7.78	7.886	7.885	7.569	8.014	7.825	7.771	7.944
2968	5.991	6.246	6.374	5.585	5.801	6.089	6.56	6.631	6.439	6.399	6.128	6.836	6.133	6.14	6.161	6.285	6.284	6.11	6.217	6.378	6.168	6.045
2969	8.115	8.299	8.321	8.771	8.534	8.578	8.217	7.656	8.425	7.779	7.618	7.888	8.59	8.42	8.091	7.906	7.372	7.314	7.722	7.734	7.57	8.25
2971	10.713	11.283	10.893	10.716	11.013	11.56	11.379	11.344	12.181	10.831	10.382	10.3	9.752	10.095	10.113	10.007	10.197	10.144	10.607	10.542	10.325	10.194
2972	6.363	6.456	6.471	6.327	6.329	6.437	6.16	6.186	6.409	6.132	6.229	6.537	6.38	6.359	6.212	6.398	6.338	6.45	6.329	6.363	6.412	6.496
2974	5.723	7.006	6.603	5.876	6.677	6.016	5.487	5.494	5.563	5.99	6.073	5.681	5.976	5.913	5.733	5.72	6.144	5.809	5.669	5.608	5.971	5.804
2975	8.707	8.689	8.755	8.76	8.704	8.835	8.846	8.897	8.841	8.832	8.989	9.292	9.186	9.197	8.989	9.372	9.004	8.994	9.019	9.1	9.225	9.059
2976	8.833	8.783	8.81	8.872	9.023	8.966	8.741	8.926	9.347	8.973	8.704	8.817	8.845	8.674	8.899	8.989	8.77	8.701	8.819	8.975	8.937	8.97
2977	6.061	6.289	6.572	6.359	6.206	6.338	6.809	6.83	6.059	6.008	6.192	6.101	6.083	6.081	6.32	6.081	6.329	6.25	6.229	6.12	6.051	6.183
2978	6.137	6.186	6.104	6.102	6.251	6.236	5.985	6.088	6.227	6.072	6.206	6.318	6.185	5.989	6.157	6.166	6.078	6.292	6.154	6.149	6.195	6.167
2979	5.46	5.53	5.406	5.546	5.478	5.77	5.319	5.262	5.306	5.433	5.192	5.664	5.374	5.189	5.108	5.305	5.364	5.336	5.298	5.418	5.362	5.254
2980	7.788	7.849	7.684	7.627	7.905	7.503	7.166	7.344	7.389	7.409	8.197	8.051	7.779	7.451	7.713	7.879	8.192	7.988	7.898	7.953	8.061	7.913
2981	6.33	6.569	5.888	5.784	6.317	5.934	5.702	5.814	5.91	6.162	6.042	6.186	5.874	5.673	5.768	5.968	6.077	6.038	5.893	5.872	5.864	5.861
2982	10.666	11.075	10.018	10.162	10.701	12.445	10.419	11.046	9.792	9.793	9.531	9.551	9.651	10.572	9.845	8.788	9.269	9.166	9.469	8.784	8.54	9.002
2983	7.286	8.661	8.883	8.553	9.196	7.981	9.027	8.653	8.071	8.405	7.27	7.108	7.039	7.629	7.475	7.304	7.175	6.89	7.387	7.194	6.952	7.104
2984	4.61	4.663	4.643	4.626	4.613	4.611	4.617	4.727	4.781	4.659	4.539	4.7	4.723	4.548	4.686	4.701	4.641	4.583	4.705	4.562	4.711	4.568
2986	5.186	5.135	5.076	5.146	5.222	5.359	5.082	5.048	5.118	5.215	5.155	5.263	5.33	4.909	5.392	5.264	5.21	5.191	5.074	5.04	5.356	5.132
2987	10.81	10.694	10.837	11.118	10.42	11.385	11.039	10.954	11.078	11.234	10.267	10.319	10.367	10.382	10.33	10.224	10.137	10.336	10.446	10.432	10.139	10.636
2990	10.907	10.469	11.22	10.675	10.519	10.775	10.708	11.783	10.706	11.235	9.903	9.572	9.869	10.03	10.073	10.172	9.988	9.852	10.256	9.889	10.074	9.959
2992	10.077	10.068	9.982	9.556	10.382	9.891	10.083	10.496	9.988	10.178	9.564	9.727	9.344	9.65	9.726	9.361	9.63	9.168	9.825	9.475	9.573	9.259
2993	4.693	4.685	4.705	4.707	4.764	4.692	4.559	4.624	4.59	4.558	4.817	4.721	4.643	4.712	4.765	4.901	4.852	4.813	4.862	4.799	4.909	4.958
2994	4.737	4.741	4.656	4.582	4.807	4.665	4.644	4.714	4.605	4.636	4.874	4.705	4.744	4.599	4.654	4.754	4.996	4.907	4.846	4.848	4.974	4.741
2995	10.244	9.75	9.861	9.552	10.176	9.191	9.665	9.696	9.721	9.36	9.114	9.427	9.353	9.609	9.523	9.304	9.04	9.608	9.26	9.156	9.484	9.328
2996	4.778	4.746	4.86	4.69	4.851	4.828	4.404	4.645	4.508	4.533	4.622	4.732	4.697	4.588	4.685	4.592	4.675	4.799	4.645	4.691	4.746	4.678
2997	9.467	8.288	8.473	9.181	8.537	9.094	9.067	8.978	9.703	9.761	7.92	8.034	8.044	7.759	7.848	7.991	7.95	7.998	7.952	7.69	7.914	7.874
2998	5.46	5.459	5.377	5.4	5.598	5.296	5.473	5.557	5.419	5.63	5.691	5.494	5.662	5.453	5.594	5.836	5.575	5.689	5.61	5.661	5.9	5.734
2999	7.378	6.799	6.008	6.77	6.987	6.488	7.372	6.742	7.493	6.785	6.528	6.175	6.017	5.984	6.154	5.956	6.182	6.339	6.666	6.119	6.818	6.115
3000	5.864	5.377	5.433	5.437	5.491	5.295	5.478	5.725	5.415	5.828	5.534	5.942	5.51	5.279	5.369	5.531	5.535	5.486	5.516	5.419	5.545	5.463
3001	8.061	7.963	7.24	7.141	9.087	6.962	8.151	7.629	8.229	8.437	5.978	5.545	5.191	6.45	5.681	5.235	5.699	5.877	6.697	5.536	6.149	5.261
3002	5.13	5.622	5.078	5.21	6.009	5.42	6.368	6.268	6.134	5.822	4.796	5.259	5.169	5.398	4.807	4.772	4.893	4.7	5.017	4.609	5.079	4.667
3003	8.144	9.802	7.25	8.118	10.865	8.185	9.116	8.503	10.644	9.262	7.547	6.545	6.603	6.756	6.562	6.637	6.994	7.503	8.079	6.834	7.354	6.673
3004	6.826	6.297	6.174	6.287	6.188	6.207	6.126	5.918	6.35	6.028	5.859	6.21	6.021	5.922	5.843	5.706	5.887	5.88	6.039	5.815	6.124	5.818
3005	8.255	9.622	8.908	10.611	8.132	10.167	9.132	9.489	7.54	9.305	10.377	10.983	12.107	10.872	10.464	10.147	9.407	11.093	10.153	10.001	9.732	10.185
3006	11.634	8.871	7.952	10.686	9.565	9.402	7.889	6.783	10.416	8.518	7.936	8.06	8.512	6.346	8.362	7.112	6.07	7.848	7.302	8.002	7.345	8.119
3007	5.613	5.695	5.5	5.819	5.623	5.759	5.451	5.635	5.682	5.577	5.216	5.761	5.541	5.082	5.345	5.382	5.46	5.632	5.311	5.479	5.49	5.366
3008	4.933	4.797	4.804	4.897	4.913	4.828	4.918	4.886	4.99	4.905	4.827	4.986	5.075	4.765	4.868	4.843	4.763	4.889	4.837	4.916	4.934	5.008
3009	4.627	4.549	4.529	4.594	4.61	4.626	4.517	4.616	4.697	4.709	4.558	4.631	4.589	4.444	4.475	4.645	4.635	4.67	4.608	4.549	4.705	4.598
3010	5.83	5.941	5.971	5.829	5.805	5.836	5.822	5.87	5.996	5.991	5.848	6.079	6.06	5.927	5.937	5.915	5.949	5.836	6.002	5.892	5.835	5.996
3012	6.392	5.554	4.759	6.556	5.445	4.918	5.373	5.035	7.553	5.396	5.001	4.957	4.97	4.69	4.903	4.846	4.714	5.085	4.797	4.809	5.03	4.647
3013	6.29	6.36	5.946	6.396	6.31	6.357	5.431	5.146	6.293	5.757	5.809	6.163	5.812	5.392	5.853	5.635	5.612	6.4	5.824	6.264	5.906	5.848
3014	7.988	7.986	8.507	8.349	7.745	8.541	8.374	8.393	8.123	8.123	7.696	8.27	8.199	8.108	8.069	7.995	7.81	8.06	7.908	7.759	7.799	7.685
3015	10.833	10.854	11.585	10.919	10.544	10.946	11.349	11.638	10.756	11.455	10.292	10.662	10.918	10.473	10.465	10.635	10.363	10.273	10.341	10.682	10.502	10.445
3017	10.796	10.817	8.354	10.411	10.091	11.053	9.203	7.964	11.252	10.454	9.492	9.097	9.226	7.337	8.53	8.523	8.184	9.498	9.12	9.553	9.438	9.541
3018	5.145	4.912	4.925	5.026	4.899	5.23	4.844	4.952	5.158	5.083	4.899	4.877	4.931	4.698	4.786	4.871	4.824	4.902	4.88	4.847	4.945	4.846
3021	10.286	10.566	10.953	10.69	10.751	10.263	10.805	10.588	10.229	10.57	10.852	10.932	11.346	11.357	11.351	10.745	10.557	10.753	10.718	10.805	10.694	10.909
3024	5.823	5.827	5.707	5.992	5.87	5.906	5.322	5.48	5.641	5.536	5.801	6.003	5.846	5.71	5.691	5.775	5.823	5.877	5.822	5.885	5.703	5.729
3026	10.865	6.983	9.106	9.662	6.584	6.446	8.719	6.624	9.212	6.325	7.747	7.45	6.539	8.439	8.074	7.043	7.977	7.5	7.839	7.932	8.725	7.818
3028	10.432	9.752	10.175	10.254	10.074	9.452	10.071	10.184	10.064	9.529	10.392	10.426	10.124	9.992	10.476	10.733	10.291	10.461	10.568	10.7	10.628	10.541
3029	9.668	9.221	8.849	8.978	9.12	9.497	8.697	8.867	9.26	8.553	10.018	9.386	9.277	8.911	9.284	10.046	9.873	10.115	10.015	10.626	10.305	10.483
3030	9.968	10.819	10.128	10.582	10.544	10.063	10.063	10.072	11.103	10.104	10.204	10.399	10.477	10.098	10.204	10.793	10.208	10.223	10.333	10.48	10.402	10.46
3032	9.298	9.427	9.157	9.386	9.449	9.146	9.164	9.026	9.429	9.237	9.451	9.462	9.494	9.371	9.345	9.517	9.374	9.402	9.317	9.565	9.448	9.397
3033	10.897	8.907	8.316	9.118	8.234	8.284	8.799	8.493	8.606	7.933	10.306	9.67	9.575	9.109	9.642	10.913	10.334	10.267	10.285	10.633	10.852	10.742
3034	6.328	6.031	6.032	6.11	6.42	5.768	5.829	5.942	5.733	5.872	6.318	6.038	5.854	5.844	6.043	6.009	6.037	6.105	5.92	6.008	6.055	6.096
3035	10.247	9.077	9.762	9.45	9.149	9.434	9.77	10.037	10.089	9.634	8.98	9.426	9.152	9.36	9.294	9.364	9.096	8.911	9.168	9.206	9.19	8.954
3036	5.54	5.504	6.058	5.654	5.672	5.465	5.917	5.313	5.605	5.636	5.601	6.033	5.484	5.218	5.24	5.363	5.505	5.476	5.479	5.375	5.556	5.397
3037	4.578	4.62	4.599	4.948	4.626	4.628	5.652	4.645	4.384	5.48	4.813	4.79	5.066	4.901	4.858	4.349	4.713	5.207	4.57	4.738	4.497	4.567
3038	5.47	5.544	5.552	5.476	5.45	5.941	5.366	5.829	5.092	5.564	5.327	5.549	5.515	5.496	5.427	5.465	5.437	5.534	5.317	5.42	5.262	5.447
3040	9.952	11.771	9.658	11.805	12.846	9.569	13.312	10.417	10.866	12.889	10.661	11.241	12.699	8.619	10.273	10.269	10.635	11.363	11.227	11.41	11.42	11.909
3043	10.293	12.281	10.519	12.329	13.164	10.467	13.386	10.926	11.301	13.288	11.276	12.169	12.968	8.989	10.546	10.716	11.159	11.271	11.464	11.736	11.751	12.558
3044	5.303	5.446	5.197	5.587	5.567	5.271	5.728	5.392	5.374	5.543	5.512	5.491	5.529	5.148	5.211	5.208	5.251	5.397	5.317	5.108	5.435	5.205
3045	5.889	6.279	5.782	6.128	6.111	5.632	6.16	5.456	5.503	6.28	5.786	6.077	5.989	5.552	5.644	5.825	5.939	6.121	5.948	5.931	5.914	5.949
3046	6.634	6.638	6.543	6.624	6.757	6.351	6.171	6.407	6.397	6.473	6.855	6.484	6.486	6.393	6.578	6.639	6.89	6.798	6.576	6.658	6.744	6.531
3048	8.92	8.757	8.895	8.595	8.786	8.712	8.701	8.558	8.978	8.811	8.881	9.088	9.219	8.979	8.926	9.088	9.084	8.647	8.854	8.604	8.935	8.802
3049	5.649	5.795	5.62	5.725	6.013	5.746	6.118	5.717	5.903	5.92	6.008	6.026	5.953	5.473	5.647	5.846	5.878	6.054	5.936	5.833	6.256	5.677
3050	6.734	6.511	6.659	6.656	6.992	6.688	6.851	6.754	6.643	6.843	6.509	6.894	6.585	6.607	6.494	6.691	6.894	6.878	6.796	6.644	6.622	6.538
3052	8.563	9.247	9.088	8.605	8.927	9.125	9.38	8.734	9.754	9.452	8.542	8.31	8.666	8.364	8.802	8.763	8.464	8.061	8.461	8.45	8.493	8.32
3053	4.73	4.812	5.004	5.809	4.826	4.769	4.755	4.653	4.805	4.729	4.829	4.731	4.69	4.734	4.655	4.703	4.948	4.825	4.763	4.737	4.797	4.783
3054	7.449	7.569	7.464	7.436	7.698	7.671	7.344	7.527	7.411	7.403	7.614	7.872	7.8	7.625	7.661	7.417	7.584	7.664	7.498	7.623	7.659	7.496
3055	8.293	8.709	7.925	8.412	9.009	8.92	9.147	9.64	8.46	9.15	6.224	7.12	6.209	7.078	6.279	6.054	6.82	7.033	6.782	6.551	6.944	6.322
3059	9.715	10.617	9.399	10.134	11.244	10.093	10.435	10.636	10.536	10.427	8.383	8.065	7.199	8.71	8.402	7.759	8.254	8.253	9.235	7.495	8.771	7.664
3060	5.305	5.35	5.431	5.442	5.311	5.333	5.23	5.047	5.172	5.324	5.335	5.646	5.401	5.252	5.418	5.209	5.427	5.324	5.226	5.147	5.407	5.391
3061	5.378	5.437	5.492	5.58	5.514	5.375	5.247	5.263	5.422	5.336	5.386	5.59	5.538	5.362	5.403	5.479	5.518	5.895	5.431	5.433	5.359	5.543
3062	5.507	5.177	5.225	5.249	5.618	5.196	5.215	5.182	4.996	5.051	5.501	5.404	5.457	5.443	5.414	5.314	5.436	5.486	5.485	5.507	5.328	5.402
3064	8.012	7.85	7.729	7.8	7.73	7.731	7.67	7.958	7.675	7.751	7.851	8.163	7.854	7.746	8.018	7.952	8.036	7.783	8.044	7.915	7.713	7.865
3065	9.401	9.342	10.24	9.783	9.583	9.297	10.114	10.14	9.501	9.574	9.791	10.057	10.379	10.376	10.133	9.895	9.789	9.468	9.93	9.544	9.481	9.826
3066	8.054	9.261	9.802	8.892	9.037	8.995	9.662	9.248	9.232	8.899	9.314	9.624	9.654	9.671	9.686	9.487	9.278	9.27	9.412	9.504	9.318	9.245
3067	6.775	7.041	7.157	6.924	6.988	6.939	6.739	6.795	6.565	6.712	7.029	6.96	6.807	6.679	6.847	6.758	7.085	7.053	6.988	6.687	6.67	6.741
3068	11.085	10.943	10.914	11	11.036	11.099	10.786	10.765	11.121	11.52	10.989	11.121	10.993	10.987	11.074	11.175	10.947	11.032	11.016	11.031	11.061	10.947
3069	10.32	10.348	10.656	10.467	10.423	10.646	10.771	10.713	10.674	10.708	10.315	10.357	10.589	10.387	10.472	10.407	10.237	10.37	10.402	10.139	10.125	10.208
3070	5.496	5.541	5.326	5.653	5.593	5.359	5.341	5.887	5.669	5.161	5.54	5.403	5.791	5.486	5.612	5.106	5.497	5.384	5.406	5.257	5.442	5.286
3071	8.626	9.253	8.071	8.538	9.274	9.248	9.069	9.88	9.179	9.298	7.933	7.476	7.372	7.593	7.655	7.327	8.269	7.847	7.96	7.104	8.152	7.299
3073	10.164	10.452	10.554	10.177	10.313	10.565	9.811	10.427	10.42	10.682	9.963	9.683	10.274	10.083	10.138	10.229	10.114	9.881	9.89	9.935	10.133	10.344
3074	11.896	11.64	11.204	11.196	11.079	11.699	11.208	12.105	10.899	11.943	10.903	11.312	10.71	10.92	11.254	11.518	10.625	11.074	11.34	10.469	11.146	10.716
3077	7.118	7.124	7.091	7.112	7.381	8.011	7.234	7.333	7.329	7.2	6.745	6.722	6.782	6.666	6.791	6.507	6.759	6.7	6.732	6.833	6.8	6.683
3080	7.181	7.272	9.103	7.94	7.427	7.018	8.685	9.026	6.834	7.128	7.671	7.277	6.847	7.718	7.421	7.226	7.595	7.227	7.659	7.352	7.163	6.81
3081	10.469	10.134	7.888	9.558	8.685	9.132	8.846	8.424	9.904	9.002	9.71	9.532	8.248	8.031	9.191	10.436	9.859	10.293	10.009	10.33	10.083	10.425
3082	5.769	6.056	6.908	6.224	6.044	10.639	6.135	6.382	5.851	8.692	5.961	6.056	5.905	5.802	6.09	6.018	5.898	5.963	5.971	6.151	5.916	5.894
3083	5.533	5.666	5.511	5.603	5.557	5.686	5.557	5.617	5.84	5.67	5.752	5.98	5.6	5.39	5.533	5.847	5.605	5.613	5.701	5.493	6.033	5.511
3084	6.137	6.008	5.96	6.051	6.207	5.823	6.022	5.704	6.533	5.634	6.41	5.971	6.031	6.074	6.177	6.027	6.181	6.674	6.234	6.326	6.375	6.349
3087	6.269	6.868	7.192	7.112	6.764	7.617	7.768	7.564	6.757	6.41	5.634	6.26	5.826	6.695	6.199	5.74	5.918	5.431	6.158	6.085	6.522	5.994
3090	4.665	4.725	4.847	4.67	4.577	4.833	5.158	4.738	5.047	4.633	4.55	4.968	4.902	4.7	4.562	4.66	4.624	4.726	4.608	4.805	4.794	4.701
3091	10.798	11.233	11.796	11.592	11.211	11.562	12.453	12.168	11.016	11.809	12.141	12.123	12.225	12.605	13.01	11.969	11.664	11.662	12.065	12.772	12.148	11.539
3092	6.512	7.055	7.405	6.964	7.127	6.688	7.031	7.148	6.413	6.771	7.379	7.605	7.999	7.59	7.448	7.336	6.703	7.369	7.205	6.876	6.847	7.389
3093	9.178	8.548	9.102	8.627	8.274	8.797	8.865	8.648	8.401	8.395	8.332	8.336	8.816	8.605	8.708	8.634	8.269	7.927	8.308	8.609	8.409	8.391
3094	12.335	11.993	12.021	12.354	12.147	12.188	12.632	12.378	12.387	12.494	11.812	12.045	11.53	11.651	12.115	11.828	11.599	11.862	11.94	12.094	12.091	11.855
3096	6.534	6.96	7.666	7.261	7.321	7.729	8.73	8.238	7.758	7.687	7.857	7.277	7.03	7.87	8.063	8.261	7.157	7.24	7.326	7.645	7.84	7.212
3097	7.141	7.317	8.125	7.245	7.584	7.493	8.139	7.503	7.129	7.368	7.902	7.307	7.324	7.552	7.753	8.019	7.431	7.385	7.728	8.093	7.817	7.326
3098	9.596	9.987	10.124	10.673	10.432	11.271	10.239	10.705	9.729	10.851	9.619	9.93	10.343	10.047	9.967	9.569	9.238	9.365	9.469	9.381	9.335	9.269
3099	8.689	8.309	8.037	8.654	8.389	8.846	9.087	8.25	9.618	8.958	4.763	4.913	4.697	5.121	4.709	4.853	5.018	4.703	4.789	4.963	4.604	4.638
3101	7.683	8.231	7.613	7.681	7.83	8.257	7.791	8.851	7.672	9.018	7.317	7.848	7.218	7.179	7.367	7.348	7.458	7.606	7.414	7.257	7.459	7.17
3104	7.464	7.669	7.452	7.587	7.624	7.432	7.986	7.916	8.037	7.939	7.596	7.933	7.615	7.804	7.735	7.927	7.728	7.893	8.093	7.471	7.623	7.903
3106	14.128	14.208	13.545	13.549	14.263	14.182	14.248	13.959	14.267	14.302	13.094	13.565	13.356	13.479	13.862	13.231	13.352	13.017	13.673	12.628	12.909	12.939
3107	13.791	13.881	13.381	13.389	13.873	13.86	13.781	13.609	13.844	13.801	13.405	13.499	13.315	13.556	13.6	13.571	13.384	13.128	13.352	12.706	13.357	12.83
3108	11.075	11.329	10.211	10.836	11.599	10.717	11.276	11.327	11.483	10.848	9.484	8.881	9.13	9.889	10.077	9.537	9.953	9.868	10.191	9.102	9.863	9.798
3109	10.911	11.411	10.184	10.933	11.73	11.174	11.172	11.636	11.32	11.047	9.583	9.53	9.716	10.255	10.228	9.545	9.821	10.057	10.28	9.374	9.925	9.681
3110	6.584	6.546	6.371	6.633	6.844	6.714	5.979	6.552	6.343	5.91	6.248	6.037	5.987	6.041	6.112	6.149	6.159	6.063	6.113	6.48	6.178	5.976
3111	7.913	7.967	7.516	7.918	8.782	8.081	7.485	7.567	8.002	7.675	7.366	7.514	7.306	6.918	7.235	7.064	7.283	7.512	7.406	7.162	7.437	7.248
3112	7.898	7.991	7.539	7.827	8.821	7.389	7.883	7.563	8.895	7.93	7.914	7.532	6.945	7.498	7.601	7.224	7.66	8.117	8.262	7.388	7.534	7.788
3113	13.006	13.042	12.395	13.052	13.254	12.828	13.154	13.127	13.123	12.877	11.427	10.521	11.14	12.165	11.821	11.269	11.42	10.943	11.636	10.556	11.703	11.03
3115	13.017	13.291	12.567	13.175	13.349	12.789	13.239	13.266	13.53	13.276	11.592	11.251	11.322	12.001	11.996	11.523	11.865	11.743	12.639	11.308	11.884	11.585
3117	6.711	11.626	9.552	11.433	11.411	6.183	5.899	11.262	6.031	12.009	6.772	7.937	6.931	5.956	6.528	7.558	7.053	9.594	9.706	6.348	9.687	7.525
3119	11.009	11.847	11.433	11.318	12.065	10.518	11.15	11.963	11.337	12.485	8.193	9.306	8.395	8.969	9.462	8.726	8.88	9.041	9.897	8.629	9.111	8.934
3120	6.764	6.767	6.5	6.766	8.912	6.938	6.518	7.29	6.614	6.402	6.234	6.464	6.214	5.994	6.131	6.451	6.443	6.571	6.666	6.222	6.481	6.178
3128	7.872	7.674	6.692	7.208	7.911	7.781	8.223	7.533	8.717	7.442	7.347	6.914	6.977	6.695	7.629	7.14	7.222	7.434	7.055	6.935	7.607	6.744
3131	7.543	8.19	5.835	6.852	6.981	5.716	5.88	6.082	7.533	5.289	7.891	7.565	7.25	7.479	8.215	8.109	8.072	8.209	8.46	8.206	8.182	8.423
3134	12.464	12.508	11.761	11.694	12.985	12.725	12.469	12.279	12.646	13.014	11.192	11.306	11.547	11.432	11.661	11.327	11.429	10.904	11.874	10.797	11.101	11.111
3135	12.309	11.925	11.205	11.133	12.273	11.884	11.763	11.349	11.684	12.139	10.544	10.867	10.679	11.106	11.037	10.707	10.636	10.453	10.735	10.117	10.671	10.617
3140	7.897	8.009	7.302	7.674	7.531	7.838	7.414	7.774	7.919	8.332	7.115	7	7.111	7.101	7.139	6.919	7.179	7.232	6.905	7.128	7.116	7.158
3141	7.164	6.617	6.758	6.654	6.497	7.153	6.906	6.754	6.629	6.627	6.524	6.834	6.81	6.554	6.519	6.497	6.578	6.542	6.556	6.462	6.471	6.7
3142	8.32	8.283	9.241	8.998	8.022	8.93	9.693	9.262	7.738	8.966	7.263	8.094	7.78	7.519	7.402	7.063	7.201	7.046	7.344	7.664	7.515	7.592
3145	9.025	8.367	8.558	8.479	8.313	8.496	8.835	8.692	8.768	8.037	8.006	8.635	8.287	8.418	8.255	8.15	8.217	8.435	8.004	8.346	8.336	8.422
3146	10.23	10.797	11.211	10.745	10.615	10.718	11.1	10.991	11.323	10.463	10.47	10.553	11.067	11.1	10.788	10.949	10.705	10.415	10.753	10.633	10.603	10.782
3148	9.046	10.357	10.147	9.49	10.47	9.923	10.369	10.952	10.426	11.371	8.985	9.61	10.217	10.099	9.751	9.967	9.042	8.97	9.499	8.721	9.323	9.32
3149	7.99	8.75	8.026	8.022	8.154	7.927	7.655	7.749	8.028	7.899	7.725	7.842	8.038	7.989	7.895	7.813	7.878	7.865	7.887	7.865	7.893	7.66
3150	10.891	10.902	11.147	11.068	10.971	10.989	11.27	11.203	11.176	10.743	10.754	11.436	11.249	11.542	11.378	11.146	10.778	10.632	11.008	11.063	10.765	10.955
3155	9.833	10.13	9.512	10.021	9.819	9.864	9.462	9.5	10.039	9.607	10.647	10.458	10.191	9.867	10.329	10.832	10.613	10.723	10.587	10.689	10.811	10.652
3156	8.066	7.449	7.887	7.27	7.165	8.05	8.047	8.101	7.481	8.718	9.059	8.513	9.13	8.306	8.57	8.617	8.519	8.719	8.291	9.201	8.605	8.873
3157	7.71	7.368	7.304	8.176	7.714	8.58	8.135	8.745	8.415	7.557	7.705	7.894	9.351	7.751	7.402	7.324	7.493	8.602	7.435	8.459	7.2	7.736
3158	6.281	10.738	5.868	6.398	7.688	5.83	5.798	5.478	9.208	5.91	8.898	8.349	9.265	6.346	7.24	9.675	9.79	8.892	8.297	7.923	8.83	9.371
3159	7.502	7.646	7.728	7.729	7.662	9.171	7.644	8.254	8.141	8.189	7.741	8.473	8.283	8.215	7.862	7.908	7.367	7.646	7.717	7.564	8.047	7.52
3161	6.026	5.774	6.007	5.949	5.914	6.798	6.927	8.088	7.053	7.68	5.913	5.604	5.855	5.829	5.825	5.718	5.971	5.729	5.821	5.645	5.791	5.817
3162	10.782	12.054	9.06	10.917	9.8	8.99	11.258	12.286	10.659	10.357	9.342	8.556	7.725	7.863	9.096	9.779	9.087	9.709	9.815	11.955	10.95	8.945
3163	8.969	8.334	8.64	8.858	8.619	8.516	8.577	8.857	8.775	8.006	8.555	8.578	8.324	8.284	8.365	9.082	8.456	8.69	8.791	9.228	8.757	8.695
3164	8.171	8.273	9.026	8.254	9.007	8.271	9.203	8.68	8.031	7.949	9.131	9.943	10.836	9.358	9.091	8.286	10.171	10.034	8.663	9.717	9.06	9.998
3169	5.219	5.134	5.492	5.207	5.578	5.89	5.201	5.382	5.269	5.182	5.224	6.044	5.345	5.223	5.653	5.231	5.238	4.947	5.151	5.045	5.193	5.106
3170	6.299	6.202	7.637	6.626	6.195	5.916	6.074	5.919	6.047	5.96	6.19	6.261	6.112	5.924	6.078	6.027	6.397	6.425	6.136	6.122	6.251	5.992
3171	5.616	5.562	5.887	5.71	5.805	5.575	5.495	5.5	5.524	5.36	5.651	6.431	6.136	5.958	5.841	6.044	5.707	5.739	5.767	5.627	5.986	5.713
3172	6.927	7.013	6.686	7.559	6.737	6.668	6.629	6.688	7.222	6.403	7.461	7.32	6.782	6.407	6.743	7.488	7.206	7.688	7.287	7.377	7.749	7.557
3174	4.799	7.642	4.984	4.998	7.99	8.186	5.784	4.991	7.658	8.124	5.334	5.096	4.622	4.897	5.224	5.866	5.627	5.514	5.278	5.419	5.493	5.997
3175	5.668	5.597	5.635	5.594	5.82	5.588	5.331	5.501	5.564	5.431	5.677	5.551	5.645	5.743	5.638	5.529	5.537	5.864	5.718	5.734	5.819	5.665
3176	9.999	9.862	9.235	9.934	9.9	9.734	10.424	10.175	11.33	9.819	9.809	9.202	9.259	9.673	9.941	10.278	10.24	9.606	10.318	10.334	10.401	10.585
3177	5.945	5.929	5.946	5.941	6.077	5.953	5.587	5.599	5.663	5.563	6.381	6.642	6.954	6.707	6.475	6.388	6.389	6.503	6.243	6.168	6.223	6.428
3178	12.55	12.923	12.979	12.972	12.995	12.812	13.002	13.042	13.189	12.979	13.056	13.316	13.516	13.261	13.283	13.201	13.05	12.848	13.203	12.893	12.962	12.92
3181	11.316	11.506	11.721	11.395	11.461	11.542	11.768	11.881	11.403	11.555	11.639	12.298	12.181	11.959	11.99	11.786	11.669	11.625	11.746	11.824	11.631	11.725
3182	11.705	10.845	11.42	10.919	10.611	11.178	11.564	11.801	11.155	11.339	10.624	11.143	10.581	10.903	11.105	11.118	10.447	10.404	10.593	11.032	10.54	10.644
3183	11.298	11.817	12.171	11.705	11.631	11.679	11.731	11.442	11.897	11.753	11.433	11.549	12.055	11.824	11.821	11.88	11.25	11.347	11.597	11.446	11.328	11.608
3184	9.365	9.707	10.06	10.186	9.841	9.828	10.32	9.8	9.868	9.628	9.631	10.127	10.091	10.197	9.961	9.764	9.774	9.574	9.84	10.043	9.551	10.003
3185	8.666	9.475	9.637	9.627	9.474	9.637	9.695	9.408	9.4	9.886	9.024	9.386	9.37	9.301	9.567	9.454	8.903	8.971	9.243	9.722	9.364	9.211
3187	8.714	8.449	9.352	8.188	8.624	8.207	8.683	8.999	9.074	8.574	8.579	8.484	9.341	8.957	8.624	8.629	8.523	8.328	8.009	8.388	8.771	8.468
3188	10.224	9.918	10.08	9.966	9.745	9.626	10.276	9.958	10.058	9.897	10.364	10.314	10.382	10.367	10.477	10.266	10.255	10.307	10.191	10.609	10.321	10.346
3189	8.73	9.427	9.3	9.237	9.404	9.296	9.739	9.343	9.293	9.811	9.249	9.934	10.135	9.782	9.685	9.78	9.395	9.288	9.32	9.368	9.171	9.473
3190	11.495	11.726	11.868	11.647	11.42	11.437	11.806	11.769	11.654	11.497	11.866	11.878	12.42	12.157	12.218	12.093	11.69	11.677	11.875	11.963	11.934	11.999
3191	9.739	9.777	9.867	10.035	10.453	9.61	10.02	9.988	9.948	9.529	9.669	10.072	10.157	10.225	9.887	9.439	10.028	9.607	9.623	9.206	9.909	9.037
3192	7.645	8.093	8.304	8.027	7.918	8.161	7.996	7.941	8.331	7.846	7.881	8.315	8.733	8.138	8.207	7.971	7.78	7.883	7.913	7.992	7.786	8.068
3195	6.645	6.818	6.552	6.923	6.868	6.505	6.017	6.271	6.294	6.148	6.743	6.549	6.537	6.287	6.642	6.475	6.626	7.004	6.679	6.488	6.488	6.695
3196	5.078	5.022	4.929	5.05	5.069	4.989	4.897	4.903	5.038	4.933	4.913	5.178	5.048	4.795	4.886	5.065	4.986	5.163	4.941	5.081	4.98	4.977
3198	7.645	5.737	5.514	5.913	6.395	6.081	5.607	6.409	5.237	5.629	5.852	5.795	5.899	5.933	6.038	5.685	6.093	6.021	6.227	5.941	5.683	5.871
3199	5.816	5.836	5.754	5.914	6.718	5.913	5.279	5.987	5.298	5.705	6.276	6.195	6.678	6.453	6.25	6.124	5.902	6.389	6.153	6.097	5.954	6.158
3200	8.35	7.435	7.036	8.146	8.637	8.125	7.727	8.528	7.708	6.945	7.599	7.952	8.462	8.351	7.807	7.396	7.322	8.08	7.708	7.544	7.532	7.75
3201	8.771	7.107	7.909	8.689	8.008	7.917	8.4	7.949	8.209	7.39	7.498	7.929	8.236	7.644	7.445	7.638	7.023	7.612	7.325	7.351	7.411	7.639
3202	9.176	7.947	8.065	8.991	8.515	6.893	7.869	8.277	8.114	7.185	9.114	9.75	10.595	9.932	9.112	9.855	8.587	9.716	9.707	9.189	9.619	10.013
3203	5.672	5.801	5.554	5.37	5.809	5.575	5.217	5.377	5.636	5.45	5.621	6.14	6.373	5.638	5.624	5.878	5.845	6.265	5.834	5.735	6.248	6.057
3204	6.665	6.505	6.52	6.602	6.459	6.229	6.191	6.419	6.242	6.123	6.976	7.163	7.438	7.142	6.957	6.892	6.99	7.048	6.833	6.922	7.066	7.327
3205	7.949	7.854	8.009	8.947	8.904	5.319	7.261	7.109	7.79	9.373	8.578	9.315	9.185	9.184	8.289	9.166	8.734	8.47	9.12	8.888	9.004	9.105
3206	9.314	7.689	8.268	8.879	8.551	7.785	8.228	7.748	7.965	8.557	7.74	9.207	9.184	9.618	8.314	8.413	8.281	7.847	8.364	7.963	7.847	8.184
3207	6.48	6.099	6.454	6.195	5.986	6.113	6.024	6.399	5.896	6.005	6.325	7.112	7.087	7.634	6.443	6.584	6.329	6.25	6.643	6.187	6.223	6.217
3208	7.438	7.023	7.144	7.265	7.284	7.153	6.981	6.486	7.121	7.047	7.279	7.018	6.913	6.515	6.958	6.897	6.952	7.37	7.037	7.035	7.368	6.928
3209	5.88	4.448	4.424	4.824	4.594	4.478	5.32	4.414	4.594	5.051	4.559	4.41	4.393	4.47	4.489	4.432	4.582	4.618	4.514	4.459	4.42	4.418
3211	6.684	6.692	6.691	6.972	6.92	6.649	6.627	6.378	6.574	6.517	6.846	7.164	6.72	6.157	6.576	6.737	6.757	6.968	6.646	6.714	7.012	6.709
3212	9.306	8.961	9.713	9.141	8.728	9.53	9.385	8.988	8.261	9.507	10.054	10.163	10.755	10.007	10.341	9.869	9.437	9.687	9.785	9.516	9.71	9.623
3213	6.609	6.611	6.622	6.649	6.824	6.671	6.163	6.365	6.367	6.486	6.769	6.915	6.931	6.584	6.782	6.726	6.702	7.034	6.824	6.69	6.904	6.683
3214	8.243	8.278	8.446	8.421	8.528	8.122	7.781	7.818	7.837	8.038	8.58	8.689	8.597	8.611	8.364	8.536	8.298	8.509	8.465	8.191	8.433	8.37
3215	8.002	7.663	7.958	8.027	7.857	7.873	7.58	7.811	7.617	7.759	8.368	9.16	9.115	8.901	8.723	8.745	8.285	8.51	8.508	8.077	8.428	8.529
3216	7.318	6.843	7.332	7.25	6.866	7.004	7.263	7.188	6.736	7.145	8.085	9.167	9.456	9.335	8.631	8.777	8.036	8.164	7.844	7.984	8.129	8.44
3217	9.55	9.008	8.907	9.048	7.903	8.787	9.18	9.401	8.938	9.005	9.288	9.852	9.858	9.7	9.563	9.384	9.308	9.173	9.331	8.994	9.112	9.509
3218	5.266	5.152	5.162	5.307	5.36	5.129	5.064	5.037	5.072	5.037	5.376	5.843	6.434	5.658	5.375	5.587	5.266	5.463	5.377	6.198	5.478	5.618
3219	7.329	6.903	7.468	7.337	7.125	7.048	7.12	6.967	6.81	7.397	7.533	7.804	8.64	8.248	7.555	7.536	7.486	7.427	7.362	7.475	7.396	7.497
3221	7.413	7.143	7.177	7.799	7.216	7.37	7.539	7.735	6.802	7.22	7.218	7.623	7.881	7.769	7.204	7.324	7.519	7.054	7.478	7.649	7.397	7.375
3222	6.905	6.727	7.021	7	6.918	6.979	6.769	6.892	6.694	6.668	6.946	7.129	7.072	7.058	6.938	6.921	6.87	6.927	6.927	6.79	6.75	6.998
3223	9.843	8.617	9.652	10.07	9.316	9.643	9.245	9.956	9.672	8.447	9.751	10.521	10.675	10.554	9.859	10.125	9.675	9.777	10.126	9.651	9.328	10.34
3224	7.126	6.991	6.931	7.082	7.279	7.087	6.613	6.761	6.814	6.814	7.299	7.323	7.023	6.957	7.052	6.832	7.521	7.309	7.052	7.269	7.261	7.185
3225	6.37	6.709	6.636	7.125	6.836	6.797	6.502	7.109	6.62	5.972	7.462	7.287	7.386	7.517	7.523	7.074	7.01	7.151	7.17	6.806	6.703	7.236
3226	9.123	9.127	8.93	9.839	9.6	7.024	8.956	8.503	9.735	9.584	9.884	10.019	10.067	9.78	9.822	9.749	9.346	10.008	9.657	9.622	9.757	10.024
3227	7.623	7.689	7.733	8.065	8.073	7.42	7.542	7.365	7.588	7.404	7.747	7.723	7.602	7.632	7.768	7.197	7.713	7.827	7.53	7.615	7.548	7.778
3228	5.042	5.142	5.083	5.199	5.141	5.048	4.895	4.991	5.111	4.938	5.081	5.315	4.994	4.941	5.065	5.196	5.221	5.322	5.18	5.023	5.154	5.122
3229	7.392	7.506	7.254	7.159	7.327	7.218	6.896	7.01	6.981	7.142	7.255	7.463	7.439	7.186	7.253	7.179	7.625	7.656	7.321	7.525	7.402	7.273
3231	7.116	7.339	8.276	8.122	7.641	7.063	7.509	7.114	6.842	7.055	8.541	8.349	8.132	8.217	8.606	9.065	8.32	7.424	8.311	8.686	8.987	8.154
3232	5.073	5.317	5.19	5.432	5.224	5.055	5.267	4.862	5.025	5.161	5.947	6.374	6.711	6.79	5.785	6.251	6.226	5.601	5.924	5.801	6.056	6.018
3233	5.83	6.158	6.928	6.614	6.164	6.094	6.451	6.272	6.414	6.37	7.33	7.901	8.314	7.988	6.991	7.704	7.485	6.876	7.095	7.266	6.962	7.859
3235	7.874	7.73	8.04	8.284	7.554	7.533	7.719	7.333	7.089	7.785	8.387	9.242	9.373	9.093	8.445	8.595	8.244	8.302	8.287	7.6	7.968	8.741
3236	6.485	6.225	8.158	8.084	6.595	5.718	6.816	6.457	5.762	7.207	7.785	7.807	8.717	8.432	7.779	7.567	8.285	7.298	7.595	6.759	7.012	7.793
3237	6.873	6.548	8.971	7.828	6.634	6.337	7.137	6.457	6.24	7.126	7.146	7.85	8.767	7.607	7.324	7.232	7.05	6.803	6.771	6.635	6.553	6.895
3238	4.852	4.975	4.905	4.863	4.862	5.002	4.7	4.68	4.698	4.598	4.826	4.948	4.767	4.75	4.748	4.742	4.77	4.901	4.928	4.705	4.791	4.738
3239	4.83	4.819	4.95	4.911	4.923	4.908	4.704	4.597	4.714	4.858	4.699	4.819	4.792	4.62	4.731	4.744	4.825	4.761	4.761	4.863	4.742	4.7
3240	10.568	8.39	7.348	10.906	7.012	7.277	12.587	6.585	6.662	6.321	6.71	7.025	6.817	6.881	6.931	6.695	7.059	7.483	6.986	7.126	7.028	6.782
3241	9.915	10.669	10.912	10.867	8.823	10.96	10.627	9.79	9.502	10.955	8.838	9.203	8.988	8.817	9.106	9.534	9.08	9.328	9.15	9.552	9.457	9.492
3242	5.686	5.292	5.131	6.221	5.896	6.384	5.201	5.054	8.745	5.164	10.226	9.1	7.197	5.474	6.432	11.401	11.004	10.48	10.365	11.283	11.326	10.841
3248	5.119	5.639	6.327	5.684	5.915	5.002	6.503	5.531	5.138	5.55	8.562	7.764	6.804	6.049	7.113	8.565	8.606	8.195	8.268	9.011	9.085	8.905
3249	10.191	10.378	7.575	9.744	10.97	7.098	8.927	8.224	10.157	6.816	10.335	10.329	10.164	9.519	10.171	10.84	10.36	10.557	10.554	11.095	10.746	10.907
3250	5.206	5.366	5.247	5.213	5.163	5.26	5.414	4.935	5.187	5.009	5.201	5.344	5.21	5.185	5.197	5.306	5.264	5.469	5.277	5.748	5.385	5.18
3251	10.184	9.483	9.521	9.651	8.634	10.158	10.021	9.928	9.806	10.547	10.025	10.274	9.995	10.043	10.154	10.098	9.926	9.466	9.826	9.818	9.947	9.879
3257	7.564	7.914	7.252	7.274	7.502	7.216	7.345	7.523	7.732	7.466	7.499	7.547	7.282	7.335	7.356	7.323	7.384	7.603	7.396	7.303	7.349	7.352
3263	7.544	7.6	7.543	7.506	7.761	7.491	7.272	7.343	7.362	7.518	7.649	7.736	7.426	7.487	7.563	7.526	7.671	7.705	7.437	7.531	7.646	7.566
3265	8.988	8.163	8.82	7.946	8.082	9.379	8.487	8.842	8.899	9.158	8.345	8.538	8.132	8.264	8.172	8.347	8.092	8.124	8.221	8.296	8.397	8.208
3267	8.535	8.213	8.268	8.331	8.24	8.137	8.735	8.577	8.682	9.175	8.003	7.919	7.897	8.164	8.302	7.954	7.712	7.645	7.889	8.358	8.026	7.798
3268	6.866	6.821	6.721	6.909	6.79	6.604	6.623	6.679	6.841	6.602	6.772	7.067	7.313	7.242	6.901	6.941	6.603	6.716	6.702	6.596	6.865	6.691
3269	6.58	6.948	7.696	7.429	6.638	7.055	7.398	7.615	6.71	7.362	6.862	6.284	6.446	6.472	6.986	6.55	6.664	6.275	6.675	6.477	6.351	6.485
3270	6.232	6.31	6.174	6.197	6.033	6.038	6.245	6.36	6.24	6.132	6.236	6.578	6.45	6.168	6.242	6.227	6.281	6.217	6.38	6.1	6.148	6.219
3273	5.747	5.826	5.716	5.785	5.975	5.674	5.271	5.408	5.557	5.425	9.166	6.159	7.387	6.689	7.613	7.763	7.177	7.412	7.639	9.189	8.582	9.274
3274	7.317	7.198	7.061	6.931	7.419	6.838	6.598	6.985	6.938	6.839	7.133	7.215	7.261	6.646	6.818	7.128	7.212	7.298	7.168	7.023	7.416	6.845
3275	8.914	9.382	9.286	9.313	9.128	8.902	9.11	9.323	9.228	8.992	8.623	8.95	8.955	8.951	9.06	8.892	8.837	8.434	8.875	8.689	8.472	8.793
3276	9.735	9.99	10.799	10.412	10.122	10.394	10.362	10.462	10.398	10.47	9.714	10.166	10.203	10.267	10.197	9.768	9.677	9.768	9.854	9.978	9.801	9.894
3280	6.522	8.182	9.435	7.828	8.542	7.967	8.408	8.083	7.698	7.152	8.683	9.568	10.663	10.139	8.19	8.801	8.145	9.2	8.905	10.519	9.326	9.61
3281	10.509	10.616	11.418	10.808	10.537	10.544	10.769	10.332	10.835	10.585	10.277	10.444	10.697	10.489	10.707	10.299	10.051	10.114	10.372	10.014	10.04	10.207
3283	4.697	4.632	4.549	4.774	4.737	4.564	4.483	4.55	4.598	4.541	4.716	4.755	4.559	4.647	4.64	4.61	4.717	4.734	4.695	4.662	4.764	4.61
3284	5.683	5.817	5.601	5.815	5.789	5.783	5.439	5.546	6.052	5.547	5.933	5.588	5.698	5.656	5.723	5.784	6.337	6.217	5.888	5.927	6.001	5.853
3290	5.46	5.744	6.093	6.144	5.781	9.254	7.043	7.199	5.551	6.543	5.905	6.284	6.976	5.808	6.375	6.063	5.897	6.181	5.944	6.178	5.792	5.943
3291	5.69	6.842	6.018	6.464	6.512	5.301	7.496	7.01	6.072	5.349	11.712	12.148	12.176	11.477	10.729	12.402	12.293	11.545	11.461	11.311	11.43	12.064
3292	4.619	4.516	4.552	4.542	4.455	4.45	4.569	4.587	4.562	4.693	4.631	4.859	4.664	4.49	4.455	4.75	4.583	4.762	4.657	4.689	4.912	4.61
3293	6.332	6.48	6.553	6.608	6.914	7.155	6.686	6.282	7.192	8.093	6.917	6.253	6.215	6.321	6.48	6.736	6.811	6.284	6.891	6.954	7.028	6.566
3294	5.705	5.742	6.39	5.843	5.672	5.197	5.624	5.298	5.634	5.773	6.069	7.804	8.647	9.088	6.128	6	5.49	5.863	5.6	5.343	5.43	5.628
3295	11.035	10.309	9.808	9.965	10.281	10.564	10.073	10.616	10.037	10.102	10.485	10.317	10.804	10.362	10.684	10.607	10.57	10.521	10.54	10.595	10.638	10.637
3297	7.519	6.998	7.184	6.902	7.167	7.576	6.901	7.259	7.378	7.724	6.72	6.998	7.333	6.887	6.751	7.087	6.541	7.105	6.935	6.705	7.051	6.982
3298	5.654	5.7	5.924	5.613	5.706	5.623	6.034	5.834	5.739	5.479	5.682	5.8	6.095	6.112	5.744	5.856	5.689	5.515	5.853	5.693	5.788	5.774
3299	8.366	8.244	8.931	8.897	8.541	7.973	8.198	8.168	8.392	8.392	8.284	8.201	7.991	7.587	7.94	7.727	8.226	8.295	8.207	8.156	8.317	8.132
3300	9.254	8.229	8.289	8.221	8.161	8.289	8.641	8.457	8.258	8.997	8.413	9.093	8.688	8.842	8.72	8.7	8.742	8.394	8.632	8.414	8.224	8.839
3301	11.584	10.971	11.331	10.482	10.976	11.728	10.933	10.895	11.165	11.981	11.217	11.631	11.429	11.055	11.169	11.877	11.128	11.111	10.883	11.215	10.95	11.164
3303	11.131	11.871	11.487	11.434	11.134	11.582	11.836	11.868	11.53	12.103	11.751	12.929	13.108	11.641	11.964	13.082	11.767	12.297	11.506	11.86	11.613	12.055
3304	8.403	10.684	8.757	9.812	9.668	10.078	10.2	9.807	10.269	10.67	9.431	10.841	11.717	9.853	9.634	10.933	9.452	9.449	8.694	9.576	8.593	8.926
3305	6.307	6.996	6.869	6.655	6.882	6.537	6.481	6.642	6.359	7.094	7.148	7.186	6.676	6.431	6.566	7.131	7.011	7.281	6.805	6.531	6.629	6.73
3306	8.547	7.083	8.2	8.843	6.097	6.891	8.602	8.276	6.949	6.932	10.519	10.674	12.135	11.485	10.566	11.113	9.101	10.153	10.107	9.43	10.085	10.709
3308	9.471	8.254	8.629	8.146	7.969	8.751	8.597	9.387	8.384	8.674	8.35	8.289	8.293	8.113	8.391	8.73	8.107	8.206	8.274	8.993	8.606	8.375
3309	9.938	9.176	9.672	9.202	8.702	9.716	9.764	9.596	9.432	10.096	9.075	9.86	8.868	9.356	9.283	9.517	8.909	9.154	9.088	8.861	9.011	9.114
3310	7.7	8.006	7.353	8.077	8.653	8.496	8.62	8.055	7.845	9.428	7.046	7.389	7.125	7.427	7.325	7.372	7.111	7.372	7.273	7.535	7.276	6.825
3312	12.874	13.012	12.905	12.763	12.716	12.962	12.934	12.756	13.122	12.885	13.213	13.296	13.143	12.704	13.041	13.584	12.969	13.119	12.906	12.945	13.028	13.201
3313	11.303	10.748	10.52	10.349	10.697	10.365	10.955	10.568	11.353	10.968	10.651	10.636	10.552	10.058	10.543	11.071	10.5	10.624	10.597	10.89	10.883	10.741
3316	9.404	8.237	8.049	9.04	8.533	7.45	8.246	8.763	9.565	7.675	8.241	7.735	7.829	7.848	8.257	7.934	8.159	8.149	8.077	7.74	7.961	7.973
3320	11.707	12.35	12.078	11.9	11.328	12.188	12.287	12.027	12.101	12.096	12.507	12.939	12.737	12.542	12.49	13.023	12.459	12.517	12.24	12.463	12.481	12.754
3321	6.981	6.471	6.302	6.419	6.277	6.606	6.033	6.144	6.197	6.228	6.381	6.672	6.79	6.578	6.357	6.449	6.507	6.513	6.379	6.537	6.69	6.645
3326	10.467	11.426	11.823	10.824	11.345	11.309	11.399	11.169	11.39	12.025	10.987	11.477	11.317	11.232	11.337	11.748	11.028	10.701	10.849	10.939	10.822	11.337
3336	9.07	8.435	8.782	8.817	8.936	8.855	8.208	8.911	8.414	8.82	8.419	8.816	8.284	8.153	8.224	8.73	8.197	8.723	8.25	9.239	8.275	9.138
3337	10.09	10.11	9.904	9.642	9.502	10.154	10.201	9.456	9.78	10.606	9.754	10.629	11.073	9.589	9.732	10.916	10.163	10.9	9.642	10.315	9.923	9.857
3338	7.292	7.428	7.482	7.519	7.606	7.434	7.186	7.019	8.188	7.471	7.141	7.537	7.748	7.454	7.29	7.55	6.993	7.797	7.273	7.154	7.538	7.57
3339	7.232	8.09	7.997	8.368	7.78	7.857	8.118	8.202	7.873	7.536	7.905	8.317	8.418	8.669	8.074	8.207	7.907	7.968	7.983	7.853	7.752	7.948
3340	7.675	7.772	7.924	8.098	7.769	7.782	8.001	7.725	7.501	7.653	7.77	7.967	8.065	7.934	7.868	7.478	7.793	7.915	7.603	7.793	7.816	7.672
3344	5.9	6.069	5.811	5.803	6.112	5.834	5.922	6.135	6.125	6.339	5.637	5.799	5.682	5.672	5.804	5.9	5.64	5.525	5.715	5.528	5.69	5.565
3346	4.732	4.766	4.761	4.79	5.267	4.72	4.692	4.581	4.745	4.709	4.813	4.675	4.712	4.716	4.732	4.627	4.738	4.803	4.704	4.742	4.687	4.742
3347	4.455	4.441	4.466	4.376	4.407	4.408	4.388	4.374	4.389	4.344	4.398	4.519	4.38	4.435	4.434	4.342	4.334	4.436	4.357	4.362	4.343	4.437
3350	6.274	6.276	6.265	6.196	6.444	6.463	6.099	6.248	6.324	6.151	6.342	6.397	6.188	6.158	6.316	6.189	6.279	6.36	6.276	6.229	6.408	6.236
3351	6.25	5.981	5.883	5.969	5.922	5.844	5.706	5.674	5.549	5.691	6.207	5.966	5.973	5.6	6.013	5.795	6.08	6.054	5.994	5.823	5.805	5.931
3352	6.203	6.339	6.259	6.26	6.506	6.132	5.905	6.068	6.198	6.097	6.649	6.278	6.181	6.089	6.225	6.245	6.394	6.352	6.293	6.486	6.262	6.206
3354	5.435	5.796	5.397	5.457	5.546	5.614	5.186	5.079	5.146	5.163	5.322	5.48	5.597	5.431	5.572	5.471	5.71	5.961	5.522	5.678	5.442	5.455
3355	5.339	5.393	5.395	5.345	5.553	5.441	5.173	5.364	5.092	4.88	5.567	5.134	5.32	5.349	5.316	5.318	5.499	5.613	5.157	5.264	5.508	5.494
3356	4.854	4.881	4.761	4.841	4.8	4.893	4.8	4.804	4.766	4.643	4.842	4.868	4.809	4.69	4.814	4.74	4.731	4.654	4.808	4.7	4.79	4.84
3357	4.958	5.313	6.575	5.535	4.77	5.567	7.092	7.948	4.895	4.886	5.704	7.12	5.44	7.999	7.013	5.235	6.327	5.705	6.756	5.465	5.328	5.326
3358	4.482	4.547	4.529	4.597	4.538	4.544	4.369	4.433	4.458	4.381	4.483	4.515	4.479	4.432	4.485	4.423	4.508	4.567	4.496	4.569	4.474	4.517
3359	8.654	6.217	6.04	6.044	6.322	5.9	5.995	6.042	5.957	6.16	6.086	6.145	5.995	5.973	5.963	6.044	6.216	6.256	6.037	6.106	6.233	6.05
3360	7.646	7.569	7.63	7.625	7.674	7.579	7.312	7.388	7.483	7.404	7.768	7.854	7.636	7.428	7.544	7.644	7.803	7.892	7.896	7.622	7.877	7.703
3361	6.116	6.447	6.079	6.178	6.549	6.286	5.723	5.521	6.003	5.863	6.572	6.587	6.203	6.047	6.048	6.054	6.273	6.886	6.137	6.342	6.282	6.156
3362	5.538	5.639	6.501	5.638	5.625	5.405	5.618	5.419	5.492	5.432	5.492	5.633	5.442	5.38	5.449	5.597	5.706	5.769	5.464	5.449	6.027	5.519
3363	5.433	5.466	5.373	5.397	5.552	5.385	5.138	5.183	5.232	5.244	5.34	5.39	5.353	5.356	5.3	5.276	5.37	5.534	5.351	5.313	5.339	5.34
3364	6.998	6.576	6.72	6.678	6.754	6.626	6.965	6.822	6.908	6.957	6.632	6.535	6.747	6.526	6.61	6.628	6.412	6.408	6.35	6.333	6.428	6.429
3371	7.793	9.29	10.401	9.688	7.923	8.165	10.964	10.479	8.655	9.771	9.351	10.303	11.769	12.275	11.35	10.231	8.85	8.455	9.817	8.936	7.729	8.422
3373	9.298	8.163	7.117	8.809	8.063	6.425	6.473	7.698	7.504	5.979	9.882	8.868	9.601	8.376	9.139	9.317	9.447	10.012	9.223	9.982	9.817	10.09
3375	4.812	4.857	4.839	4.851	4.87	4.83	4.777	4.667	4.705	4.709	4.628	4.665	4.649	4.65	4.745	4.642	4.697	4.693	4.717	4.779	4.718	4.67
3376	11.128	10.596	11.138	10.229	10.133	11.272	10.634	11.565	10.794	12.133	10.351	10.805	10.747	10.615	10.614	11.046	10.287	10.182	10.521	10.709	10.779	10.342
3381	6.733	7.152	6.855	6.696	6.853	6.778	6.664	7.835	6.399	6.578	6.549	6.619	6.472	6.345	6.611	6.604	6.743	6.94	6.789	6.652	6.779	6.626
3382	8.44	7.738	7.946	7.585	7.547	7.707	7.629	7.575	7.144	7.178	8.036	7.999	7.884	8.208	8.064	8.027	8.248	8.059	8.122	8.42	8.11	8.093
3383	9.934	9.031	9.384	9.601	9.435	10.26	10.525	9.573	9.776	10.045	8.481	8.111	8.293	8.24	8.835	7.732	8.182	8.556	8.439	8.919	8.789	7.535
3384	7.667	8.5	9.179	8.739	8.064	7.472	8.966	8.498	8.765	8.116	8.231	8.41	8.34	8.577	8.423	8.23	7.981	7.935	7.947	7.706	8.007	8.391
3385	8.488	8.314	7.491	7.959	8.782	8.118	8.781	8.669	9.38	8.757	7.224	7.293	6.572	6.991	6.72	7.335	7.068	7.504	7.645	7.166	7.448	7.148
3386	4.644	4.47	4.549	4.631	4.658	4.716	4.608	4.653	4.73	4.581	4.548	4.793	4.54	4.555	4.589	4.505	4.601	4.542	4.556	4.484	4.624	4.473
3396	8.676	8.344	8.274	8.004	7.869	8.027	8.162	8.217	8.34	8.25	7.998	8.227	7.732	7.594	8.039	8.408	7.836	8.259	7.947	8.711	8.297	8.208
3397	8.339	9.294	7.726	7.817	10.72	11.182	9.529	10.707	9.222	9.5	10.715	10.022	11.122	11.579	10.531	10.651	9.62	10.237	10.438	10.901	9.353	10.827
3398	9.763	11.026	10.279	10.674	10.801	10.779	11.567	11.041	10.743	11.924	10.543	9.895	11.514	10.575	10.438	11.119	10.153	11.174	10.755	11.523	10.882	11.349
3399	9.372	10.239	10.794	10.026	10.226	10.656	10.68	10.793	9.801	8.366	9.399	9.657	10.793	10.626	10.27	9.598	9.593	9.899	9.979	9.508	8.641	10.334
3400	8.572	9.231	9.084	8.22	10.456	8.973	9.717	9.546	9.051	6.609	9.713	9.87	11.035	10.496	10.164	9.799	9.716	10.106	9.46	9.294	9.423	10.046
3416	7.516	7.531	7.593	7.974	7.996	8.226	7.788	7.895	8.023	7.594	7.94	7.764	7.595	7.777	8.111	7.94	7.712	7.462	7.609	7.883	8.004	7.637
3417	11.37	11.359	11.227	10.852	10.394	11.55	11.295	11.619	11.045	11.704	11.378	10.617	10.388	10.128	10.228	11.449	11.65	10.988	11.339	11.663	11.798	11.853
3418	12.032	10.853	10.825	10.57	10.71	10.172	10.039	10.223	10.333	9.272	11.157	11.36	11.84	10.527	11.328	10.934	10.678	10.959	10.676	11.229	10.785	10.903
3419	8.811	9.416	8.209	8.955	9.8	8.159	8.859	8.706	8.587	8.082	9.035	8.707	9.064	8.709	9.117	9.275	8.784	8.939	8.92	9.399	9.094	8.918
3420	9.735	9.701	9.374	9.586	9.845	9.3	9.437	9.631	10.236	9.402	9.636	9.866	9.893	9.47	9.608	10.06	9.672	9.712	9.708	10.028	9.816	9.838
3421	9.196	9.344	9.014	9.243	9.126	9.362	9.097	9.249	9.443	9.328	9.263	9.288	9.061	9.027	9.405	9.367	9.165	9.507	9.632	9.373	9.513	9.451
3423	7.853	7.913	8.03	7.732	7.895	8.659	8.133	7.906	8.322	8.789	7.813	7.49	7.529	8.025	8.214	7.887	7.96	7.637	7.849	7.65	7.969	7.987
3425	7.585	6.481	6.456	6.576	6.539	6.939	6.809	6.891	6.715	7.483	6.247	6.799	6.772	7.137	6.749	6.667	6.543	6.539	6.55	6.374	6.668	6.856
3426	11.249	9.402	10.576	11.188	10.118	9.057	10.286	8.402	10.432	7.16	10.74	10.095	9.2	10.632	11.011	11.003	10.457	10.852	11.029	10.851	11.206	10.507
3428	9.678	9.598	9.602	9.486	9.763	9.329	10.014	9.991	10.03	10.534	8.12	8.097	7.793	8.632	8.351	8.127	7.981	8.234	8.652	9.123	8.154	7.8
3429	10.7	12.292	8.429	11.545	11.245	10.836	11.497	9.768	10.945	11.933	9.197	9.088	9.463	9.646	9.268	9.05	9.28	9.75	9.829	9.327	9.605	9.69
3430	9.787	8.536	8.496	8.744	9.004	9.024	9.11	9.128	9.453	9.972	8.043	8.464	7.805	8.34	8.294	8.277	8.036	8.258	8.464	8.239	8.282	8.202
3431	9	8.563	8.651	8.732	9.077	8.956	8.705	9.02	9.307	9.149	8.015	8.237	7.905	8.328	8.136	7.849	8.114	7.684	8.176	7.962	7.843	7.841
3433	7.952	8.797	8.005	8.237	8.989	7.461	8.556	8.417	8.766	9.693	7.608	7.515	9.309	7.899	7.988	7.135	7.261	8.081	7.674	7.918	7.628	7.451
3434	7.936	9.062	6.861	9.26	9.23	8.194	8.492	8.31	9.096	10.345	10.189	8.636	11.606	8.708	8.353	8.52	9.061	10.636	8.812	8.772	8.795	9.717
3437	9.177	9.291	7.664	8.753	9.331	7.692	9.06	9.106	9.311	10.313	8.822	8.22	10.051	8.635	8.613	8.174	8.377	8.788	8.3	8.839	8.629	8.212
3439	4.776	4.806	4.789	4.701	4.891	4.805	4.586	4.577	4.713	4.739	4.705	4.54	4.577	4.637	4.666	4.614	4.687	4.937	4.678	4.826	4.646	4.81
3440	4.723	4.729	4.695	4.744	4.877	4.572	4.488	4.496	4.603	4.546	4.674	4.763	4.666	4.64	4.737	4.676	4.675	4.822	4.71	4.618	4.734	4.795
3442	5.496	5.682	5.45	5.807	5.857	5.395	5.378	5.662	5.558	5.69	5.875	5.813	5.76	5.494	5.659	5.502	6.078	5.876	5.602	5.808	6.131	5.827
3443	6.132	6.167	6.087	6.096	6.158	6.001	5.834	5.988	5.984	5.912	6.033	6.154	6.088	6.11	6.078	5.987	6.118	6.091	6.059	6.041	6.035	6.091
3444	7.487	7.637	7.461	7.315	7.449	7.28	7.27	7.356	7.136	7.366	7.367	7.257	7.775	7.594	7.452	7.581	7.729	7.693	7.423	7.354	7.642	7.665
3445	4.34	4.348	4.333	4.348	4.29	4.323	4.266	4.32	4.336	4.273	4.341	4.397	4.321	4.283	4.32	4.313	4.36	4.327	4.326	4.321	4.353	4.322
3446	5.005	4.873	5.299	4.821	4.95	4.851	4.836	4.855	5.078	4.789	4.858	4.997	4.743	4.88	5.088	5.029	4.986	4.799	4.825	4.771	4.869	4.874
3449	4.555	4.535	4.553	4.536	4.812	4.488	4.296	4.446	4.303	4.339	4.409	4.434	4.372	4.527	4.462	4.358	4.517	4.736	4.423	4.473	4.35	4.528
3452	5.696	5.899	5.793	5.728	6.082	5.764	5.568	5.74	5.551	5.606	6.111	6.06	5.781	5.905	6.007	5.897	5.939	5.934	5.991	5.768	6.028	5.75
3454	7.623	7.799	7.776	7.949	7.811	8.013	7.855	7.521	7.962	7.745	7.239	7.268	6.785	7.534	7.441	7.386	7.394	7.063	7.195	7.061	7.196	7.18
3455	8.108	7.848	7.892	7.77	8.024	7.783	7.635	8.729	7.587	7.414	7.641	7.683	7.146	7.763	7.538	7.052	7.443	7.539	7.53	7.428	7.298	7.132
3456	5.09	5.124	5.156	5.161	5.21	5.077	5.031	5.136	5.087	4.914	5.136	5.258	5.166	5.01	4.922	5.121	5.365	5.299	5.205	5.084	5.321	4.87
3458	5.351	5.335	5.203	5.282	6.465	5.226	5.429	5.436	5.384	5.634	5.352	5.352	5.169	5.231	5.088	5.14	5.293	5.425	5.283	5.302	5.315	5.255
3459	9.991	10.39	9.549	9.88	9.916	9.832	10.307	9.951	9.856	9.766	9.001	8.965	8.862	9.304	9.375	9.422	8.946	8.787	9.369	9.222	9.351	8.926
3460	11.542	11.15	11.359	11.477	11.602	11.369	11.531	11.066	11.186	10.822	10.127	10.309	10.089	10.509	10.634	10.442	9.933	10.125	10.3	10.166	10.489	9.816
3467	4.922	4.969	4.944	4.986	5.027	5.172	4.756	4.787	4.862	4.906	4.973	4.973	4.952	4.74	4.846	4.97	5.075	5.069	4.946	5	5.007	4.933
3475	9.366	8.767	8.511	7.703	8.736	8.027	9.438	8.816	8.599	9.64	8.869	8.417	10.015	8.116	8.808	8.562	9.187	8.368	8.181	8.96	8.545	8.628
3476	9.31	10.193	10.229	10.214	10.567	10.567	10.106	9.81	10.901	10.652	9.597	9.438	9.674	9.587	9.697	9.815	9.483	9.558	9.889	9.523	9.838	9.821
3479	7.035	6.979	6.891	6.931	6.857	8.549	7.543	6.919	6.747	6.516	6.675	6.836	6.546	7.187	6.777	6.656	6.97	6.938	7.438	7.313	6.961	7.057
3481	6.057	6.163	12.696	5.959	5.911	6.03	5.512	5.782	5.81	5.686	6.236	7.895	8.322	6.907	6.058	6.638	6.017	6.693	6.071	6.475	6.512	6.466
3482	8.549	9.806	9.384	8.679	9.138	8.9	9.585	9.466	9.315	9.421	9.642	9.491	9.579	9.421	9.631	9.696	9.335	9.435	9.346	9.336	9.502	9.581
3483	7.056	7.298	7.075	7.236	7.245	7.202	6.375	6.526	6.784	6.525	7.319	7.48	7.201	6.749	6.997	7.096	7.124	7.591	7.188	7.118	7.272	7.171
3484	8.007	4.885	8.034	11.136	4.829	12.093	10.61	10.562	4.767	12.39	4.898	4.781	4.691	4.648	4.669	4.759	5.284	5.104	4.837	5.278	4.909	4.687
3485	6.757	9.14	9.403	9.508	6.639	8.96	9.14	8.968	6.785	12.75	10.248	10.766	11.042	11.667	10.855	10.443	9.978	10.017	10.145	9.886	9.872	10.577
3486	12.831	12.687	13.562	13.333	12.33	11.119	13.558	13.221	10.702	13.808	9.979	10.411	11.251	10.974	9.966	9.9	10.163	9.36	9.86	9.31	10.177	9.937
3487	11.766	11.052	11.187	11.527	11.299	10.135	11.505	11.03	11.262	10.085	11.754	11.975	10.925	11.88	11.658	12.269	11.663	12.037	11.85	12.142	12.149	11.693
3488	7.913	7.91	11.816	9.13	9.152	7.669	8.239	7.199	7.445	7.597	8.788	9.386	8.868	9.659	8.781	9.088	9.08	8.771	8.947	8.808	9.043	9.247
3489	7.761	8.643	7.679	9.068	8.191	10.638	8.421	9.598	7.706	11.619	8.445	9.12	8.503	8.559	8.229	7.705	8.158	8.616	9.218	8.495	7.899	7.442
3490	13.194	13.016	13.068	12.917	12.374	12.994	13.055	13.065	12.559	11.884	13.259	13.131	13.501	13.808	13.477	13.362	13.446	13.047	13.201	13.098	13.147	13.254
3491	7.67	10.589	11.454	10.501	10.779	10.625	12.202	10.916	9.757	10.052	11.22	12.545	12.746	12.399	11.299	10.795	12.111	11.958	11.016	11.96	10.288	11.574
3493	10.983	13.635	10.676	11.756	11.492	13.373	13.738	10.757	12.544	12.021	6.652	6.841	5.49	10.511	9.742	7.148	9.863	10.948	11.612	6.352	8.877	9.779
3495	6.401	7.665	6.141	6.692	6.354	7.396	8.702	5.813	7.006	6.252	6.161	6.278	6.028	5.955	6.137	5.997	6.181	6.188	6.278	5.981	6.313	5.791
3497	6.138	6.241	6.048	6.087	6.296	6.181	6.156	6.234	6.22	6.308	6.141	6.455	6.23	5.954	6.024	6.257	6.332	6.458	6.209	6.243	6.379	6.319
3507	7.556	11.019	7.241	9.185	8.682	12.328	12.182	8.548	12.04	8.174	6.888	7.813	6.84	8.845	8.018	8.044	7.695	8.556	9.517	7.062	7.807	8.076
3508	8.37	8.383	8.297	8.228	8.249	8.2	8.118	8.394	8.293	8.274	8.353	8.442	8.543	8.387	8.304	8.458	8.263	8.275	8.302	8.189	8.513	8.302
3512	8.459	11.9	6.772	9.765	8.777	10.872	11.762	8.553	11.586	9.039	5.857	5.712	5.423	7.685	8.056	5.692	7.875	7.818	9.34	6.22	6.582	8.095
3514	12.523	14.33	12.126	13.643	13.089	14.543	14.523	12.946	14.685	13.911	11.062	11.265	9.986	13.286	12.62	10.757	12.605	13.726	14.041	11.206	12.575	12.7
3516	10.268	10.219	10.471	10.503	10.254	10.707	10.525	10.697	10.144	10.602	10.266	9.916	9.719	9.833	10.018	9.728	10.107	9.466	10.119	9.814	9.774	9.602
3543	4.487	4.64	4.423	4.444	4.504	4.645	4.498	4.49	4.481	4.513	4.595	4.613	4.488	4.508	4.454	4.615	4.574	4.666	4.724	4.684	4.646	4.967
3547	6.599	6.636	6.629	6.536	6.702	6.543	6.211	6.368	6.459	6.683	6.666	6.594	6.519	6.555	6.581	6.524	6.828	6.898	6.624	6.706	6.654	6.589
3549	7.101	7.141	6.975	7.128	7.164	7.003	6.522	6.693	6.965	6.531	7.4	7.34	7.079	7.009	6.994	7.507	7.227	7.586	7.066	7.251	7.49	7.212
3550	9.278	8.974	9.04	8.754	8.837	8.868	9.126	9.04	9.531	9.472	8.445	8.714	8.66	8.87	8.836	8.672	8.695	8.196	8.676	8.841	8.366	8.765
3551	6.445	7.043	6.526	6.703	6.88	7.37	6.843	6.83	7.612	7.094	6.514	6.935	6.805	7.072	6.899	6.943	6.655	6.466	6.869	6.486	6.531	6.882
3552	5.253	5.207	5.382	5.167	5.535	5.525	5.297	4.884	4.98	5.112	5.234	5.712	5.133	5.149	5.411	4.934	5.098	5.29	5.125	5.088	5.121	5.29
3553	7.691	7.14	7.441	7.642	8.478	7.88	9.91	7.908	7.25	7.666	7.233	8.063	7.644	7.071	7.338	6.957	7.512	8.014	7.148	7.607	7.41	6.999
3554	8.339	6.824	7.364	6.522	6.319	7.282	7.188	7.263	6.375	7.695	7.133	6.82	6.886	7.165	7.294	6.953	6.651	6.605	6.879	6.82	6.883	6.443
3556	4.703	4.888	5.23	4.987	4.865	5.184	5.735	5.307	4.558	6.362	4.876	4.708	4.699	4.788	4.766	4.76	4.912	4.932	4.867	4.916	4.68	4.888
3557	6.166	6.32	6.012	6.218	6.465	6.208	7.293	6.473	6.081	6.655	6.236	6.345	6.098	5.97	6.154	6.071	6.204	6.223	6.088	6.038	6.164	6.042
3558	4.63	4.509	4.62	4.41	4.544	4.353	4.322	4.345	4.366	4.41	4.46	4.331	4.382	4.452	4.407	4.412	4.463	4.528	4.503	4.528	4.518	4.5
3559	5.531	6.4	5.902	5.906	6.184	7.516	6.259	5.926	6.056	6.33	5.795	5.57	5.495	5.566	5.678	5.719	5.824	5.614	5.552	5.525	5.673	5.588
3560	9.445	8.965	9.236	9.251	9.248	8.98	9.452	9.294	9.011	9.31	8.263	8.816	8.871	8.751	8.543	8.291	8.394	8.291	8.43	8.295	8.208	8.473
3561	9.18	9.446	8.429	9.235	10.015	9.289	9.604	9.297	10.308	9.604	8.471	8.493	8.077	8.5	8.395	8.073	8.405	8.717	8.677	7.824	8.5	8.155
3562	5.325	5.436	5.222	5.133	5.402	5.233	5.048	5.042	5.192	5.101	5.296	5.361	5.325	5.263	5.337	5.229	5.275	5.524	5.281	5.324	5.362	5.411
3563	7.445	7.821	7.769	7.654	7.307	7.139	7.447	7.647	7.299	7.131	7.237	7.602	7.606	7.095	7.394	7.236	7.139	7.621	7.427	7.28	7.526	7.063
3565	4.792	4.774	4.7	4.817	4.803	4.796	4.652	4.715	4.745	4.708	4.873	4.891	4.729	4.732	4.723	4.747	4.864	4.888	4.793	4.839	4.81	4.782
3566	8.385	9.122	9.514	9.154	8.816	9.202	9.829	9.812	8.714	9.834	8.468	8.672	8.303	8.531	8.85	8.854	8.102	8.618	8.776	8.897	8.839	7.856
3567	5.44	5.645	5.378	5.446	5.585	5.413	4.817	4.982	5.089	4.842	5.331	5.319	5.537	5.273	5.419	5.276	5.353	6.022	5.31	5.451	5.375	5.671
3568	5.617	5.59	5.554	5.596	5.669	5.542	5.392	5.512	5.536	5.435	5.571	5.552	5.556	5.511	5.565	5.485	5.643	5.572	5.559	5.588	5.547	5.575
3569	6.081	6.084	11.929	8.892	6.6	7.616	11.734	8.141	6.199	7.449	6.862	6.765	6.873	6.935	6.664	6.017	6.132	7.386	6.153	8.918	5.999	6.003
3570	7.461	7.226	6.817	5.956	6.789	6.382	6.521	7.093	8.853	7.107	7.248	6.727	5.932	6.004	6.477	7.516	7.093	6.53	7.006	7.896	7.712	7.377
3572	6.281	6.286	6.33	6.81	6.772	6.645	6.882	6.132	6.733	6.564	7.267	7.422	6.632	7.102	7.445	7.835	6.894	6.421	7.003	6.987	7.541	7.181
3574	5.7	5.181	5.34	5.135	5.752	5.355	5.318	6.511	5.558	6.06	4.789	5.097	4.545	5.262	4.968	4.864	4.82	5.465	4.964	5.899	5.271	4.882
3575	6.561	8.395	6.901	7.869	7.887	7.391	8.257	8.335	9.542	7.534	7.31	6.851	6.678	6.928	7.094	6.729	7.108	6.924	7.402	6.557	7.19	6.725
3576	7.994	6.36	8.521	7.999	5.94	7.355	11.566	6.638	5.904	8.951	5.917	5.97	5.699	5.467	6.276	5.174	5.556	6.013	5.78	6.42	6.012	6.225
3577	8.443	8.434	8.548	8.581	8.303	8.393	8.584	8.397	8.245	8.477	8.279	8.449	8.467	8.066	8.341	8.27	8.353	8.398	8.106	8.313	8.366	8.462
3578	4.863	4.761	4.727	4.775	4.816	4.773	4.661	4.744	4.67	4.743	4.824	4.711	4.784	4.766	4.89	4.736	4.929	4.833	4.743	4.872	4.792	4.772
3586	4.849	5.064	4.766	4.819	5.536	4.916	5.075	4.966	4.937	5.421	4.888	4.736	4.817	4.73	4.743	4.841	4.802	4.786	4.799	4.681	4.845	4.709
3587	7.879	8.527	7.702	7.836	9.206	8.35	8.742	9.072	8.816	9.208	7.287	7.032	6.574	7.418	6.858	6.31	7.04	7.136	7.246	6.593	7.099	6.806
3588	9.914	9.587	9.478	9.589	9.637	9.72	9.706	9.763	9.872	9.876	7.987	8.07	8.224	8.947	8.461	7.916	7.887	7.921	7.993	8.389	7.826	7.457
3589	7.731	7.839	7.638	7.991	7.986	7.426	6.753	7.308	7.402	6.981	8.216	7.867	7.547	7.831	7.87	7.529	7.696	8.506	7.611	7.821	7.822	7.871
3590	7.241	7.424	7.327	7.361	7.537	7.133	7.277	6.998	6.977	7.638	7.468	7.605	7.498	7.393	7.441	7.498	7.464	7.514	7.48	7.497	7.297	7.632
3592	4.635	4.561	4.551	4.758	4.592	4.598	4.381	4.394	4.58	4.559	4.677	4.618	4.592	4.537	4.661	4.608	4.651	4.683	4.543	4.506	4.743	4.524
3593	4.217	4.351	4.222	4.375	4.27	4.343	4.185	4.154	4.317	4.166	4.248	4.369	4.286	4.232	4.28	4.235	4.3	4.346	4.303	4.236	4.302	4.312
3594	7.14	7.148	7.019	7.008	6.992	7.266	6.998	7.204	6.975	6.9	6.813	7.486	7.341	7.057	7.016	7.035	7.061	7.344	7.019	7.066	7.09	7.196
3595	8.329	5.067	4.682	5.177	4.757	4.798	4.822	4.789	4.732	4.927	4.691	5.001	4.699	4.665	4.658	4.574	4.651	4.677	4.654	4.512	4.798	4.546
3596	6.676	6.671	6.492	6.753	6.584	6.862	6.178	6.275	6.45	6.489	6.859	6.866	6.872	6.315	6.604	6.382	6.789	6.985	6.847	6.685	6.71	6.4
3597	8.459	8.827	8.835	8.995	9.041	8.589	8.791	8.569	8.435	8.481	8.005	8.116	7.57	8.705	8.656	8.369	7.618	7.805	8.337	8.206	7.84	7.712
3598	4.993	4.813	10.058	4.694	4.604	4.527	4.969	4.59	4.596	6.913	6.451	5.187	4.76	4.734	4.871	5.52	7.841	5.598	6.35	5.856	6.083	6.75
3600	7.886	6.634	6.808	6.561	7.489	6.943	7.596	6.987	7.291	9.233	6.185	5.731	6.205	6.244	6.517	6.106	6.203	6.152	6.553	6.474	6.252	6.383
3601	8.647	8.247	8.69	7.776	8.578	8.662	8.673	8.489	8.181	9.66	7.288	7.535	7.35	7.506	7.484	7.591	7.356	7.695	7.481	7.796	7.513	7.404
3603	7.05	7.052	6.984	7.215	7.225	6.997	6.983	6.9	6.951	6.798	7.029	7.115	7.01	7.089	6.995	6.897	7.036	7.146	6.951	7.048	6.929	7.071
3604	5.797	5.567	5.292	5.586	5.982	5.513	5.655	5.635	5.838	5.408	5.271	5.199	5.216	5.173	5.099	5.136	5.237	5.35	5.152	5.288	5.2	5.174
3605	4.814	4.852	4.914	4.892	4.959	4.897	4.833	4.832	4.797	4.823	5.075	4.901	4.844	4.802	4.875	4.868	4.959	4.906	4.914	4.922	4.927	4.961
3606	7.059	6.747	4.634	6.313	7.973	7.818	6.711	7.757	8.165	7.888	5.358	4.938	4.661	5.829	6.099	5.922	6.965	5.043	5.536	5.842	5.905	5.117
3607	7.354	7.611	7.976	7.197	7.364	7.755	7.592	7.595	7.571	7.563	7.61	7.574	7.714	7.701	7.563	7.842	7.475	7.555	7.586	7.587	7.679	7.577
3608	9.536	9.832	10.093	9.56	9.869	9.718	10.2	9.693	10.475	10.318	9.655	9.585	9.822	9.68	9.804	10.211	9.667	9.572	9.988	9.972	10.095	9.619
3609	8.513	8.578	9.269	8.891	8.886	8.915	9.089	9.148	9.136	9.165	8.629	9.264	9.325	9.296	8.999	9.044	8.693	8.491	8.739	8.944	8.735	9.012
3611	9.947	10.107	10.237	10.303	10.201	10.568	10.565	10.568	10.483	10.505	10.046	10.164	10.195	10.33	10.217	10.271	10.043	10.042	10.21	9.936	10.067	10.239
3612	9.935	9.701	9.648	9.352	9.698	8.997	9.604	9.599	10.061	9.634	9.329	9.048	9.675	9.323	9.457	9.353	9.488	8.779	9.145	9.267	9.158	9.572
3613	8.688	11.505	9.536	11.055	10.643	7.638	10.116	8.781	11.771	8.733	11.003	11.552	11.299	10.093	11.036	11.419	11.107	11.398	11.006	11.461	11.141	11.33
3614	8.073	7.87	8.194	8.469	7.648	9.178	8.841	9.898	7.936	9.451	6.763	7.126	6.845	7.379	7.356	6.839	6.879	6.51	7.046	6.737	6.638	6.852
3615	9.268	10.057	10.481	10.523	10.354	10.643	10.299	10.634	11.26	11.271	9.979	11	10.348	10.548	10.697	10.534	10.174	9.998	10.282	10.208	9.85	10.088
3617	4.387	4.473	4.39	4.408	4.388	4.346	4.215	4.438	4.328	4.316	4.561	4.42	4.435	4.482	4.392	4.425	4.405	4.533	4.504	4.458	4.482	4.433
3619	5.308	5.533	5.621	5.409	5.485	5.582	5.517	5.604	5.609	5.617	5.371	5.608	5.712	5.368	5.379	5.694	5.408	5.533	5.371	5.426	5.559	5.465
3620	8.32	8.475	6.767	7.623	8.815	7.372	8.344	6.846	9.224	8.786	6.654	6.552	6.371	6.379	6.232	6.169	6.43	6.495	6.595	6.296	6.789	6.272
3621	7.537	7.347	7.439	7.455	7.287	7.496	8.05	7.524	7.585	7.398	6.923	7.221	8.187	7.249	7.049	7.436	7.092	7.568	7.193	6.87	7.257	6.894
3622	7.879	7.435	7.575	7.688	6.96	7.462	8.304	7.877	7.355	8.259	7.755	7.115	7.212	6.926	6.97	7.899	7.364	7.38	7.753	7.729	7.84	7.246
3623	6.122	5.967	9.645	7.629	6.256	6.105	5.916	5.717	5.829	6.431	6.03	6.291	6.067	5.751	6.017	6.059	5.918	6.137	6.054	6.009	5.968	6.046
3624	5.849	5.932	6.251	6.034	5.792	6.143	6.328	6.024	5.724	5.862	5.824	5.851	5.895	6.137	6.111	5.8	5.902	5.79	5.761	6.004	5.792	5.796
3625	8.989	9.306	10.898	11.263	9.362	7.568	10.648	11.265	8.023	10.562	6.202	6.483	6.023	7.741	7.07	6.57	6.184	6.133	6.096	8.533	8.565	5.986
3626	6.283	6.333	6.372	6.568	6.769	6.376	6.314	6.204	6.312	6.198	6.487	6.499	6.263	6.116	6.537	6.158	6.326	6.292	6.322	6.17	6.119	6.284
3627	8.637	9.144	7.469	9.046	9.929	9.17	10.873	9.837	10.833	10.437	7.614	7.279	7.186	7.536	7.429	7.093	7.525	7.112	7.317	8.103	7.925	7.125
3628	9.925	8.706	8.927	9.182	8.958	9.089	9.831	9.3	9.657	8.821	9.108	9.097	9.133	8.75	9.291	9.192	8.821	8.59	8.809	8.929	9.08	8.854
3630	5.65	5.776	5.417	5.404	5.699	5.564	4.938	5.102	5.464	5.062	5.763	5.565	5.526	4.959	5.315	5.533	6.065	5.533	5.532	5.403	6.034	5.465
3631	5.696	5.726	5.741	5.813	5.635	5.97	5.915	5.871	5.993	5.817	5.68	5.722	5.672	5.517	5.674	5.643	5.604	5.537	5.571	5.496	5.644	5.635
3632	6.605	7.247	7.387	7.277	6.69	7.218	7.81	7.644	6.841	6.857	7.623	7.812	7.875	8.324	8.078	7.847	7.805	7.487	7.766	7.694	7.46	7.919
3633	5.995	6.583	6.947	6.557	6.617	6.489	6.542	7.079	7.129	7.012	6.546	6.495	6.351	6.576	6.342	6.634	6.548	6.275	6.282	6.311	6.619	6.545
3635	8.201	8.395	8.236	8.438	8.869	8.389	8.089	8.446	8.504	8.317	7.485	7.824	7.431	7.883	7.754	7.476	7.485	7.6	7.665	7.32	7.76	7.438
3636	8.644	8.856	9.043	8.74	8.811	9.229	8.992	8.893	8.933	9.087	9.04	9.306	9.1	9.111	9.141	9.136	8.951	9.062	9.279	9.183	9.148	9.209
3638	7.777	7.202	7.551	7.338	7.398	7.909	8.659	7.613	7.128	7.896	7.924	7.397	9.326	7.702	7.733	7.225	7.004	8.134	7.333	8.941	7.31	7.342
3640	6.28	6.114	6.245	6.179	6.231	6.133	6.104	6.142	6.228	6.414	6.094	6.296	6.321	5.97	5.979	6.091	6.118	6.25	6.113	6.05	6.328	6.04
3641	5.701	5.801	5.886	5.714	5.778	5.696	5.621	5.658	5.696	5.748	5.729	5.579	5.66	5.682	5.664	5.765	5.844	5.77	5.665	5.614	5.732	5.798
3642	4.47	4.547	4.471	4.559	4.466	4.495	4.463	4.372	4.399	4.443	4.4	4.461	4.472	4.412	4.496	4.427	4.435	4.497	4.493	4.52	4.529	4.526
3643	7.095	7.689	6.402	8.347	6.873	6.751	6.029	5.774	5.686	5.966	7.296	7.141	6.408	7.292	6.321	5.909	7.343	6.819	6.294	6.421	6.941	6.322
3645	6.533	6.495	6.532	6.108	6.434	6.431	6.046	6.291	6.097	6.394	6.178	6.75	6.513	6.097	6.074	6.414	6.322	6.464	6.288	6.322	6.627	6.374
3646	11.727	11.9	12.637	12.016	12.292	12.024	12.249	12.055	12.633	12.692	11.777	11.447	11.947	12.091	12.024	12.066	11.655	11.476	11.942	11.679	11.77	11.901
3651	5.628	5.617	5.577	5.602	5.674	5.721	5.34	5.298	5.524	5.417	5.598	5.781	5.64	5.476	5.544	5.568	5.672	5.961	5.629	5.613	5.663	5.653
3654	9.005	8.209	7.858	8.063	8.02	9.096	8.157	8.619	9.095	8.979	7.656	8.38	7.381	7.795	7.934	7.782	7.543	7.512	7.803	7.908	7.73	7.582
3655	9.082	10.105	9.29	9.876	9.106	9.747	9.485	8.496	9.705	8.143	9.894	9.696	9.954	9.529	9.772	10.583	10.182	9.861	9.976	10.401	10.573	9.886
3656	5.892	5.905	5.998	5.859	5.947	5.941	5.534	5.797	5.877	6.126	5.733	5.845	5.922	5.562	5.622	6.019	6.058	5.744	5.914	5.764	6.043	5.647
3659	8.475	8.228	7.695	8.118	9.515	8.887	9.223	9.578	9.408	10.114	8.108	7.96	7.85	9.09	8.591	8.293	8.141	8.963	8.434	9.178	9.192	7.368
3660	8.285	8.243	8.519	8.072	8.852	8.28	8.63	8.801	8.855	9.104	7.717	8.003	7.666	8.139	7.853	8.116	7.448	7.706	7.956	7.366	8.196	7.509
3661	8.688	8.46	8.297	8.307	8.325	8.43	8.87	8.755	8.936	9.17	8.25	9.112	8.629	8.84	8.817	8.668	8.194	8.273	8.293	8.089	8.193	8.468
3662	7.141	7.298	6.888	7.143	7.476	7.222	6.887	6.754	7.637	6.829	6.959	7.295	6.997	7.011	7.078	6.98	7.18	7.08	7.106	6.987	7.131	7.057
3663	8.115	7.883	7.578	7.708	8.13	8.02	7.255	7.918	7.858	7.747	7.583	7.934	7.843	7.826	7.698	7.631	7.509	7.768	7.597	7.92	7.857	7.605
3664	4.924	6.586	5.088	5.648	5.351	5.225	6.608	5.006	5.016	4.969	7.404	6.975	7.541	7.403	7.089	7.746	7.3	7.223	7.017	6.877	7.486	7.319
3665	8.41	7.817	8.085	8.683	8.518	8.61	9.44	8.143	8.713	10.38	7.215	7.842	7.285	8.182	7.538	7.746	7.111	7.817	7.268	7.527	7.084	7.336
3667	6.149	6.694	10.285	8.79	6.12	6.601	9.371	7.67	6.03	6.196	8.094	8.305	8.838	8.164	8.428	8.7	7.743	7.947	8.024	8.184	8.257	8.421
3669	9.193	8.488	8.356	8.483	8.08	8.167	8.956	8.607	10.228	9.757	6.464	6.709	6.305	6.267	6.289	6.357	6.39	6.649	7.016	6.312	6.702	6.168
3670	4.997	5.036	5.004	5.182	5.147	5.257	4.939	4.996	4.971	5.115	5.018	5.019	5.103	5.016	5.039	5.002	5.036	4.997	5.048	5.026	5.006	5.147
3671	5.955	7.074	7.082	7.585	6.481	8.771	8.881	9.233	6.12	7.596	7.18	6.897	7.46	8.209	7.565	6.652	7.414	7.012	7.683	6.529	6.595	6.743
3674	6.612	6.611	6.401	6.553	6.491	6.54	6.292	6.185	6.24	6.219	6.365	6.706	6.705	6.256	6.39	6.313	6.479	6.675	6.369	6.443	6.368	6.57
3675	8.753	9.293	8.629	8.437	9.325	11.26	9.279	10.746	8.991	10.668	8.772	8.986	7.971	9.835	9.63	8.764	8.547	8.689	9.25	8.677	8.947	8.566
3676	5.299	6.127	5.874	6.277	6.479	6.448	7.663	6.467	7.219	5.759	5.02	4.647	4.634	5.181	5.042	4.696	5	5.006	5.263	4.921	4.959	4.946
3678	9.391	9.64	10.981	9.965	9.247	11.115	11.388	10.387	9.637	11.9	8.655	9.067	8.87	9.164	8.925	8.632	8.475	8.685	8.535	8.514	8.481	8.496
3679	7.359	8.077	8.064	7.911	7.576	7.657	8.364	8.318	7.299	7.706	7.834	7.942	7.874	7.816	7.822	7.732	7.728	7.962	7.778	7.344	7.572	8.012
3680	6.021	5.963	6.003	6.163	6.002	5.976	6.126	5.99	6.029	5.672	5.85	6.003	6.07	6.26	5.991	5.964	6.002	5.886	5.94	5.815	6.062	5.932
3681	6.077	6.473	5.818	5.958	6.169	5.652	5.611	5.735	6.074	5.654	6.041	5.953	5.909	5.812	5.845	5.958	6.061	5.986	5.861	5.864	5.915	6.073
3682	10.042	9.06	9.336	9.213	8.853	9.435	9.254	9.699	9.729	9.458	9.283	9.366	9.24	9.269	9.194	9.331	9.24	9.124	9.264	9.184	9.192	9.46
3684	8.83	8.175	7.209	7.909	8.486	8.54	8.535	8.954	7.225	9.595	6.926	6.877	6.417	6.999	6.564	6.499	6.999	7.137	7.002	6.985	7.028	6.694
3685	11.502	11.387	11.625	11.428	11.386	11.657	12.087	11.785	11.749	11.571	11.132	10.816	11.115	11.965	12.067	11.128	11.167	10.746	11.4	10.963	11.221	10.82
3687	8.38	8.52	7.719	7.931	8.258	8.176	8.695	9.131	8.013	8.527	7.162	7.763	7.065	7.455	7.061	7.205	7.802	6.99	7.432	7.218	7.368	7.231
3688	4.219	4.344	4.291	4.315	4.243	4.355	4.275	4.283	4.388	4.208	4.195	4.346	4.281	4.31	4.231	4.306	4.311	4.241	4.259	4.152	4.35	4.31
3689	9.901	9.874	8.792	10.335	9.952	9.821	10.162	10.971	9.858	10.849	7.381	8.052	7.165	8.271	7.658	7.402	7.609	7.748	8.128	7.05	7.693	7.144
3690	6.576	6.774	7.009	6.926	6.762	6.543	7.414	7.607	6.419	6.951	6.84	6.784	6.749	7.635	7.917	7.105	7.063	6.854	7.059	6.833	6.971	6.804
3691	6.87	7.958	6.436	6.382	7.255	8.336	6.326	6.682	6.424	8.984	6.229	6.578	6.449	6.739	6.54	6.233	6.26	6.528	6.423	6.24	6.452	6.395
3692	10.264	10.092	10.107	10.124	10.047	10.234	10.314	10.552	10.916	10.827	9.915	10.404	9.719	10.07	10.401	10.435	10.034	10.086	10.208	9.922	10.103	10.23
3693	9.757	10.278	10.44	10.21	9.966	12.077	10.888	11.036	9.632	11.08	10.303	10.324	10.222	10.535	10.579	10.2	10.171	9.937	10.235	10.052	10.132	10.306
3694	5.011	5.134	5.156	5.47	6.118	5.746	6.251	5.956	5.37	5.665	6.809	7.619	5.385	9.825	10.695	7.385	6.104	5.248	6.993	6.517	6.737	5.559
3695	8.895	8.085	8.202	8.488	8.56	8.225	7.587	7.744	8.696	8.092	8.084	8.285	8.243	7.713	8.019	8.051	8.066	8.194	8.203	8.056	8.047	7.833
3696	5.528	5.953	5.494	6.639	7.843	5.752	5.853	6.066	6.772	5.361	6.741	5.724	6.292	6.175	6.876	5.843	6.655	6.22	6.206	6.368	7.064	5.818
3697	6.3	6.3	6.217	6.366	6.654	6.292	6.038	6.17	6.176	6.198	6.226	6.447	6.158	5.974	6.211	6.108	6.193	6.231	6.082	6.062	6.118	6.139
3698	7.212	7.343	7.48	7.355	7.387	6.933	6.563	6.92	6.65	6.597	7.316	7.178	7.178	7.031	7.353	7.118	7.843	7.662	7.123	7.354	7.17	7.342
3699	6.674	6.271	5.824	6.708	6.216	6.118	5.923	6.269	5.659	5.488	5.633	5.671	6.024	6.711	5.999	5.946	6.053	5.959	5.746	5.757	5.623	5.696
3700	6.642	6.684	6.599	6.91	6.769	6.322	6.897	6.587	6.496	7.695	7.161	7.032	6.849	7.105	6.898	7.231	8.117	6.802	7.332	7.008	7.408	6.82
3702	6.085	6.372	5.436	6.156	7.107	5.958	7.671	6.054	8.247	7.204	5.567	5.325	5.376	5.469	5.368	5.318	5.513	5.616	5.77	5.367	5.778	5.294
3703	10.403	9.458	10.505	10.104	9.865	10.592	10.959	10.37	10.489	9.576	9.009	9.593	9.367	9.448	9.399	9.048	8.527	8.673	8.994	8.142	8.778	7.404
3704	9.485	9.735	9.686	9.568	10.03	9.91	9.335	9.781	9.933	9.291	9.659	9.772	9.204	9.796	9.787	9.41	9.773	9.548	9.775	9.61	9.431	9.786
3705	8.456	8.346	7.906	8.237	8	8.022	8.011	8.028	8.394	7.796	8.559	8.736	8.345	8.399	8.572	8.595	8.716	8.616	8.66	8.602	8.925	8.509
3706	6.115	5.556	5.521	5.804	5.599	7.409	5.929	7.736	5.766	11.516	5.61	6.044	5.577	5.458	5.506	5.661	5.65	5.753	5.526	5.598	5.673	5.679
3707	7.401	7.938	8.506	8.052	7.918	7.557	8.316	8.038	7.712	7.583	8.736	8.641	8.894	8.642	8.535	8.642	8.715	8.572	8.458	8.62	8.486	8.819
3708	8.184	7.62	8.802	7.737	7.257	6.957	8.376	8.331	7.612	9.315	8.65	7.802	8.269	7.893	8.04	8.355	8.569	8.188	8.264	8.774	8.326	8.701
3709	6.653	6.769	6.451	6.947	6.764	7.156	6.955	6.687	6.657	6.506	7.428	7.052	7.396	7.278	7.331	7.366	7.518	7.001	7.126	7.084	7.001	7.404
3710	9.101	9.002	8.118	8.371	8.628	8.503	8.509	8.789	8.634	9.513	7.863	8.44	7.985	8.503	8.264	7.956	7.774	7.871	7.843	7.713	7.766	7.675
3712	7.84	7.112	6.893	7.701	7.468	7.184	6.653	7.018	7.448	6.425	8.003	7.804	8.247	7.81	7.256	8.73	7.67	8.297	7.657	8.947	8.188	9.009
3713	7.354	7.453	7.063	7.343	7.632	7.202	6.908	6.895	6.768	6.97	7.625	7.636	7.232	7.073	7.041	7.247	7.766	7.743	7.551	7.449	7.596	7.282
3714	8.128	8.903	9.059	8.769	8.386	9.222	9.092	8.961	8.538	9.145	8.092	8.633	8.452	8.641	8.64	8.199	8.318	8.018	8.219	8.205	8.066	8.326
3716	8.743	9.579	8.782	9.19	9.906	8.915	8.937	8.4	10.165	8.517	8.469	9.088	9.038	9.196	9.136	8.904	8.255	8.097	8.582	8.354	8.558	8.8
3717	6.116	6.341	5.875	6.14	6.568	6.556	6.671	6.488	6.343	6.61	6.385	6.031	6.12	6.239	6.224	6.328	6.128	6.136	6.363	6.138	6.137	6.142
3718	7.507	7.58	7.501	7.552	7.634	7.612	7.278	7.266	7.44	7.414	7.371	7.473	7.396	7.343	7.297	7.34	7.446	7.498	7.308	7.366	7.539	7.332
3720	7.749	8.139	8.249	7.754	7.766	7.988	8.539	8.509	8.084	8.184	8.028	8.086	8.216	8.033	7.853	8.06	7.87	7.573	8.013	7.639	7.712	7.713
3725	9.485	9.307	9.791	9.395	9.464	9.24	9.797	9.813	8.817	9.877	8.529	10.113	11.262	9.275	8.98	8.662	9.759	10.474	8.505	9.651	9.378	9.342
3726	8.958	9.986	11.843	10.029	10.588	10.383	11.654	10.618	9.938	10.844	10.298	10.689	11.793	11.351	10.641	10.099	10.484	11.438	9.994	11.611	10.617	10.845
3727	7.505	7.585	7.689	7.536	7.717	7.766	8.441	8.01	7.888	8.018	8.059	8.51	9.419	8.349	8.315	7.953	8.394	9.219	8.048	8.212	8.828	8.108
3728	9.699	10.488	10.017	10.363	10.589	10.12	9.997	9.61	9.693	10.568	11.249	11.372	12.107	12.068	11.907	11.485	10.965	11.412	11.366	10.995	11.267	11.55
3730	7.086	7.727	6.806	7.447	8.096	8.096	8.677	8.926	7.583	8.455	6.486	6.849	6.313	7.429	6.332	6.559	6.146	6.013	6.426	5.998	6.028	6.08
3732	8.971	9.276	8.859	9.523	9.339	9.567	8.76	9.064	8.854	9.089	9.4	9.211	9.617	9.27	9.383	9.016	9.049	9.325	9.249	8.975	9.195	9.158
3735	10.932	10.852	11.074	10.957	11.159	11.172	10.979	11.236	11.581	11.219	10.742	10.963	10.974	10.9	10.834	10.743	10.519	10.545	10.748	10.785	10.683	10.593
3736	5.853	5.902	5.785	6.049	5.844	5.901	5.61	5.755	5.722	5.795	6.002	5.92	5.775	5.75	5.773	5.666	5.67	6.014	5.86	5.826	5.918	5.902
3737	5.79	5.473	5.376	5.483	5.618	5.429	5.296	5.368	5.487	5.43	5.926	5.693	5.383	5.409	5.622	5.503	5.75	5.797	5.626	5.636	5.47	5.486
3738	4.83	4.949	4.926	5.069	5.04	4.994	4.917	4.815	5.286	4.863	5.072	5.029	4.811	4.863	4.942	4.911	5.01	4.941	4.964	4.793	4.863	4.904
3739	5.24	5.234	5.271	5.265	5.4	5.336	5.106	5.129	5.1	5.11	5.282	5.352	5.298	5.205	5.313	5.129	5.316	5.265	5.236	5.223	5.257	5.192
3741	7.092	6.951	7.034	7.105	7.083	6.8	6.984	6.797	6.756	8.667	7.516	7.378	7.339	7.09	7.305	7.177	7.428	7.993	7.113	7.509	7.187	7.814
3742	6.255	6.26	6.131	6.274	6.416	6.246	5.89	5.956	5.791	5.83	6.543	6.28	6.275	6.242	6.339	6.206	6.457	6.882	6.295	6.408	6.222	6.426
3743	8.045	7.86	7.529	7.79	7.757	7.662	7.571	7.555	7.845	7.931	7.715	7.463	7.404	7.678	7.707	7.528	7.602	7.725	7.777	7.912	7.538	7.909
3744	6.201	6.173	5.865	5.975	6.241	6.093	5.642	5.54	5.808	5.833	6.102	5.977	6.098	5.765	5.659	6.051	6.212	6.135	5.997	6.223	6.523	6.042
3745	5.117	5.125	5.117	5.294	5.235	5.216	4.94	5.138	5.215	4.817	5.215	5.189	5.069	5.074	4.992	5.13	5.225	5.204	5.158	5.309	5.157	5.308
3746	5.526	5.518	5.44	5.624	5.76	5.319	5.146	5.208	5.42	5.403	5.761	5.752	5.579	5.338	5.846	5.635	5.959	6.145	5.641	5.617	5.744	5.455
3747	5.088	5.194	5.122	5.094	5.117	5.226	4.708	4.841	5.074	4.95	5.215	5.235	5.182	4.714	4.856	5.009	5.245	5.317	5.012	5.14	5.19	5.067
3748	6.095	5.825	5.969	5.954	6.035	6.165	5.654	5.621	5.778	5.823	6.034	6.073	6.195	5.949	5.852	5.94	6.16	6.187	6.104	5.982	5.963	5.93
3749	6.021	6.027	6.097	6.152	5.999	6.177	6.075	6.018	5.938	5.862	6.523	7.057	6.3	6.183	6.312	6.845	6.461	6.379	6.32	6.427	6.741	6.359
3750	6.181	6.31	6.082	6.266	6.196	6.344	6.086	6.315	5.967	6.029	6.1	6.059	6.157	6.422	6.337	6.187	6.351	6.281	6.306	6.369	6.192	6.366
3751	4.239	5.033	4.477	4.429	4.381	4.289	4.552	4.181	4.384	4.271	4.297	4.333	4.188	4.303	4.312	4.246	4.345	4.286	4.233	4.256	4.25	4.343
3752	6.259	6.306	6.247	6.252	6.343	6.211	5.843	5.879	6.104	5.932	6.344	6.512	6.374	6.102	6.195	6.155	6.358	6.344	6.314	6.292	6.244	6.191
3753	4.938	4.895	5.051	4.83	4.979	4.835	4.812	4.831	4.804	4.992	5.202	5.133	4.989	4.86	4.961	5.657	5.12	4.905	4.782	4.854	5.112	4.993
3754	7.371	7.145	7.097	7.062	7.03	7.257	6.594	6.453	6.952	6.584	6.978	7.241	7.172	6.608	6.968	6.892	7.133	7.469	7.163	7.243	7.092	7.143
3755	6.608	6.622	6.473	6.501	6.402	6.573	6.095	6.173	6.096	6.611	6.098	6.485	6.478	6.143	6.3	6.291	6.294	6.541	6.311	6.424	6.387	6.213
3756	5.214	5.251	5.265	5.213	5.33	5.213	4.81	5.094	5.23	5.167	5.164	5.558	5.152	5.122	5.172	5.051	5.222	5.369	5.183	5.311	5.066	5.099
3757	6.979	7.062	6.892	7.21	7.494	7.173	6.912	6.955	6.905	6.817	7.065	7.284	7.078	6.939	7.08	7.181	7.103	7.143	7.111	7.133	7.137	6.979
3758	5.765	6.115	5.84	5.729	5.929	5.685	5.492	5.656	5.625	5.606	11.682	10.775	11.94	10.492	10.875	10.732	9.939	11.189	10.827	10.822	10.662	11.453
3759	7.781	8.79	10.206	9.55	7.974	6.181	9.531	9.385	6.896	7.813	6.402	6.833	7.649	7.377	7.024	6.196	6.358	6.438	6.376	6.435	6.158	6.324
3760	5.171	5.138	5.814	5.289	5.083	4.923	5.069	4.852	5.307	4.764	5.421	5.353	5.645	5.355	5.554	5.189	5.677	5.136	5.229	5.157	5.093	5.378
3761	5.594	5.818	5.791	5.77	5.806	5.818	5.526	5.57	5.678	5.68	5.551	5.976	5.772	5.464	5.656	5.66	5.843	5.771	5.693	5.697	5.67	5.568
3762	7.374	7.747	7.551	7.591	7.514	7.48	6.518	6.87	7.169	6.897	7.639	7.543	7.781	7.208	7.347	7.169	7.585	7.809	7.475	7.362	7.447	7.344
3763	6.138	6.06	6.095	5.974	6.111	6.023	5.578	5.642	5.9	5.676	6.249	6.109	5.976	5.866	6.08	6.019	6.315	6.157	6.07	6.161	6.1	6.346
3764	6.416	7.441	9.689	8.494	6.833	7.394	8.839	8.71	6.705	6.936	7.618	7.928	8.267	8.261	8.024	7.047	7.707	7.515	7.888	6.687	6.412	7.338
3765	6.806	6.607	6.352	6.525	6.689	6.403	6.323	6.193	6.259	6.323	6.994	7.148	6.967	6.656	6.635	6.941	7.31	6.796	6.876	6.992	7.111	6.863
3766	5.174	5.209	5.109	5.152	5.219	5.177	4.934	5.015	5.074	5.184	7.364	7.133	7.153	6.559	7.147	6.959	6.601	6.79	6.606	6.362	6.711	7.411
3767	5.935	5.931	5.807	6.127	5.799	5.961	5.679	5.554	6.009	6.353	5.729	5.923	6.076	5.724	5.733	5.897	5.9	5.918	5.819	5.745	5.809	5.708
3768	5.109	5.036	4.936	5.049	5.06	5.331	4.745	4.9	4.969	4.944	5.088	5.504	5.846	5.035	5.151	5.304	5.225	5.655	5.339	5.278	5.197	5.372
3769	4.751	4.695	4.746	4.78	5.088	4.688	4.626	4.681	4.632	4.61	4.863	4.773	5.463	5.113	4.954	4.785	4.877	5.272	4.864	4.876	4.819	5.117
3770	5.8	5.701	5.844	5.441	5.715	5.781	5.507	5.794	5.814	6.04	5.827	5.848	5.807	5.576	5.732	5.773	5.787	5.543	5.626	5.646	5.851	5.764
3772	6.993	9.733	6.983	10.263	8.893	6.279	7.979	10.626	9.927	8.188	11.025	10.701	9.647	10.182	10.268	10.871	11.119	10.597	11.072	11.002	11.07	11.378
3773	9.686	9.982	6.867	9.721	9.91	7.466	8.401	9.034	10.157	7.69	10.819	10.637	10.935	10.992	10.741	11.125	10.771	10.55	10.651	10.659	11.113	10.901
3775	8.926	7.929	9.269	8.437	7.441	8.901	8.474	8.194	8.008	9.72	8.232	7.994	8.19	7.806	8.506	8.657	7.351	7.765	8.143	8.221	8.383	8.047
3776	5.61	5.713	5.675	5.89	8.1	5.848	5.562	5.506	5.637	5.496	5.666	5.55	5.619	5.553	5.536	5.478	5.947	5.586	5.58	5.621	5.625	5.428
3777	9.008	7.566	8.475	9.356	7.565	5.431	8.402	7.644	7.283	6.077	6.099	5.76	5.518	5.737	5.811	5.422	6.26	6.746	5.58	5.559	5.683	5.456
3778	9.127	10.827	8.652	8.725	9.162	7.918	8.27	8.423	8.957	10.816	8.225	7.809	7.775	7.497	7.679	7.912	7.931	8.161	8.007	7.632	8.114	7.96
3779	6.962	8.149	8.449	7.683	7.496	6.857	8.686	8.702	6.925	6.921	7.502	6.464	6.89	7.123	7.009	6.26	7.11	7.174	7.08	6.525	6.465	6.863
3780	8.067	8.101	8.004	8.112	8.218	7.917	7.899	7.842	7.787	8.008	7.91	8.249	8.138	7.824	7.926	7.861	8.13	7.959	7.87	7.961	7.91	7.804
3781	4.623	4.676	4.95	4.866	4.738	4.666	5.184	5.224	4.809	4.772	5.123	4.961	5.102	4.854	4.911	4.645	4.966	4.833	4.937	4.87	4.876	5.381
3782	6.427	7.132	6.845	6.844	6.312	6.471	7.112	6.722	7.352	6.016	6.759	6.781	7.018	6.499	6.645	6.583	6.911	6.868	6.613	6.553	6.357	6.863
3783	6.742	6.732	6.436	6.672	6.532	7.084	6.447	7.13	6.449	8.773	6.579	6.41	6.269	6.153	6.192	6.214	6.538	6.539	6.502	6.566	6.532	6.335
3784	7.619	7.555	7.957	7.677	7.556	7.693	7.86	7.871	7.392	7.634	8.179	8.58	8.989	8.302	8.152	8.038	8.181	8.221	8.067	8.041	8.193	8.267
3785	6.077	6.169	6.113	6.04	6.129	6.143	5.715	5.942	6.037	5.99	6.082	6.312	6.077	5.842	6.003	5.962	6.034	6.184	6.027	6.004	5.981	5.994
3786	6.048	5.95	5.804	5.949	6.004	6.261	5.545	5.653	5.628	5.659	6.022	6.28	5.835	5.529	5.907	5.999	6.106	6.065	5.948	5.793	6.001	5.852
3787	8.182	8.31	8.244	9.678	8.536	8.519	7.803	8.135	8.197	9.214	8.708	8.819	8.538	8.558	8.521	8.411	8.631	8.651	8.725	8.45	8.493	8.417
3788	5.975	6.003	6.026	6.093	6.199	6.012	5.847	5.804	5.781	5.729	6.018	6.22	6.015	5.971	5.999	5.965	6.031	6.048	5.916	5.904	5.956	5.952
3790	7.625	7.451	7.503	8.149	8.641	7.863	7.886	9.013	7.753	8.877	6.676	6.708	6.537	6.824	7.041	6.336	6.54	7.302	7.043	6.905	6.238	6.392
3791	7.672	8.409	9.344	9.111	7.965	7.457	9.844	9.18	7.695	7.18	9.223	8.447	7.764	8.487	8.286	8.18	9.325	8.551	9.012	8.518	8.65	9.033
3792	8.269	8.028	8.198	8.275	8.44	7.831	7.585	7.87	7.848	8.088	8.416	8.367	8.179	8.152	8.275	8.088	8.322	8.349	8.324	8.073	8.398	8.357
3795	8.913	9.635	7.765	9.376	9.187	7.375	8.001	7.868	9.364	7.283	9.731	9.163	8.398	7.553	8.187	9.96	9.971	10.135	9.748	10.545	10.014	10.434
3796	11.627	7.525	8.664	8.412	6.961	7.681	10.576	10.548	8.478	9.459	6.754	6.966	7.217	7.349	7.261	7.081	6.369	6.25	6.792	7.01	6.824	6.4
3797	6.557	6.972	6.883	6.81	6.937	7.789	6.712	6.942	6.303	7.02	6.581	6.875	6.77	7.142	6.823	6.532	6.842	6.754	6.858	6.414	6.623	6.714
3798	6.714	6.771	6.616	6.95	7.298	6.804	6.752	6.793	6.814	6.906	7.234	6.81	6.894	7.098	6.945	6.899	7.273	6.916	7.061	6.942	6.985	6.994
3799	8.648	9.443	9.285	9.055	9.22	9.25	9.455	9.357	8.482	9.251	9.361	9.419	9.657	9.466	9.433	9.371	9.217	9.301	9.304	9.61	9.406	9.43
3800	5.861	6.013	6.309	5.821	6.248	6.087	6.056	5.987	5.646	5.783	5.883	5.816	6.1	5.779	5.906	5.824	5.949	5.982	5.888	5.882	5.907	5.759
3801	8.256	7.955	7.557	8.356	7.854	8.176	7.847	7.873	8.138	7.719	8.852	8.716	8.849	8.543	8.98	8.271	8.647	8.459	8.572	8.939	8.475	8.613
3802	6.293	6.27	6.267	6.246	6.491	6.137	6.024	6.051	6.104	6.226	6.629	6.45	6.284	6.242	6.228	6.23	6.537	6.469	6.308	6.205	6.481	6.26
3803	6.164	6.21	6.344	6.245	6.452	6.077	6.143	6.235	6.119	6.066	6.844	6.436	6.94	6.71	6.785	6.283	6.679	6.833	6.547	6.105	6.408	6.52
3804	6.808	6.411	7.688	7.489	7.523	7.43	7.532	7.041	7.667	8.335	7.19	6.914	6.926	7.004	7.035	6.645	6.917	6.783	7.099	6.655	7.009	6.961
3809	7.019	6.958	6.791	6.988	6.967	6.785	6.628	6.79	6.804	6.669	7.025	6.852	6.781	6.855	6.664	6.762	6.809	6.95	6.787	6.907	6.83	6.757
3811	5.193	5.314	5.259	5.218	5.453	5.068	5.222	5.025	5.178	4.996	5.434	5.31	5.148	5.109	5.262	5.255	5.508	5.212	5.37	5.385	5.272	5.369
3812	6.203	6.192	6.222	6.261	6.564	6.269	5.708	5.806	5.93	5.852	6.165	6.163	6.16	5.885	5.956	6	6.203	6.265	6.091	6.23	6.12	6.079
3814	6.083	6.318	6.145	6.242	6.271	6.204	5.721	5.85	5.895	5.947	6.363	6.21	6.035	5.902	6.004	5.985	6.002	6.203	6.046	6.056	6.123	6.157
3815	8.241	8.176	8.61	8.477	6.467	6.41	7.904	7.56	6.344	6.637	8.631	8.78	9.711	9.307	8.522	9.217	9.381	8.317	8.786	9.277	9.349	8.238
3816	7.51	7.63	7.362	7.648	7.78	7.591	6.994	7.282	7.182	7.988	10.094	9.33	8.288	7.384	7.506	10.336	9.817	8.89	8.238	10.05	10.458	10.222
3817	6.397	6.416	6.347	6.319	6.376	6.392	6.183	6.11	6.145	6.218	6.262	6.269	6.303	6.146	6.202	6.213	6.301	6.396	6.332	6.255	6.36	6.222
3818	9.296	7.758	7.656	7.667	7.605	6.998	7.262	6.779	7.658	7.104	8.3	8.974	7.813	7.422	7.69	7.638	8.792	8.377	8.456	8.048	7.907	8.626
3820	7.925	7.504	6.681	8.378	6.731	6.749	7.58	7.128	8.478	7.259	6.813	6.379	6.347	7.472	6.583	6.752	6.507	6.402	6.99	6.419	6.933	6.157
3823	4.72	4.607	4.486	4.584	4.539	4.624	4.671	4.473	4.942	4.676	4.428	4.555	4.508	4.486	4.473	4.526	4.449	4.493	4.499	4.422	4.433	4.496
3824	6.761	6.754	6.222	6.422	6.765	6.297	6.412	6.08	6.448	6.457	6.31	6.099	6.044	6.354	6.348	6.096	6.359	6.273	6.248	6.193	6.297	6.112
3827	7.078	5.393	5.291	5.399	5.323	5.351	5.083	5.121	5.288	5.163	12.306	11.451	12.86	11.422	12.237	12.552	11.54	12.284	12.201	12.223	12.267	12.766
3831	6.871	7.773	8.534	7.547	7.209	8.497	8.418	8.037	7.807	8.204	7.528	7.923	8.208	8.134	7.957	7.634	7.63	7.376	7.673	7.403	7.391	7.65
3832	4.906	4.944	5.163	5.094	4.986	5.719	6.102	7.001	5.463	7.308	4.631	4.53	4.984	4.909	4.722	4.533	4.665	4.573	4.701	4.576	4.443	4.574
3833	7.592	7.585	7.789	7.515	7.411	7.622	7.323	8.077	7.416	7.614	7.622	7.839	8.053	7.095	7.532	7.427	7.636	7.654	7.383	7.628	7.635	7.359
3834	6.697	6.612	6.598	6.66	6.589	6.768	6.47	6.283	6.667	6.475	6.487	6.915	6.933	6.344	6.424	6.516	6.639	6.717	6.57	6.537	6.586	6.451
3835	6.645	6.433	6.493	6.468	6.354	6.672	6.617	6.641	6.766	6.796	6.331	6.624	6.876	6.289	6.214	6.616	6.466	6.445	6.51	6.56	6.339	6.751
3836	7.736	7.069	7.584	7.216	7.359	7.332	7.825	7.057	7.519	7.212	7.086	6.864	7.084	7.01	7.212	7.236	6.851	6.834	7.108	7.387	7.465	6.973
3837	10.201	10.264	10.617	10.276	10.13	10.717	10.705	10.929	10.69	11.233	10.614	11.023	11.184	10.717	10.573	10.741	10.511	10.251	10.577	10.549	10.72	10.372
3839	7.573	7.528	8	7.21	7.52	8.27	7.808	8.366	7.875	8.201	7.512	7.665	7.407	7.887	7.791	7.693	7.424	7.442	7.871	8.142	7.708	7.608
3840	8.26	8.385	8.706	8.325	8.466	8.724	9.042	8.811	8.682	8.996	8.121	7.845	8.185	8.242	8.205	8.403	7.882	7.8	8.08	8.339	8.152	8.171
3841	4.688	4.951	4.952	4.797	4.942	4.787	4.895	4.455	5.06	4.451	4.967	4.742	5.045	4.91	5.171	5.085	5.082	4.864	4.932	4.913	4.948	4.948
3842	10.428	10.129	9.735	9.472	9.71	10.461	9.67	11.022	9.679	10.368	10.087	10.631	10.253	10.101	10.13	9.89	9.832	9.586	9.938	10.288	10.175	9.984
3843	7.321	8.113	9.446	8.398	8.463	8.567	8.597	8.294	9.109	8.25	8.335	8.328	8.322	8.591	8.518	8.674	8.331	8.06	8.402	8.235	8.3	8.249
3845	9.1	8.946	8.935	8.6	9.167	8.973	9.006	9.661	8.84	9.14	9.599	10.1	10.112	9.727	9.778	9.774	9.391	9.385	9.225	10.022	9.811	9.798
3846	6.338	6.412	6.404	6.677	6.655	6.722	6.246	6.274	6.585	6.168	6.736	6.604	6.473	6.351	6.501	6.351	6.609	6.669	6.622	6.542	6.616	6.582
3848	5.615	5.61	5.531	5.626	5.956	5.366	5.166	5.43	5.42	5.294	5.85	5.792	5.539	5.589	5.759	5.534	5.929	5.619	5.571	5.668	5.548	5.769
3849	7.285	6.569	6.573	6.872	6.761	6.567	6.564	6.545	6.87	6.553	6.775	6.705	6.769	6.486	6.628	6.574	6.56	6.687	6.721	6.562	6.676	6.449
3850	6.284	6.233	5.843	6.065	6.12	6.385	5.863	5.903	6.249	5.96	5.877	6.733	6.115	6.176	5.928	5.978	6	6.688	5.784	6.278	6.245	6.286
3851	6.404	6.422	6.349	6.562	6.824	6.154	5.981	6.274	6.292	6.334	6.66	6.606	6.303	6.334	6.405	6.507	6.911	6.762	6.505	6.354	6.916	6.529
3852	7.697	7.65	7.535	7.551	7.659	7.733	7.405	7.715	7.229	7.615	7.597	8.323	7.709	7.576	7.76	7.551	7.947	7.919	7.868	7.429	7.59	7.764
3853	4.919	4.967	4.883	4.917	5.179	4.713	4.541	4.683	4.809	4.616	5.254	4.91	4.891	4.811	4.944	4.976	5.129	5.36	5.037	5.009	4.86	5.183
3854	5.997	5.768	5.803	5.927	6.214	5.833	5.648	5.764	5.773	5.834	5.84	5.877	5.899	5.741	5.98	5.734	5.923	5.911	5.853	5.912	5.863	5.8
3855	6.278	6.624	5.869	6.047	5.372	5.529	6.327	7.254	5.853	5.643	7.51	9.644	7.568	9.771	9.375	8.35	8.429	7.613	7.57	7.374	7.665	8.152
3857	7.059	7.216	6.996	7.245	7.366	7.193	6.915	6.865	7.106	7.073	7.413	7.173	6.913	6.8	7.159	7.061	7.41	7.397	7.248	7.223	7.267	7.03
3858	11.065	9.395	10.783	10.221	9.811	10.187	10.324	10.342	9.903	10.356	9.756	10.412	10.019	10.151	10.14	9.87	9.779	9.901	9.672	9.954	9.488	9.999
3859	6.051	5.999	5.922	6.152	6.414	5.946	5.601	5.69	5.786	5.768	6	5.872	5.771	6.007	5.645	5.841	6.243	6.195	5.887	5.907	5.794	5.945
3860	5.624	5.348	5.497	5.337	5.261	5.409	5.065	4.856	5.11	5.128	5.003	5.664	5.218	4.998	5.186	5.141	5.191	5.273	5.255	5.344	5.315	5.144
3861	5.138	5.42	5.135	5.151	5.209	4.987	4.805	5.013	4.966	5.088	4.892	5.249	5.115	5.017	4.912	5.038	5.101	5.1	4.966	5.009	5.115	5.152
3866	5.434	5.387	5.455	5.487	5.474	6.181	5.319	5.65	5.158	5.449	5.195	5.542	5.328	5.221	5.223	5.354	5.294	5.393	5.349	5.463	5.349	5.334
3868	5.698	5.759	5.678	5.576	5.66	5.649	5.316	5.552	5.664	5.559	5.738	5.802	6.092	5.711	5.612	5.8	5.908	6.334	5.731	6.03	6.193	5.864
3872	5.187	5.518	5.701	5.072	4.942	5.026	5.175	5.208	5.127	5.018	5.163	5.621	5.46	5.306	5.095	5.07	5.257	5.281	5.162	5.175	5.234	5.096
3875	11.973	12.016	11.145	12.349	11.797	12.827	12.347	12.778	12.635	11.883	11.397	11.943	11.379	11.98	12.258	11.666	11.569	11.388	11.721	11.861	11.862	11.051
3880	8.981	6.948	9.754	12.511	4.975	12.729	11.962	10.704	6.71	11.699	9.25	10.323	9.385	10.642	9.56	10.043	8.659	7.539	8.474	8.61	8.119	7.603
3881	5.604	5.713	5.767	5.619	5.868	5.705	5.268	5.399	5.415	5.146	5.643	5.671	5.588	5.548	5.536	5.668	5.891	5.956	5.626	5.811	5.791	5.79
3882	6.938	7.047	7.017	7.125	6.964	7.015	6.874	6.694	6.813	6.763	6.866	7.131	6.948	6.81	6.912	6.941	6.993	6.949	6.879	6.859	6.863	7.015
3883	4.986	4.852	5.095	5.011	5.042	5.052	4.981	4.768	5.053	5.125	4.895	5.083	4.945	4.831	4.803	4.908	4.892	5.006	5.002	4.974	4.97	4.848
3884	6.527	6.407	6.54	6.571	6.57	6.507	6.785	6.423	6.621	6.429	6.635	6.595	6.389	6.208	6.361	6.28	6.658	6.505	6.45	6.34	6.528	6.409
3885	5.125	5.108	5.035	5.097	5.144	5.055	5.902	5.127	5.138	5.075	5.119	5.156	5.147	4.928	5.085	5.036	5.115	5.099	5.125	5.079	5.105	4.986
3886	5.314	5.455	5.044	5.279	5.215	5.15	4.984	5.04	4.959	5.105	5.059	5.206	5.077	5.183	5.087	5.067	5.366	5.1	5.1	5.159	5.107	5.065
3887	7.026	6.741	6.746	6.632	6.927	6.758	6.53	6.399	6.617	6.681	6.965	6.797	7.021	6.456	6.718	6.682	6.563	7.136	6.787	6.986	7.04	6.805
3888	7.088	6.901	6.569	6.967	7.278	6.566	6.188	6.643	6.51	6.411	7.012	6.9	6.63	6.665	6.827	6.828	7.057	7.072	6.684	6.746	7.001	7
3889	6.541	6.626	6.516	6.583	7.002	6.649	6.302	6.298	6.377	6.288	6.909	6.835	6.713	6.447	6.663	6.603	6.878	7.06	6.857	6.712	6.955	6.657
3890	4.889	4.988	4.77	4.897	4.873	4.836	4.714	4.875	4.934	4.962	4.984	4.899	4.803	4.704	4.891	4.667	5.023	4.84	4.808	4.688	4.791	4.771
3891	7.217	7.353	7.24	7.398	7.177	7.476	7.005	7.102	7.309	7.176	7.414	7.478	7.438	7.085	7.192	7.149	7.288	7.357	7.268	7.169	7.192	7.353
3892	6.784	6.792	6.469	7.099	6.792	6.594	6.696	6.925	6.387	6.443	6.34	6.608	6.475	6.092	6.275	6.096	6.336	6.529	6.234	6.131	6.375	6.193
3895	9.072	9.584	8.416	9.248	9.078	9.653	9.763	9.554	9.225	9.823	10.101	10.184	10.223	10.359	10.36	10.31	9.814	9.862	9.859	10.189	10.085	10.071
3897	7.431	7.25	7.456	7.326	7.839	7.467	7.378	7.396	7.493	7.399	8.072	8.436	8.306	8.483	8.151	7.969	8.083	8.272	7.805	7.719	8.004	7.895
3898	7.543	8.467	7.545	7.634	7.211	7.325	6.958	6.928	7.071	6.899	8.473	8.743	7.898	8.419	8.69	8.763	8.438	8.509	8.568	8.096	8.479	8.422
3899	4.947	4.936	4.992	4.885	5.034	5.641	4.717	4.88	4.877	4.847	4.863	4.887	4.942	4.835	4.794	4.829	4.909	5.044	4.852	4.865	4.87	4.893
3902	5.519	5.811	5.545	5.414	7.222	5.746	5.938	6.235	7.116	8.052	5.251	5.338	6.011	5.312	5.005	5.034	5.408	5.789	5.325	5.143	5.24	5.163
3903	9.007	9.482	8.531	8.995	9.657	9.743	9.487	9.926	8.806	9.796	7.43	7.568	7.254	7.595	7.599	7.309	7.532	7.472	7.618	7.162	7.45	7.414
3904	5.314	5.254	5.232	5.58	5.726	5.623	5.491	6.04	5.432	5.305	5.023	5.055	4.969	4.99	5.147	5.12	5.085	5.369	5.168	5.236	5.054	5.168
3906	6.373	6.553	6.3	6.35	6.467	6.401	6.153	6.339	6.132	6.148	6.281	6.422	6.347	6.128	6.318	6.261	6.37	6.147	6.157	6.168	6.416	6.224
3908	6.119	6.798	6.642	6.591	6.332	6.649	7.53	7.127	6.205	6.277	7.107	7.525	6.885	7.399	7.22	7.276	7.056	7.079	7.53	6.598	6.718	6.836
3909	7.114	7.039	6.989	7.017	7.194	7.024	6.766	6.654	7.018	6.658	6.906	6.967	6.97	6.871	6.845	6.909	6.998	7.116	6.927	6.981	6.985	6.992
3910	7.111	7.928	8.805	8.745	7.391	7.608	9.773	8.708	7.175	7.033	6.976	7.5	7.431	7.632	7.149	7.106	7.152	7.3	7.175	7.071	7.103	7.069
3911	9.212	9.682	10.496	9.916	9.049	10.241	9.08	10.005	9.902	9.627	9.57	10.279	10.369	10.674	10.37	10.044	10.077	9.854	10.042	10.342	9.715	9.943
3912	9.441	9.055	10.506	9.343	8.525	9.821	10.122	10.503	8.896	11.154	9.629	10.445	10.528	11.029	10.368	10.294	9.863	9.709	9.894	9.915	9.68	9.779
3913	7.641	9.024	9.118	9.504	8.596	9.351	9.45	9.086	8.477	9.746	9.13	9.275	9.373	9.533	9.189	9.428	9.259	9.211	9.381	8.792	8.879	9.066
3914	10.385	7.174	6.888	8.11	6.601	8.325	9.028	8.156	6.985	6.975	7.061	7.177	6.732	7.376	7.342	6.759	6.613	7.038	6.9	6.925	6.921	7.22
3915	9.687	10.367	11.246	10.74	9.24	10.546	10.816	10.877	9.844	10.305	9.284	9.86	10.205	10.563	10.259	9.978	9.929	9.461	9.676	9.458	9.28	9.29
3916	11.766	12.312	11.585	11.497	11.2	11.809	11.715	11.863	11.894	11.621	12.353	12.387	12.299	12.363	12.371	12.38	12.206	12.063	12.303	12.276	12.569	12.097
3918	6.511	6.194	6.532	6.412	6.246	6.244	5.431	6.348	5.284	6.654	6.873	6.84	6.653	7.337	7.048	6.419	6.598	6.601	6.478	6.354	6.3	6.187
3920	10.411	10.049	9.665	9.773	9.002	9.656	9.81	9.707	10.225	9.64	9.572	9.363	9.306	9.169	9.691	10.105	9.556	9.764	9.848	9.82	10.001	9.686
3925	7.236	7.721	7.834	7.724	7.564	8.104	8.689	8.772	7.83	8.445	7.639	7.86	8.317	8.764	8.405	8.028	7.747	7.517	7.885	7.333	7.835	7.683
3927	10.819	11.258	11.258	11.037	10.813	11.296	11.437	11.578	11.102	11.408	10.731	10.975	10.688	11.383	11.185	10.888	10.815	10.669	11.109	10.562	10.844	10.524
3929	12.108	6.965	6.949	7.218	7.786	6.332	8.977	8.708	6.698	6.381	7.092	6.702	6.377	6.222	6.671	6.635	6.868	6.645	6.521	6.861	6.63	6.51
3930	9.882	9.491	9.875	9.301	9.884	9.237	9.957	10.06	9.934	9.595	9.518	9.811	10.022	10.211	10.133	9.909	9.462	9.262	9.791	9.175	9.47	9.477
3931	7.167	7.085	7.209	6.966	7.085	7.308	7.202	7.706	7.229	7.615	7.317	7.548	7.558	7.759	7.825	7.27	7.293	7.213	7.339	7.039	6.959	7.41
3932	6.978	7.283	6.525	7.128	7.914	7.013	7.463	7.054	8.132	7.598	6.192	6.464	6.847	6.911	6.277	6.166	6.213	6.266	6.857	6.044	6.528	6.171
3933	6.245	6.075	5.998	6.07	6.08	6.033	5.559	5.571	5.74	5.675	6.211	5.915	5.83	5.719	5.787	6.139	6.111	6.689	5.959	6.287	6.297	6.046
3934	7.328	7.036	6.689	6.474	6.951	6.817	6.471	7.964	6.648	6.808	6.788	8.163	6.788	9.003	8.958	7.042	7.364	7.492	8.632	7.088	7.757	6.637
3936	9.997	10.594	8.949	9.767	10.415	9.819	10.413	10.479	10.534	10.144	9.039	9.02	8.328	8.877	8.746	8.351	8.844	9.293	9.13	8.561	9.11	8.815
3937	8.43	8.992	7.888	8.559	9.324	8.604	9.675	9.404	8.919	9.075	6.606	5.752	5.814	6.98	6.239	5.917	6.265	6.361	7.111	5.947	6.69	5.696
3938	6.115	6.125	6.137	6.413	6.201	6.276	5.806	6.067	5.877	5.99	6.199	6.209	6.192	6.049	6.2	5.982	6.097	6.042	6.185	6.102	5.957	6.059
3939	13.784	13.585	13.755	13.845	13.469	13.919	13.551	13.961	13.682	13.817	12.387	13.146	12.868	12.71	12.856	12.503	12.01	12.116	12.669	12.672	12.748	11.848
3945	13.017	12.857	12.627	12.595	12.855	11.562	12.37	12.532	13.357	11.807	13.55	13.62	13.661	13.139	13.543	13.669	13.331	13.297	13.403	13.684	13.506	13.528
3948	6.469	6.328	6.18	6.489	6.569	6.692	5.841	6.308	6.256	6.164	6.11	6.002	5.988	5.834	5.877	5.989	5.879	6.15	6.216	6.014	6.09	6
3949	6.541	6.493	6.86	6.255	6.517	7.029	6.823	6.854	6.091	7.009	7.557	6.986	8.175	7	7.033	7.035	6.738	8.613	6.621	8.312	7.283	7.064
3950	5.041	4.876	4.781	4.769	5.015	4.91	4.786	4.737	4.771	4.798	5.07	4.817	4.817	4.731	4.91	4.798	4.913	4.979	4.799	4.768	4.988	4.788
3952	5.646	5.604	5.186	6.005	5.438	5.345	5.097	5.332	5.139	5.237	5.369	5.302	5.332	5.298	5.324	5.306	5.673	5.332	5.286	5.361	5.362	5.354
3953	5.156	5.85	6.006	5.797	6.375	5.725	5.857	5.396	6.103	5.939	6.006	5.575	5.793	6.156	6.513	6.135	5.844	5.524	6.064	5.502	5.763	5.804
3954	7.519	7.589	7.442	7.646	7.792	7.553	7.124	7.199	7.237	6.973	7.991	7.841	7.831	7.468	7.581	7.653	7.717	8.004	7.82	7.927	7.942	7.799
3955	7.184	7.152	7.11	7.148	7.184	7.165	7.161	7.647	7.012	6.933	7.22	7.558	7.276	7.376	7.171	7.323	7.596	7.354	7.39	7.144	7.137	7.278
3956	11.977	11.989	13.11	12.832	10.888	13.866	13.359	13.173	11.577	13.063	10.383	10.71	10.266	11.102	10.778	9.276	10.382	9.8	10.302	9.241	9.232	9.546
3957	10.47	11.125	6.449	8.317	10.054	9.748	9.233	8.187	10.747	7.241	10.167	10.407	7.599	7.802	9.124	10.564	10.631	10.314	10.464	10.185	10.543	10.463
3958	12.387	12.216	13.418	12.466	10.887	12.237	12.326	13.235	12.206	12.4	11.296	11.429	11.075	11.212	11.213	11.28	11.666	10.774	11.333	11.683	11.287	11.382
3959	11.335	11.809	11.873	11.685	11.587	11.901	11.676	11.579	11.647	12.29	10.379	10.308	11.262	11.192	11.215	10.803	10.457	10.568	10.712	9.997	10.328	10.343
3960	7.52	12.853	5.481	8.284	12.442	5.5	8.44	5.521	11.498	6.985	5.89	5.648	5.485	5.364	5.417	5.298	5.644	5.766	5.692	5.472	6.022	5.601
3964	7.542	8.108	7.29	7.758	8.138	7.744	8.534	8.593	8.258	8.343	7.189	6.895	7.025	7.911	7.515	7.194	7.288	6.502	7.356	7.684	7.216	6.802
3965	9.103	10.134	8.841	8.615	10.107	9.258	9.396	10.275	9.148	9.916	7.389	8.327	7.793	8.727	7.602	7.906	7.87	7.674	7.858	7.652	7.812	7.505
3972	6.608	6.886	6.577	6.865	7.266	6.765	6.417	6.484	6.987	6.681	7.078	7.164	6.898	6.426	6.821	6.765	6.855	6.574	6.807	6.946	6.963	6.64
3973	4.952	8.28	4.907	4.944	4.996	4.875	4.974	4.944	5.045	4.841	5.268	5.096	4.951	4.866	5.033	4.925	5.228	5.343	5.069	5.052	5.179	5.19
3975	5.726	5.703	5.726	5.738	5.833	5.771	5.327	5.856	5.74	5.658	5.921	7.056	6.215	6.956	5.908	6.674	6.223	6.479	6.592	6.42	6.373	6.332
3976	8.146	8.263	10.42	9.336	8.437	10.416	10.721	10.382	7.746	8.375	8.943	8.586	8.288	9.3	10.176	8.192	9.261	8.695	8.405	9.603	9.892	7.951
3977	5.125	5.627	5.35	5.837	6.245	5.017	4.856	4.868	5.026	4.845	5.858	6.095	6.825	6.314	6.157	6.367	6.088	5.933	5.91	6.267	5.841	6.205
3978	7.692	7.463	7.81	7.685	7.787	7.603	7.705	8.301	7.741	8.428	7.158	7.436	7.426	7.641	7.349	7.205	7.44	7.229	7.263	7.346	7.244	7.347
3980	6.996	7.012	7.073	7.067	7.049	7.013	6.983	6.906	6.979	7.17	6.95	7.2	7.132	6.788	7.01	6.952	6.937	7.031	6.894	6.832	6.943	7.004
3981	6.509	6.315	6.688	6.186	6.142	6.737	7.067	6.561	6.245	6.455	6.785	6.635	7.145	6.882	7.032	6.645	6.768	6.709	6.768	6.934	6.715	6.911
3982	6.02	5.645	5.802	5.99	6.263	5.764	5.462	5.488	5.847	5.9	5.923	6.109	5.91	5.508	6.008	5.787	5.783	6.02	6.053	6.005	5.986	5.816
3983	9.169	9.74	8.991	9.774	9.651	9.771	9.167	8.924	8.911	9.337	10.378	10.036	10.558	10.633	10.657	10.478	10.107	10.159	10.185	10.182	10.379	10.299
3984	7.053	6.903	6.881	6.705	6.758	7.56	6.717	8.061	6.728	7.729	6.446	7.426	6.788	6.657	6.564	6.765	6.737	6.974	6.712	6.899	6.781	6.615
3985	7.062	7.669	7.867	7.759	7.771	7.298	8.19	8.033	7.324	7.205	7.407	7.595	7.446	8.245	7.789	7.54	7.371	7.377	7.432	8.001	7.859	7.38
3987	10.001	9.916	10.469	9.945	9.881	10.453	10.04	10.325	9.778	9.708	9.643	9.875	9.578	9.858	9.709	9.489	9.622	9.26	9.579	9.741	9.305	9.491
3988	11.665	12.448	10.919	11.444	11.598	10.918	12.038	12.423	11.524	11.344	10.033	9.802	10.47	10.2	10.321	9.981	10.046	9.965	10.254	9.476	9.963	9.844
3990	7.689	10.201	6.457	7.069	7.011	6.348	8.005	5.985	10.351	6.418	7.193	6.875	6.809	7.25	8.05	7.468	7.385	7.046	7.482	6.79	7.522	6.852
3991	5.707	5.821	5.829	5.913	5.794	5.738	5.668	5.633	5.774	5.773	5.807	6.064	5.914	5.76	5.756	5.814	5.935	5.845	5.888	5.776	5.931	5.816
3992	8.786	7.424	8.154	7.953	7.591	9.946	8.019	8.037	7.595	11.267	7.496	7.238	7.751	8.251	7.564	6.968	7.403	7.761	7.513	7.7	7.164	7.03
3993	9.424	9.308	8.759	8.776	8.915	8.899	8.541	8.493	8.499	8.327	9.764	10.645	10.347	10.5	10.037	10.392	9.898	9.923	9.914	10.477	9.815	10.187
3995	9.067	8.363	8.518	8.638	8.881	8.68	8.852	8.806	8.62	10.489	8.042	8.242	7.678	8.315	8.59	7.728	7.877	8.318	8.335	8.338	8.17	8.249
3996	6.498	6.462	6.367	6.398	6.341	6.455	5.777	5.83	6.139	6.161	6.375	6.412	6.65	6.365	6.468	6.112	6.367	6.5	6.313	6.47	6.444	6.272
3998	6.734	7.045	8.341	8.307	8.035	8.038	8.908	6.218	8.438	7.797	7.356	6.74	7.193	7.211	7.573	7.53	7.127	6.366	7.233	6.677	6.952	7.436
4000	9.576	9.515	10.233	9.619	9.646	10.315	10.327	10.311	9.237	10.803	9.81	9.88	10.23	9.704	10.018	9.492	9.876	10.143	9.498	9.8	9.643	9.542
4001	6.441	6.629	7.21	7.032	6.505	7.739	7.755	9.157	7.41	8.197	6.086	6.03	7.364	6.462	6.346	5.973	6.1	6.348	6.116	6.372	6.509	5.921
4004	6.277	6.141	6.589	6.187	6.159	6.229	6.213	8.627	5.99	6.882	6.473	6.834	6.681	6.001	6.301	6.074	6.159	6.407	6.214	6.354	6.049	6.353
4005	8.594	9.142	8.797	8.879	8.537	8.81	9.263	9.27	8.371	8.389	9.388	9.395	9.737	9.743	9.674	8.762	9.517	9.259	9.597	9.21	9.347	9.393
4007	6.342	6.124	6.139	5.992	6.124	6.446	6.029	5.945	6.511	6.383	5.893	6.139	5.945	5.697	5.928	6.05	5.824	5.989	5.919	5.968	5.634	5.978
4008	6.715	7.746	6.913	7.701	8.334	6.408	6.923	6.77	6.932	6.401	7.622	7.875	8.452	8.642	8.15	7.775	7.541	7.738	7.911	7.46	7.811	8.087
4009	5.366	5.405	5.233	5.395	5.586	5.281	5.063	5.049	5.151	4.923	5.454	5.594	5.212	5.207	5.425	5.211	5.425	5.693	5.458	5.302	5.365	5.155
4010	6.078	5.913	5.941	5.759	6.133	5.888	5.507	5.899	6.092	5.871	6.222	6.311	6.173	5.691	5.817	5.974	6.17	6.253	5.988	5.979	6.09	5.958
4012	6.547	5.445	6.25	5.673	5.611	5.863	5.699	5.872	5.532	5.781	5.464	5.244	6.028	6.009	5.82	5.375	5.383	5.173	5.146	5.237	5.283	5.316
4013	8.465	8.076	7.796	8.091	7.744	7.315	8.039	8.213	7.305	7.785	8.323	8.605	8.301	8.818	8.742	8.308	8.289	8.372	8.5	8.462	8.438	8.224
4014	6.182	6.237	6.094	6.108	6.186	6.114	5.916	6.066	6.086	6.102	6.252	6.097	6.031	5.944	6.108	5.911	6.161	6.152	6.113	6.071	6.07	6
4015	8.704	6.893	10.015	9.073	8.556	8.899	9.717	9.547	8.906	12.38	5.348	5.179	5.077	5.464	5.501	5.605	5.469	5.309	5.679	5.261	5.916	5.361
4016	8.97	8.1	9.603	9.161	6.708	10.434	10.194	9.661	6.344	7.736	8.206	9.036	8.756	10.481	9.028	8.293	8.552	8.498	9.207	8.225	8.14	8.279
4017	6.405	8.024	10.794	9.894	7.405	10.089	10.33	8.84	7.674	10.284	6.852	6.797	6.709	7.343	6.928	6.626	6.694	6.426	6.543	6.219	6.434	6.327
4018	4.418	4.404	4.356	4.294	4.329	4.426	4.263	4.328	4.34	4.366	4.367	4.499	4.387	4.298	4.328	4.419	4.447	4.445	4.478	4.384	4.466	4.407
4023	6.802	8.755	7.437	7.764	7.217	6.71	7.711	9.746	7.39	7.174	8.805	7.436	10.31	8.14	8.618	9.225	6.809	9.283	8.445	8.068	8.431	9.002
4025	5.876	6.173	6.002	6.173	6.181	6.17	5.849	5.839	5.806	5.811	6.205	6.083	6.233	5.929	6.037	5.953	6.22	6.155	6.041	5.905	6.428	5.971
4026	6.406	6.901	6.726	6.745	6.241	6.561	6.804	6.456	7.217	6.8	6.444	7.13	6.396	6.346	6.465	6.659	6.317	6.31	6.22	6.464	6.771	6.663
4033	8.426	8.288	7.512	7.765	9.513	7.49	7.731	7.59	9.144	7.455	7.649	7.268	6.742	7.114	7.423	6.936	7.765	7.297	7.78	7.172	7.632	7.428
4034	7.833	7.971	7.604	7.781	8.064	7.884	7.661	7.911	7.878	7.942	7.717	8.125	7.949	8.009	7.729	7.82	7.701	7.838	7.785	7.608	7.898	7.771
4035	8.972	9.301	9.097	9.49	9.31	10.056	9.22	9.451	8.726	10.678	8.601	8.735	8.809	8.996	8.74	8.531	8.562	8.568	8.697	8.313	8.522	8.387
4036	10.886	10.658	7.451	10.346	10.873	6.375	8.146	8.586	11.773	7.704	11.26	10.91	9.375	9.384	10.863	11.611	11.408	11.111	11.488	11.269	11.518	11.141
4037	7.94	7.399	7.86	7.947	6.989	7.699	7.692	7.119	7.548	7.535	6.964	7.656	7.468	7.189	7.198	7.182	7.117	6.94	7.156	6.842	6.888	6.982
4040	7.861	7.927	7.781	7.776	7.821	7.969	6.962	7.054	7.099	6.873	8.092	8.23	8.107	8.313	7.916	7.945	8.155	8.221	7.977	8.142	7.949	8.3
4041	6.864	7.43	6.954	7.029	6.441	6.733	6.627	6.018	6.682	6.358	6.989	7.439	7.827	7.687	6.912	7.927	7.295	7.366	7.426	7.721	7.872	7.726
4043	9.816	9.672	9.607	9.756	9.075	9.882	9.227	9.177	9.085	9.389	9.827	9.864	9.815	9.719	10.129	10.223	9.953	10.15	9.879	9.849	9.834	9.768
4045	5.2	5.369	5.322	5.233	5.325	5.248	5.217	5.304	5.542	5.243	5.318	5.355	5.434	5.078	5.267	5.182	5.27	5.308	5.276	5.157	5.276	5.173
4046	8.259	8.519	11.018	8.73	7.857	8.389	8.937	8.671	9.02	8.738	7.142	7.498	7.322	7.367	7.174	7.003	7.266	7.131	7.423	7.011	7.518	6.891
4047	7.45	7.759	7.644	7.374	7.568	7.696	7.327	7.421	7.401	7.473	7.754	7.856	7.912	7.739	7.614	7.682	7.687	7.893	7.665	7.652	7.745	7.839
4048	10.447	10.945	10.825	10.995	11.243	10.537	10.71	11.18	11.372	11.455	10.411	10.411	10.804	10.725	10.891	10.803	10.435	10.345	10.741	10.364	10.678	10.667
4049	6.413	6.547	6.25	6.454	6.504	6.427	6.195	6.023	6.259	6.441	6.283	6.356	6.348	5.948	6.291	6.225	6.364	6.551	6.261	6.346	6.453	6.302
4050	7.963	7.936	7.575	8.126	8.408	8.207	7.831	7.974	8.439	7.782	7.623	8.032	7.817	8.434	7.969	7.403	7.673	8.04	8.018	7.715	7.871	7.576
4052	7.794	9.237	9.639	8.889	8.226	9.041	9.862	10.084	7.655	11.99	8.877	9.043	10.525	10.16	9.41	8.891	8.265	9.045	8.797	8.352	7.829	8.676
4053	7.169	8.952	8.511	8.659	8.106	10.418	9.494	9.406	7.69	8.277	8.564	7.456	7.898	8.489	8.413	7.494	8.309	8.272	8.414	7.911	8.052	8.336
4054	9.244	8.177	9.882	9.923	8.252	10.382	9.55	9.314	8.403	8.584	8.825	9.318	9.968	10.633	9.893	9.715	8.985	9.278	9.575	9.053	8.705	9.897
4055	9.543	9.089	9.036	9.115	9.458	9.581	8.849	9.19	9.334	9.152	8.649	8.735	8.532	8.518	8.772	8.739	8.7	8.809	9.025	8.781	9.253	8.626
4056	6.476	6.634	6.026	7.045	6.896	6.735	7.177	7.684	7.585	6.373	6.318	6.355	5.992	6.114	5.966	6.109	6.319	6.477	6.734	6.355	6.43	6.559
4057	9.559	6.111	6.141	9.998	5.726	6.714	6.719	8.596	6.281	5.923	8.014	6.753	6.044	10.685	11.078	7.375	7.812	8.425	9.091	6.87	8.63	6.483
4058	7.081	7.466	7.067	7.028	7.29	7.279	6.697	6.803	6.767	6.78	7.238	7.29	7.191	6.829	7.078	7.039	7.325	7.48	7.299	7.135	7.301	7.139
4059	7.899	8.254	8.105	8.101	7.977	7.658	7.725	7.95	7.495	7.408	9.2	10.498	10.072	10.965	9.965	10.314	9.26	9.794	9.592	8.88	10.308	9.407
4060	5.824	10.474	11.033	10.773	7.818	11.243	11.595	11.398	7.312	9.667	10.921	10.004	11.116	12.368	11.909	9.937	11.59	11.142	11.673	10.106	10.413	10.676
4061	10.036	10.388	11.306	10.72	8.963	9.848	10.98	9.725	9.62	10.781	9.026	10.001	8.46	9.126	8.719	9.772	8.831	9.821	9.36	8.517	9.514	8.691
4062	5.196	5.451	7.411	6.786	5.207	5.251	5.347	5.123	4.977	4.804	5.016	5.288	5.12	5.094	5.077	5.364	4.965	5.167	5.141	5.143	5.265	4.983
4063	6.727	6.833	6.386	6.676	6.943	6.581	6.658	6.261	7.133	6.472	6.944	6.427	6.508	6.497	6.486	6.427	6.862	7.044	6.728	6.529	6.689	6.764
4064	7.073	7.276	6.629	7.044	6.986	7.138	6.72	7.477	7.175	6.82	6.427	6.979	6.417	6.483	6.64	6.573	6.657	6.631	6.769	6.872	6.763	6.308
4065	6.53	8.538	6.721	8.581	9.044	8.757	9.211	9.723	9.053	9.981	6.966	5.349	7.128	8.506	8.694	6.618	5.962	7.22	7.722	7.07	7.142	7.083
4066	7.848	8.083	7.775	7.874	8.057	8.092	7.644	8.183	7.638	7.709	8.169	8.235	7.878	7.892	7.705	7.729	7.967	7.981	7.94	7.758	7.834	7.669
4067	9.64	8.978	8.337	8.876	9.125	9.188	9.684	10.104	8.984	9.138	7.916	8.162	7.658	8.436	8.279	7.157	7.879	7.449	8.079	7.266	7.887	7.285
4068	5.915	5.922	5.696	5.742	6.265	5.996	6.048	5.699	6.453	5.894	5.66	5.897	5.695	5.571	5.591	5.61	5.672	5.737	5.766	5.613	5.726	5.6
4069	10.563	11.823	9.64	11.002	10.639	11.567	10.068	11.448	10.761	9.52	6.912	8.131	7.278	9.527	8.113	5.784	7.448	8.442	8.72	7.357	7.941	6.569
4070	6.753	6.846	6.581	7.191	6.802	6.633	6.957	6.871	6.542	6.515	7.171	7.701	7.538	7.056	7.042	6.996	7.236	7.319	7.229	7.212	7.345	7.153
4071	8.209	9.116	10.162	9.962	8.286	9.618	11.196	11.099	8.221	10.585	9.954	9.39	10.257	10.236	10.423	9.074	9.596	9.778	9.503	9.757	9.119	9.503
4072	8.285	9.549	5.878	9.386	8.314	4.405	8.902	7.294	7.737	5.151	10.935	11.315	11.461	11.84	11.243	11.161	10.979	11.043	10.804	10.928	11.08	11.107
4074	8.669	9.596	9.019	9.286	9.191	9.21	9.342	9.094	9.99	9.298	8.794	9.016	8.672	9.022	9.128	9.023	8.551	8.522	8.676	8.807	8.77	8.925
4076	8.793	9.21	9.386	9.164	9.215	9.728	9.323	9.105	9.572	9.204	8.853	8.656	9.51	9.197	9.137	8.915	8.691	8.481	8.792	8.552	8.787	8.859
4081	4.714	4.711	4.682	4.845	4.906	4.831	4.546	4.679	4.69	4.69	4.719	4.778	4.806	4.742	4.84	4.726	4.676	4.713	4.848	4.859	4.666	4.748
4082	8.799	9.893	10.387	10.199	10.106	10.097	10.64	10.267	9.709	9.681	8.066	8.837	9.362	10.051	9.155	8.245	8.156	8.045	8.524	7.518	7.751	8.138
4084	5.788	5.717	5.732	5.494	5.749	5.546	6.397	5.551	5.745	5.417	5.556	5.754	5.818	5.492	5.57	5.535	5.611	5.754	5.546	5.535	5.787	5.513
4085	6.625	6.689	7.736	6.665	6.552	7.097	8.067	8.128	7.053	8.478	5.788	5.434	6.213	6.114	6.027	5.8	5.735	5.675	5.745	5.823	5.75	5.604
4086	9.4	8.55	10.039	9.327	7.999	8.016	9.15	9.128	7.639	8.003	8.357	8.401	8.684	9.655	9.163	8.112	8.798	8.278	9.024	8.82	8.296	8.493
4087	8.115	8.165	8.402	8.353	8.371	8.825	8.981	8.323	8.98	8.735	8.149	8.187	8.563	8.535	8.527	8.699	7.949	8.119	8.51	8.262	8.309	8.112
4088	7.283	7.335	7.637	7.581	7.362	8.651	7.789	7.02	7.735	6.91	7.705	7.61	7.415	7.418	7.967	7.871	7.048	7.198	7.486	7.598	7.775	7.398
4089	7.958	8.611	8.984	9.166	8.884	9.065	9.51	8.605	9.77	9.246	9.196	8.82	9.4	9.396	9.259	9.551	8.707	8.69	9.075	9.231	8.986	9.281
4090	8.107	7.446	7.959	7.846	7.783	7.889	8.17	8.481	7.869	8.596	7.888	8.008	7.849	8.292	7.897	7.929	7.684	7.5	7.756	7.769	7.552	7.978
4091	7.196	7.225	6.878	7.122	7.446	7.861	6.834	7.021	6.87	6.571	7.578	7.72	7.492	7.994	7.239	7.398	7.501	7.579	7.621	7.833	7.455	7.657
4092	7.307	8.569	10.056	9.456	9.607	9.944	9.349	8.959	9.648	8.076	9.361	9.274	9.987	10.146	9.619	9.628	9.016	9.259	9.124	9.668	9.126	9.606
4093	6.014	5.981	6.445	6.182	6.306	6.134	6.093	5.438	6.43	5.724	6.121	6.166	6.102	6.011	6.027	6.067	6.143	6.448	6.21	6.177	6.216	6.105
4094	7.999	7.116	7.935	7.822	7.059	6.443	7.626	7.214	7.835	6.687	7.002	7.941	6.273	6.571	6.478	7.965	7.731	7.776	7.749	8.285	8.626	8.65
4097	7.902	7.878	7.617	7.409	7.806	7.863	7.783	7.627	7.695	7.905	7.568	7.963	7.681	7.516	7.473	7.96	7.663	8.184	7.984	8.201	8.056	7.798
4099	5.616	5.677	5.528	5.287	5.303	5.461	4.709	4.864	4.957	4.949	5.102	5.481	5.486	5.174	5.064	5.369	5.353	5.863	5.228	5.654	5.449	5.412
4100	4.727	4.685	4.684	4.724	4.892	4.787	4.522	4.574	4.753	4.735	4.686	4.852	4.823	4.734	4.725	4.728	4.722	4.906	4.836	4.842	4.674	4.723
4103	4.971	4.845	4.986	4.897	4.747	4.876	4.76	4.807	4.808	4.818	4.929	4.884	4.921	4.816	4.896	4.864	4.896	4.953	4.887	4.875	4.917	4.9
4104	5.495	5.31	5.411	5.282	5.364	5.263	4.951	5.087	5.247	5.166	5.247	5.398	5.271	5.259	5.282	5.322	5.253	5.304	5.222	5.199	5.364	5.333
4107	4.872	4.865	4.689	4.895	4.974	4.86	4.609	4.807	4.761	4.833	4.772	4.776	4.801	4.797	4.902	4.796	4.825	4.823	4.819	4.779	4.794	4.754
4109	6.015	5.976	5.9	5.887	5.99	5.872	5.385	5.456	5.807	5.777	5.908	5.859	5.882	5.809	5.794	5.854	6.004	6.149	6.152	5.911	5.968	5.968
4110	4.82	4.792	4.727	4.723	4.807	4.839	4.554	4.654	4.744	4.713	4.703	4.736	4.744	4.603	4.71	4.706	4.755	4.73	4.707	4.751	4.698	4.725
4111	4.745	4.71	4.758	5.079	5.03	4.81	4.866	5.184	4.898	4.837	4.994	4.944	4.912	4.781	4.891	4.681	4.831	4.875	4.827	5.09	4.714	4.752
4112	4.561	4.682	4.589	4.495	4.641	4.669	4.671	4.606	4.653	4.54	4.686	4.613	4.55	4.487	4.597	4.693	4.663	4.568	4.6	4.534	4.581	4.561
4113	5.267	5.107	7.468	5.084	5.088	5.039	4.8	4.93	4.897	4.861	5.266	5.053	4.944	4.911	5.04	4.818	5.168	4.944	5.081	4.957	5.132	5.036
4114	4.721	4.533	4.544	4.477	4.593	4.62	4.47	4.407	4.452	4.349	4.431	4.49	4.492	4.355	4.428	4.521	4.578	4.542	4.471	4.517	4.506	4.494
4115	4.657	4.687	4.585	4.698	4.604	4.669	4.436	4.539	4.579	4.539	4.514	4.666	4.539	4.583	4.631	4.515	4.586	4.656	4.606	4.641	4.504	4.599
4116	8.504	8.211	8.634	8.221	8.205	8.151	8.814	8.541	8.24	8.971	7.819	8.032	8.201	8.379	8.196	8.037	7.865	7.892	7.94	8.471	7.953	8.187
4117	5.194	5.362	5.277	5.405	5.5	5.28	5.302	5.383	5.258	5.014	5.371	5.325	5.265	5.388	5.432	5.224	5.362	5.317	5.218	5.213	5.201	5.179
4118	6.202	6.344	6.339	7.898	6.85	6.656	7.16	8.394	7.154	6.607	12.5	12.514	13.132	12.721	12.625	12.204	12.284	12.273	12.075	12.032	11.703	12.404
4121	6.048	7.786	6.229	7.441	7.69	7.133	8.22	6.776	8.014	6.875	8.424	7.43	8.823	8.283	8.684	8.912	8.23	7.674	8.365	7.898	8.372	8.407
4122	9.527	8.956	8.823	8.774	9.052	9.012	8.639	8.866	8.705	8.689	9.081	9.142	8.931	9.124	8.961	8.933	9.057	8.641	8.696	8.719	8.753	8.674
4123	7.963	7.928	7.665	7.746	7.965	7.832	7.487	8.159	7.966	7.964	7.939	8.245	7.971	7.928	7.743	7.992	8.073	7.793	8.063	7.851	7.957	8.173
4124	9.267	8.941	8.349	8.241	8.477	8.89	8.755	8.688	8.453	9.591	8.924	9.173	9.371	9.06	8.863	9.406	8.917	8.847	9.143	9.009	9.307	9.399
4125	9.932	9.61	9.53	9.472	9.445	10.062	9.793	10.077	9.868	9.948	8.433	8.457	8.091	9.282	8.98	8.624	8.528	8.359	8.966	8.314	8.631	8.302
4126	9.357	8.706	8.474	8.47	8.422	8.949	8.353	8.49	8.388	8.978	7.708	7.841	8.02	7.833	7.538	8.083	7.999	7.557	8.04	7.481	8.046	7.797
4128	11.289	7.666	7.32	9.732	9.281	6.595	8.332	7.709	9.762	8.003	10.142	9.397	9.59	8.397	9.085	10.541	9.454	10.28	10.145	10.046	10.83	10.154
4129	12.442	11.454	12.233	12.127	11.954	10.013	11.958	9.605	12.463	10.278	11.69	10.733	11.179	10.152	11.02	11.795	11.335	11.442	11.319	11.808	11.927	11.97
4130	7.123	7.47	7.257	7.178	7.18	7.025	6.856	7.245	6.565	6.7	7.158	7.29	7.248	7.085	7.029	7.143	7.321	7.653	7.195	7.212	7.213	6.965
4131	8.03	9.11	8.691	8.723	8.069	10.139	9.681	10.272	7.425	10.24	7.965	7.587	7.6	8.058	7.933	7.311	7.476	7.537	7.962	7.542	7.614	7.778
4133	6.18	6.174	7.76	6.431	5.98	6.136	6.36	6.04	6.11	6.047	5.996	6.201	6.107	6.102	5.863	6.222	6.221	5.861	5.999	5.973	6.086	6.007
4134	8.583	8.561	8.739	8.481	8.701	9.013	8.669	8.871	8.52	9.404	8.748	9.05	8.911	9.118	8.903	8.851	8.815	8.757	8.839	8.648	8.823	8.644
4135	8.448	8.549	8.421	8.678	8.603	8.56	8.268	8.334	8.529	7.905	9.008	8.693	8.501	8.785	8.696	8.486	9.067	9.16	8.756	8.691	8.76	8.923
4137	6.669	7.195	6.727	6.686	6.536	6.444	6.201	6.082	6.61	6.304	6.829	6.967	6.401	6.249	6.446	7.142	6.926	7.312	6.895	7.86	7.35	8.3
4139	5.917	5.307	5.46	5.216	5.062	5.133	5.273	5.333	4.931	4.894	5.468	5.42	5.524	5.803	5.492	5.732	5.441	5.29	5.517	5.319	5.457	5.467
4140	7.356	7.862	8.213	8.072	7.33	7.998	8.342	8.277	7.623	8.395	8.259	8.212	8.316	8.456	8.38	8.317	8.198	7.662	8.269	8.536	8.1	8.271
4141	9.057	8.545	9.279	8.642	8.762	9.158	9.197	9.29	9.042	9.962	8.471	8.931	8.654	8.944	8.939	8.873	8.68	8.791	8.765	9.227	9.007	8.793
4142	6.501	6.338	6.149	6.395	6.781	6.336	5.909	6.226	6.211	6.267	7.007	6.319	6.241	6.22	6.479	6.284	7.168	6.808	6.389	6.55	6.722	6.656
4143	8.078	7.164	7.171	7.088	7.124	7.161	7.313	6.888	6.705	7.005	7.263	7.221	6.976	6.796	7.061	6.936	7.255	7.365	7.043	6.997	7.236	7.069
4144	9.269	9.614	9.779	9.89	10.147	9.399	10.157	9.364	10.656	9.708	10.006	9.612	9.94	9.608	10.011	10.64	9.954	10.095	10.308	10.56	10.132	10.499
4145	6.766	6.95	6.519	6.6	6.732	6.758	5.956	6.351	6.586	6.324	6.343	7.023	6.922	6.069	6.386	6.525	6.507	6.908	6.568	6.617	6.754	6.677
4146	5.871	5.602	5.72	5.876	5.901	5.879	5.582	5.472	5.533	5.543	5.49	5.941	5.984	5.601	5.607	5.59	5.681	5.9	5.606	5.52	5.543	5.462
4147	6.835	8.103	8.138	8.737	6.023	7.674	8.057	8.414	7.616	7.321	9.483	8.445	10.507	10.253	8.471	9.194	8.888	8.772	9.513	8.609	8.619	9.061
4148	4.208	4.189	4.272	4.599	4.275	5.002	4.614	4.523	4.216	4.233	4.38	4.339	4.359	4.72	4.54	4.419	4.339	4.343	4.473	4.28	4.358	4.382
4149	8.071	8.684	8.576	8.439	8.237	8.368	8.544	8.401	8.673	8.267	7.987	8.342	8.355	8.446	8.022	8.414	8.193	8.278	8.24	8.221	8.468	8.198
4150	7.009	7.038	7.539	7.494	7.005	7.565	7.593	7.239	8.001	7.585	6.526	7.461	6.858	7.027	6.771	6.939	6.339	6.949	6.719	6.544	6.831	6.595
4151	6.381	6.229	6.087	6.583	6.573	6.178	6.538	6.08	6.193	6.197	6.561	6.35	6.36	6.361	6.269	6.061	6.851	6.569	6.412	6.346	6.219	6.293
4152	7.708	8.189	8.419	8.268	8.343	8.292	8.362	7.926	8.409	8.206	8.079	8.444	8.386	8.461	8.277	8.421	8.241	8.278	8.192	8.201	8.067	8.552
4154	8.886	8.899	9.006	8.697	9.477	8.991	9.234	8.921	9.389	9.802	8.246	7.862	8.184	8.59	8.442	8.502	8.171	7.776	8.524	7.971	8.4	8.381
4155	6.892	7.126	7.035	7.152	7.386	6.875	6.593	6.591	6.761	6.64	7.121	7.248	7.204	6.761	7.094	6.921	7.207	7.383	7.096	7.223	6.958	7.091
4157	7.36	7.379	7.427	7.415	7.481	7.499	6.664	7.303	7.093	7.28	7.701	7.718	7.314	7.171	7.607	7.533	7.556	7.67	7.437	7.306	7.628	7.089
4158	7.649	7.754	7.727	7.832	8.131	7.851	7.102	7.619	7.699	7.614	7.937	7.901	7.612	7.614	7.751	7.752	8.092	8.128	7.942	7.842	7.83	7.824
4159	5.477	5.482	5.367	5.416	5.443	5.711	5.457	5.334	5.456	5.358	5.43	5.512	5.355	5.226	5.247	5.541	5.353	5.413	5.364	5.283	5.551	5.394
4160	5.69	5.623	5.518	5.671	5.64	5.657	5.499	5.586	5.553	5.409	5.787	5.532	5.966	5.507	5.632	5.738	5.877	5.627	5.5	5.533	5.815	5.519
4161	6.638	6.54	6.385	6.692	6.809	6.483	6.338	6.418	6.474	6.328	6.953	6.727	6.653	6.421	6.631	6.475	7.012	6.675	6.81	6.587	6.833	6.541
4162	8.211	9.79	10.567	10.262	8.681	8.463	10.658	10.168	8.826	8.591	8.729	8.47	8.476	9.163	8.941	8.04	8.052	8.284	8.205	8.322	7.996	8.229
4163	7.591	7.481	7.485	7.76	7.674	7.14	7.264	6.898	6.89	6.934	7.75	7.528	7.64	7.607	7.449	7.271	7.832	7.599	7.466	7.485	7.465	7.539
4168	4.529	4.55	4.548	4.563	4.6	4.626	4.385	4.372	4.377	4.453	4.679	4.557	4.531	4.489	4.454	4.494	4.719	4.741	4.679	4.623	4.609	4.69
4170	9.164	10.38	9.957	9.623	10.54	10.367	11.304	10.08	10.447	10.963	10.131	10.073	10.977	10.172	10.56	10.302	10.153	10.478	9.836	10.144	10.162	9.845
4171	8.213	8.158	8.974	8.486	8.326	8.496	8.579	9.226	9.281	9.341	7.166	7.816	8.649	8.08	7.786	7.363	7.07	6.907	6.996	6.744	6.775	7.001
4172	7.999	8.724	9.467	8.702	8.746	8.807	9.179	9.462	9.234	8.943	8.272	9.27	9.56	9.323	8.944	8.872	8.461	8.196	8.392	8.339	8.121	8.355
4173	6.162	6.444	6.792	6.416	6.38	6.547	6.677	6.958	6.917	6.827	6.409	6.661	6.891	6.559	6.538	6.334	6.189	6.489	6.191	6.339	6.485	6.325
4174	7.122	7.953	8.231	8.355	7.859	8.004	8.537	9.133	8.65	8.09	6.497	7.044	7.356	7.354	6.92	6.801	6.617	6.35	6.888	6.188	6.688	6.521
4175	6.552	6.518	7.12	6.797	6.761	6.78	6.859	7.614	6.76	7.063	6.395	6.07	6.287	6.436	6.408	6.294	6.212	6.246	6.421	6.406	6.417	6.124
4176	7.866	8.135	8.757	8.167	8.116	8.31	8.671	9.412	8.901	9.217	7.556	8.264	8.594	8.338	8.115	8.053	7.933	7.485	7.915	7.431	7.837	7.602
4179	9.8	10.521	10.041	10.274	10.338	10.914	10.158	9.893	10.104	10.222	10.638	10.159	10.849	10.76	10.842	10.758	10.503	10.183	10.584	10.545	10.528	10.693
4184	7.292	7.37	7.248	7.168	7.742	6.983	6.952	6.914	6.975	6.795	7.731	7.41	7.253	7.101	7.376	7.214	7.675	7.42	7.561	7.265	7.524	7.376
4185	7.216	6.993	7.325	7.151	7.521	7.347	7.145	6.983	7.358	7.115	7.396	7.467	7.379	7.002	7.232	7.392	7.323	7.325	7.318	7.38	7.619	7.447
4188	6.804	6.787	7.085	6.813	6.986	6.899	6.991	7.142	6.962	6.747	7.09	7.156	7.365	7.051	7.048	6.815	6.86	7.308	7.03	6.959	7.1	6.876
4189	10.488	9.013	8.495	9.629	9.317	9.586	9.679	8.801	9.613	9.013	8.777	8.889	8.265	8.403	8.239	9.898	9.006	9.409	8.853	9.573	9.704	9.105
4190	11.699	12.332	11.279	11.322	11.847	11.37	11.313	11.464	12.028	10.968	12.222	11.99	12.277	11.642	12.18	12.434	12.035	12.284	12.295	12.481	12.32	12.181
4191	11.737	11.205	10.938	10.96	11.425	11.047	11.05	11.651	11.144	11.533	11.16	10.89	11.131	10.628	11	11.241	10.818	10.952	11.075	11.156	11.094	11.202
4192	7.788	8.324	10.138	8.649	10.075	8.313	8.517	8.602	7.975	9.139	7.49	7.927	8.643	8.548	8.05	7.844	7.703	7.882	7.855	7.659	7.723	7.701
4193	6.078	6.125	6.015	6.172	6.426	6.058	5.99	6.038	6.577	6.013	6.227	5.782	6.034	5.915	6.086	5.934	6.028	6.235	6.035	5.985	5.966	6.007
4194	4.681	5.25	5.078	4.635	5.033	4.699	4.777	4.746	5.156	4.867	4.481	4.507	5.215	5.175	4.536	4.723	4.685	4.631	4.546	4.736	4.491	4.365
4197	6.179	5.325	5.283	5.419	5.38	5.148	5.327	5.205	5.337	5.261	5.76	6.174	5.969	5.731	5.755	5.661	5.687	5.842	5.622	5.982	5.606	6.233
4199	8.408	8.774	9.498	6.77	7.215	6.518	9.002	8.314	6.436	8.374	6.672	6.173	6.346	6.558	7.214	6.062	6.884	6.567	6.921	7.206	6.939	6.623
4200	7.921	8.405	8.178	8.43	8.533	9.145	8.812	9.393	8.575	8.749	7.6	7.474	8.107	7.713	7.652	7.754	7.496	7.499	7.613	7.575	7.674	7.753
4201	10.273	10.552	10.9	10.239	10.57	10.839	10.753	11.153	10.565	11.232	10.102	10.461	10.422	10.314	10.351	10.244	10.227	10.237	10.193	10.225	10.29	10.249
4205	7.547	7.136	7.285	7.131	7.529	7.142	7.502	7.807	7.066	8.904	7.064	7.215	7.118	7.253	7.45	7.123	7.33	6.858	7.131	7.143	6.823	7.054
4207	5.649	5.597	5.469	5.649	5.648	5.754	5.531	5.624	5.931	5.77	5.635	5.942	5.57	5.476	5.473	5.638	5.635	5.633	5.747	5.64	5.743	5.488
4208	7.985	8.129	8.619	9.094	8.502	8.54	9.23	9.173	8.368	7.576	8.072	7.954	7.634	8.324	8.208	7.407	7.822	7.888	8.092	7.866	7.896	8.078
4209	7.759	7.804	7.869	7.959	7.859	7.901	7.882	7.552	7.824	7.939	7.657	7.937	7.854	7.676	7.843	7.622	7.799	8.217	7.78	7.79	7.577	7.751
4211	6.778	6.22	7.227	6.886	6.082	6.228	7.453	6.944	6.473	5.662	7.262	7.78	7.932	7.813	7.107	6.912	7.482	6.734	7.529	6.46	6.38	7.026
4212	8.004	7.307	9.179	7.791	7.065	11.329	9.103	9.941	7.819	7.737	9.214	9.641	9.636	9.661	9.534	8.229	9.334	8.791	9.563	8.224	8.613	9.337
4214	8.257	8.712	8.203	9.203	9.146	8.412	8.483	9.102	8.718	8.026	8.435	8.611	8.896	9.871	9.216	8.634	8.497	8.515	8.992	8.425	8.613	8.712
4215	7.492	8.1	7.988	7.63	7.785	7.87	7.743	8.121	7.507	7.667	7.787	8.145	8.253	8.186	7.806	7.989	7.811	7.917	8.04	8.039	8.105	8.072
[truncated: 1,991,217 more chars]
